# Supplementary material for: CG4928 Is Vital for Renal Function in Fruit Flies and Membrane Potential in Cells: A First In-Depth Characterization of the Putative Solute Carrier UNC93A
Source: Front Cell Dev Biol. 2020 Oct 14;8:580291. doi: 10.3389/fcell.2020.580291 (PMC7591606; doi:10.3389/fcell.2020.580291)
Supplement: Supplementary file 2 [file Data_Sheet_1.XLSX]

## Sheet: Driver ctrl against RNAi ctrl
test_id	gene_id	gene	locus	sample_1	sample_2	status	value_1	value_2	log2(fold_change)	test_stat	p_value	q_value	significant
FBgn0000003	FBgn0000003	-	3R:6822497-6822796	RNAiCtrl	DriverCtrl	OK	32.8757	69.3534	1.07694	1.97439	0.00085	0.013559	yes
FBgn0000008	FBgn0000008	-	2R:22136967-22174691	RNAiCtrl	DriverCtrl	OK	3.22123	4.59273	0.511741	0.741686	0.19745	0.492023	no
FBgn0000014	FBgn0000014	-	3R:16807213-16830049	RNAiCtrl	DriverCtrl	OK	4.70375	4.13662	-0.185356	-0.476873	0.41795	0.712151	no
FBgn0000015	FBgn0000015	-	3R:16927211-16972236	RNAiCtrl	DriverCtrl	OK	5.11452	4.68806	-0.125609	-0.414799	0.58965	0.828881	no
FBgn0000017	FBgn0000017	-	3L:16615865-16647882	RNAiCtrl	DriverCtrl	OK	15.7161	14.0356	-0.163148	-0.445682	0.4729	0.75282	no
FBgn0000018	FBgn0000018	-	2L:10973442-10975293	RNAiCtrl	DriverCtrl	OK	5.85576	5.38187	-0.121749	-0.276441	0.6409	0.856467	no
FBgn0000022	FBgn0000022	-	X:268508-470726	RNAiCtrl	DriverCtrl	HIDATA	0	0	0	0	1	1	no
FBgn0000024	FBgn0000024	-	3R:13222950-13259517	RNAiCtrl	DriverCtrl	OK	18.27	10.8724	-0.748801	-1.89992	0.0015	0.0205574	yes
FBgn0000028	FBgn0000028	-	X:15350238-15379064	RNAiCtrl	DriverCtrl	OK	0.664025	1.94656	1.55162	0.413279	0.3643	0.666804	no
FBgn0000032	FBgn0000032	-	3R:29991143-29993411	RNAiCtrl	DriverCtrl	OK	14.7135	7.91293	-0.89486	-2.50276	5e-05	0.0014209	yes
FBgn0000036	FBgn0000036	-	3R:24393895-24457157	RNAiCtrl	DriverCtrl	OK	7.40819	5.66983	-0.385814	-0.832061	0.19265	0.486085	no
FBgn0000037	FBgn0000037	-	2R:24377830-24390294	RNAiCtrl	DriverCtrl	OK	6.30734	3.08966	-1.02958	-2.70816	5e-05	0.0014209	yes
FBgn0000038	FBgn0000038	-	3L:4429348-4435993	RNAiCtrl	DriverCtrl	OK	41.2657	31.4042	-0.393982	-0.857203	0.1533	0.432687	no
FBgn0000039	FBgn0000039	-	3R:24485427-24491147	RNAiCtrl	DriverCtrl	OK	4.38481	2.76782	-0.663767	-1.47404	0.014	0.0982821	no
FBgn0000042	FBgn0000042	-	X:5900860-5905399	RNAiCtrl	DriverCtrl	OK	760.083	765.848	0.0109004	0.0206987	0.9729	0.990621	no
FBgn0000043	FBgn0000043	-	2R:6013909-6015689	RNAiCtrl	DriverCtrl	OK	116.538	117.405	0.010693	0.0287436	0.95945	0.986191	no
FBgn0000044	FBgn0000044	-	2R:20944020-20946431	RNAiCtrl	DriverCtrl	OK	804.393	507.927	-0.663279	-1.54147	0.01795	0.116496	no
FBgn0000045	FBgn0000045	-	3L:21985209-21987190	RNAiCtrl	DriverCtrl	OK	659.673	299.206	-1.14061	-2.74096	0.0001	0.00253693	yes
FBgn0000046	FBgn0000046	-	3R:13425832-13428375	RNAiCtrl	DriverCtrl	OK	660.631	381.757	-0.791192	-1.85862	0.00405	0.041927	yes
FBgn0000047	FBgn0000047	-	3R:15439968-15442177	RNAiCtrl	DriverCtrl	OK	30.1912	14.4572	-1.06235	-2.77445	5e-05	0.0014209	yes
FBgn0000052	FBgn0000052	-	2L:6038116-6046050	RNAiCtrl	DriverCtrl	OK	37.3696	31.6573	-0.239328	-0.548641	0.33235	0.636511	no
FBgn0000053	FBgn0000053	-	2L:7013395-7023898	RNAiCtrl	DriverCtrl	OK	18.1123	10.6202	-0.770154	-1.69178	0.0036	0.0386317	yes
FBgn0000054	FBgn0000054	-	2R:6662264-6668085	RNAiCtrl	DriverCtrl	OK	15.3667	10.5733	-0.539381	-1.36115	0.02245	0.134431	no
FBgn0000055	FBgn0000055	-	2L:14599195-14689340	RNAiCtrl	DriverCtrl	OK	4383.77	5008.4	0.192178	0.281804	0.6331	0.852774	no
FBgn0000056	FBgn0000056	-	2L:14599195-14689340	RNAiCtrl	DriverCtrl	NOTEST	0	0	0	0	1	1	no
FBgn0000057	FBgn0000057	-	2R:18151703-18154060	RNAiCtrl	DriverCtrl	OK	39.4574	22.4724	-0.812141	-2.56548	0.0003	0.00605556	yes
FBgn0000061	FBgn0000061	-	2L:378111-387439	RNAiCtrl	DriverCtrl	NOTEST	0.365066	0.300504	-0.280776	0	1	1	no
FBgn0000063	FBgn0000063	-	3R:17671270-17682515	RNAiCtrl	DriverCtrl	OK	0	1.41332	inf	#NAME?	0.17765	0.466363	no
FBgn0000064	FBgn0000064	-	3R:26254068-26261591	RNAiCtrl	DriverCtrl	OK	1323.15	882.222	-0.584762	-1.25535	0.0664	0.268838	no
FBgn0000071	FBgn0000071	-	3R:6761512-6765261	RNAiCtrl	DriverCtrl	NOTEST	0.449003	0.251492	-0.836211	0	1	1	no
FBgn0000075	FBgn0000075	-	2L:19110153-19114110	RNAiCtrl	DriverCtrl	OK	1.80536	1.50795	-0.259701	-0.487571	0.4721	0.75216	no
FBgn0000077	FBgn0000077	-	X:9243816-9247336	RNAiCtrl	DriverCtrl	OK	10.102	5.53149	-0.868901	-1.51346	0.0207	0.127393	no
FBgn0000078	FBgn0000078	-	2R:17124763-17126369	RNAiCtrl	DriverCtrl	OK	295.064	267.799	-0.139879	-0.311263	0.5855	0.826461	no
FBgn0000079	FBgn0000079	-	2R:17118635-17120303	RNAiCtrl	DriverCtrl	OK	514.496	355.908	-0.531655	-1.12478	0.0565	0.243432	no
FBgn0000083	FBgn0000083	-	3R:21065240-21073319	RNAiCtrl	DriverCtrl	OK	117.068	94.9378	-0.302296	-0.773322	0.1994	0.494326	no
FBgn0000084	FBgn0000084	-	X:20170221-20173514	RNAiCtrl	DriverCtrl	OK	95.4456	67.8465	-0.492405	-1.44102	0.0419	0.20166	no
FBgn0000092	FBgn0000092	-	X:2685579-2693886	RNAiCtrl	DriverCtrl	OK	0.69511	3.79961	2.45054	0.641524	0.2453	0.548174	no
FBgn0000094	FBgn0000094	-	3R:30209947-30210382	RNAiCtrl	DriverCtrl	OK	1665.99	1409.07	-0.241639	-0.513087	0.3736	0.675242	no
FBgn0000097	FBgn0000097	-	2L:2155752-2178754	RNAiCtrl	DriverCtrl	OK	10.9942	8.63402	-0.348642	-0.923697	0.1227	0.385375	no
FBgn0000100	FBgn0000100	-	3L:22075866-22077487	RNAiCtrl	DriverCtrl	OK	1036.16	733.502	-0.49838	-1.12507	0.06775	0.272748	no
FBgn0000108	FBgn0000108	-	X:530500-579044	RNAiCtrl	DriverCtrl	OK	37.2705	23.7897	-0.647698	-1.76209	0.0045	0.0450554	yes
FBgn0000109	FBgn0000109	-	3L:1883794-1885019	RNAiCtrl	DriverCtrl	OK	7.04853	10.7276	0.605927	1.2498	0.02965	0.160433	no
FBgn0000114	FBgn0000114	-	2L:12175003-12313438	RNAiCtrl	DriverCtrl	OK	93.7953	125.034	0.414729	0.880384	0.13995	0.412274	no
FBgn0000115	FBgn0000115	-	3L:15983134-15988041	RNAiCtrl	DriverCtrl	OK	19.8156	31.1488	0.652542	1.83981	0.01225	0.0899455	no
FBgn0000116	FBgn0000116	-	3L:9048780-9066027	RNAiCtrl	DriverCtrl	OK	1197.79	1125.99	-0.0891787	-0.161615	0.7926	0.928504	no
FBgn0000117	FBgn0000117	-	X:1890255-1900646	RNAiCtrl	DriverCtrl	OK	80.2203	50.5498	-0.666262	-1.69911	0.0076	0.0647319	no
FBgn0000119	FBgn0000119	-	2R:13453639-13483229	RNAiCtrl	DriverCtrl	OK	7.18009	5.86593	-0.291642	-0.809968	0.177	0.465345	no
FBgn0000120	FBgn0000120	-	2L:18078268-18081307	RNAiCtrl	DriverCtrl	OK	767.84	626.37	-0.29379	-0.619551	0.2964	0.600246	no
FBgn0000121	FBgn0000121	-	3L:8647144-8651011	RNAiCtrl	DriverCtrl	OK	665.218	618.435	-0.105206	-0.213718	0.72	0.896937	no
FBgn0000137	FBgn0000137	-	X:268508-470726	RNAiCtrl	DriverCtrl	HIDATA	0	0	0	0	1	1	no
FBgn0000139	FBgn0000139	-	3R:24650124-24654820	RNAiCtrl	DriverCtrl	OK	17.2623	16.4005	-0.073888	-0.170476	0.7672	0.918944	no
FBgn0000140	FBgn0000140	-	3R:24753848-24760513	RNAiCtrl	DriverCtrl	OK	5.84291	6.15678	0.0754873	0.219473	0.7394	0.905696	no
FBgn0000146	FBgn0000146	-	2L:10989400-11001476	RNAiCtrl	DriverCtrl	NOTEST	0	0	0	0	1	1	no
FBgn0000147	FBgn0000147	-	3R:11963123-11967691	RNAiCtrl	DriverCtrl	OK	16.7659	15.8854	-0.0778296	-0.135646	0.82835	0.941796	no
FBgn0000150	FBgn0000150	-	3R:31744281-31746077	RNAiCtrl	DriverCtrl	OK	620.668	1015.34	0.710069	1.7205	0.00465	0.0459908	yes
FBgn0000152	FBgn0000152	-	X:16679296-16683895	RNAiCtrl	DriverCtrl	OK	4.30707	2.81397	-0.614098	-1.39915	0.01935	0.121656	no
FBgn0000153	FBgn0000153	-	2L:13821247-13823979	RNAiCtrl	DriverCtrl	OK	12.0449	18.4361	0.614111	1.67888	0.00615	0.0558698	no
FBgn0000157	FBgn0000157	-	2R:24814821-24835667	RNAiCtrl	DriverCtrl	OK	5.06944	2.37404	-1.09448	-2.47305	5e-05	0.0014209	yes
FBgn0000158	FBgn0000158	-	3R:25242019-25245057	RNAiCtrl	DriverCtrl	OK	0.709944	0.454683	-0.642843	-0.640318	0.3599	0.66248	no
FBgn0000163	FBgn0000163	-	X:17160005-17200705	RNAiCtrl	DriverCtrl	OK	6.80334	3.92444	-0.793755	-2.28301	0.00035	0.00685902	yes
FBgn0000166	FBgn0000166	-	3R:6755841-6759466	RNAiCtrl	DriverCtrl	NOTEST	0.127502	0.0722227	-0.820002	0	1	1	no
FBgn0000173	FBgn0000173	-	X:13996344-13999805	RNAiCtrl	DriverCtrl	OK	50.7248	57.6984	0.185839	0.404672	0.509	0.777382	no
FBgn0000179	FBgn0000179	-	X:4387675-4611385	RNAiCtrl	DriverCtrl	NOTEST	0	0	0	0	1	1	no
FBgn0000180	FBgn0000180	-	2L:9983670-9995538	RNAiCtrl	DriverCtrl	OK	1.49506	1.29566	-0.206518	-0.378743	0.5174	0.782841	no
FBgn0000181	FBgn0000181	-	2R:12870248-12871794	RNAiCtrl	DriverCtrl	OK	548.902	560.325	0.0297149	0.0696961	0.90435	0.968994	no
FBgn0000182	FBgn0000182	-	2L:16042046-16048757	RNAiCtrl	DriverCtrl	OK	43.7983	37.607	-0.21987	-0.653383	0.30955	0.614064	no
FBgn0000183	FBgn0000183	-	2L:17459604-17474773	RNAiCtrl	DriverCtrl	OK	17.9932	10.9986	-0.71013	-1.02077	0.09845	0.340815	no
FBgn0000206	FBgn0000206	-	3R:25961993-25966948	RNAiCtrl	DriverCtrl	OK	10.0011	5.18189	-0.948604	-2.68569	5e-05	0.0014209	yes
FBgn0000212	FBgn0000212	-	3L:15970081-15982869	RNAiCtrl	DriverCtrl	OK	14.2818	11.7949	-0.276013	-0.418234	0.4528	0.737943	no
FBgn0000216	FBgn0000216	-	3L:14972666-14973198	RNAiCtrl	DriverCtrl	NOTEST	0	0.0657887	inf	0	1	1	no
FBgn0000221	FBgn0000221	-	X:4104341-4105791	RNAiCtrl	DriverCtrl	OK	3.6841	4.98993	0.437705	0.90722	0.1205	0.381939	no
FBgn0000227	FBgn0000227	-	2L:4682676-4687232	RNAiCtrl	DriverCtrl	NOTEST	0	0	0	0	1	1	no
FBgn0000228	FBgn0000228	-	2L:5271727-5278548	RNAiCtrl	DriverCtrl	OK	14.4698	11.8513	-0.288	-0.777064	0.2095	0.507152	no
FBgn0000229	FBgn0000229	-	2L:10247501-10250501	RNAiCtrl	DriverCtrl	OK	31.1314	22.0707	-0.496239	-1.33116	0.0218	0.131895	no
FBgn0000233	FBgn0000233	-	X:9694185-9697558	RNAiCtrl	DriverCtrl	OK	0.613398	0.207329	-1.5649	-2.86633	0.001	0.0153978	yes
FBgn0000239	FBgn0000239	-	2L:21174181-21179729	RNAiCtrl	DriverCtrl	OK	31.1961	27.3685	-0.188852	-0.509788	0.39745	0.694821	no
FBgn0000241	FBgn0000241	-	2R:23523855-23538499	RNAiCtrl	DriverCtrl	OK	3.61292	2.16806	-0.736758	-0.996122	0.12505	0.389153	no
FBgn0000244	FBgn0000244	-	3R:9528237-9533011	RNAiCtrl	DriverCtrl	OK	54.4568	31.409	-0.793932	-2.3229	0.00045	0.00842924	yes
FBgn0000246	FBgn0000246	-	3R:15788520-15792579	RNAiCtrl	DriverCtrl	OK	1.72156	1.69926	-0.018812	-0.0116722	0.9839	0.994009	no
FBgn0000247	FBgn0000247	-	3R:29803195-29816451	RNAiCtrl	DriverCtrl	OK	12.3746	8.46123	-0.548448	-1.23148	0.0421	0.202173	no
FBgn0000250	FBgn0000250	-	2L:16310955-16326207	RNAiCtrl	DriverCtrl	OK	73.9375	53.6133	-0.463715	-1.23542	0.05235	0.23243	no
FBgn0000251	FBgn0000251	-	2L:20770730-20783135	RNAiCtrl	DriverCtrl	OK	22.0863	14.9861	-0.559525	-1.72051	0.00815	0.0681519	no
FBgn0000253	FBgn0000253	-	2R:12259397-12278809	RNAiCtrl	DriverCtrl	OK	1150.11	1000.57	-0.200954	-0.371076	0.53345	0.794386	no
FBgn0000256	FBgn0000256	-	2L:3872645-3902860	RNAiCtrl	DriverCtrl	OK	91.2582	86.96	-0.0696032	-0.179635	0.78075	0.924092	no
FBgn0000257	FBgn0000257	-	X:19566018-19569401	RNAiCtrl	DriverCtrl	OK	7.11611	4.34003	-0.713384	-1.9988	0.0029	0.0329698	yes
FBgn0000259	FBgn0000259	-	X:11792532-11801587	RNAiCtrl	DriverCtrl	OK	51.5691	31.0998	-0.729605	-1.8036	0.0031	0.0346281	yes
FBgn0000261	FBgn0000261	-	3L:18822603-18828188	RNAiCtrl	DriverCtrl	OK	488.288	463.036	-0.0766082	-0.163507	0.781	0.924129	no
FBgn0000273	FBgn0000273	-	2L:9682314-9699297	RNAiCtrl	DriverCtrl	OK	48.6553	34.179	-0.509485	-1.43279	0.0254	0.145444	no
FBgn0000274	FBgn0000274	-	3R:30695536-30697138	RNAiCtrl	DriverCtrl	OK	46.1299	43.3922	-0.0882655	-0.248362	0.68105	0.877213	no
FBgn0000276	FBgn0000276	-	3R:30210873-30211273	RNAiCtrl	DriverCtrl	OK	49.4515	89.7221	0.85945	1.79712	0.0017	0.0225231	yes
FBgn0000277	FBgn0000277	-	3R:30212155-30212568	RNAiCtrl	DriverCtrl	OK	4.56876	4.8843	0.0963468	0.100754	0.86385	0.954079	no
FBgn0000278	FBgn0000278	-	3R:30213314-30213797	RNAiCtrl	DriverCtrl	NOTEST	0.118815	0.220919	0.894799	0	1	1	no
FBgn0000279	FBgn0000279	-	3R:30216483-30216938	RNAiCtrl	DriverCtrl	OK	0.699503	0.884636	0.338754	0.230723	0.6982	0.886104	no
FBgn0000280	FBgn0000280	-	3R:30211526-30211753	RNAiCtrl	DriverCtrl	NOTEST	0	0	0	0	1	1	no
FBgn0000281	FBgn0000281	-	3R:30212902-30213142	RNAiCtrl	DriverCtrl	NOTEST	0	0	0	0	1	1	no
FBgn0000283	FBgn0000283	-	3R:15268661-15275241	RNAiCtrl	DriverCtrl	OK	25.8484	12.8424	-1.00916	-2.90372	5e-05	0.0014209	yes
FBgn0000286	FBgn0000286	-	2L:4876890-4883107	RNAiCtrl	DriverCtrl	OK	43.018	18.8171	-1.19289	-3.86578	5e-05	0.0014209	yes
FBgn0000287	FBgn0000287	-	2L:11358872-11373636	RNAiCtrl	DriverCtrl	OK	5.90213	5.126	-0.203401	-0.545201	0.3511	0.653775	no
FBgn0000289	FBgn0000289	-	2R:14173692-14182838	RNAiCtrl	DriverCtrl	OK	27.3072	19.4002	-0.493205	-1.31818	0.0297	0.16057	no
FBgn0000299	FBgn0000299	-	2L:5029608-5037279	RNAiCtrl	DriverCtrl	OK	14.1921	20.3372	0.519035	1.41748	0.0208	0.127747	no
FBgn0000303	FBgn0000303	-	3R:18705500-18732344	RNAiCtrl	DriverCtrl	OK	12.4952	9.39708	-0.41109	-0.658096	0.3105	0.615073	no
FBgn0000307	FBgn0000307	-	2L:16342429-16352628	RNAiCtrl	DriverCtrl	OK	9.23015	7.25495	-0.34739	-0.888021	0.1416	0.414724	no
FBgn0000308	FBgn0000308	-	2L:5972114-5981018	RNAiCtrl	DriverCtrl	OK	420.17	282.796	-0.571213	-1.44444	0.0154	0.10503	no
FBgn0000316	FBgn0000316	-	X:255673-267253	RNAiCtrl	DriverCtrl	OK	8.95465	7.07688	-0.339525	-0.685017	0.24205	0.544215	no
FBgn0000317	FBgn0000317	-	2L:15044962-15057862	RNAiCtrl	DriverCtrl	OK	6.02649	4.77647	-0.335373	-0.925021	0.1228	0.385565	no
FBgn0000318	FBgn0000318	-	2L:5520134-5523898	RNAiCtrl	DriverCtrl	OK	57.8197	61.4933	0.0888681	0.142693	0.814	0.935926	no
FBgn0000319	FBgn0000319	-	X:15827985-15835490	RNAiCtrl	DriverCtrl	OK	60.2973	44.5938	-0.435251	-1.13236	0.06385	0.262352	no
FBgn0000320	FBgn0000320	-	2L:6527446-6546976	RNAiCtrl	DriverCtrl	OK	6.13723	5.37089	-0.192429	-0.526104	0.41435	0.708835	no
FBgn0000326	FBgn0000326	-	2R:21617060-21619079	RNAiCtrl	DriverCtrl	OK	5.95756	7.63556	0.358011	0.932913	0.11825	0.378063	no
FBgn0000330	FBgn0000330	-	X:7009005-7011145	RNAiCtrl	DriverCtrl	OK	10.2905	8.64617	-0.251185	-0.666322	0.3066	0.610789	no
FBgn0000337	FBgn0000337	-	2R:7782796-7785585	RNAiCtrl	DriverCtrl	NOTEST	0.122986	0.135778	0.142749	0	1	1	no
FBgn0000339	FBgn0000339	-	2L:16309291-16310726	RNAiCtrl	DriverCtrl	OK	20.8315	17.7045	-0.234652	-0.545593	0.34675	0.649956	no
FBgn0000346	FBgn0000346	-	X:13259020-13262488	RNAiCtrl	DriverCtrl	OK	18.4673	15.2119	-0.279769	-0.821604	0.21205	0.509934	no
FBgn0000351	FBgn0000351	-	2L:6663663-6676635	RNAiCtrl	DriverCtrl	NOTEST	0	0	0	0	1	1	no
FBgn0000352	FBgn0000352	-	2R:7382175-7387115	RNAiCtrl	DriverCtrl	OK	4.87373	3.29096	-0.566518	-1.51281	0.0151	0.103509	no
FBgn0000355	FBgn0000355	-	3L:8728480-8729066	RNAiCtrl	DriverCtrl	OK	4.50635	9.54983	1.08351	1.62679	0.00865	0.0709046	no
FBgn0000356	FBgn0000356	-	3L:8731943-8732599	RNAiCtrl	DriverCtrl	NOTEST	0.103357	0.106741	0.0464793	0	1	1	no
FBgn0000357	FBgn0000357	-	3L:8726790-8727613	RNAiCtrl	DriverCtrl	OK	1.07408	1.56139	0.53973	0.59459	0.31775	0.621546	no
FBgn0000358	FBgn0000358	-	3L:8729864-8730604	RNAiCtrl	DriverCtrl	NOTEST	0.0527606	0.0533687	0.0165318	0	1	1	no
FBgn0000359	FBgn0000359	-	X:8465689-8483885	RNAiCtrl	DriverCtrl	NOTEST	0	0	0	0	1	1	no
FBgn0000360	FBgn0000360	-	X:8465689-8483885	RNAiCtrl	DriverCtrl	NOTEST	0	0	0	0	1	1	no
FBgn0000370	FBgn0000370	-	2L:21310865-21319527	RNAiCtrl	DriverCtrl	OK	322.754	192.161	-0.748119	-1.8301	0.0024	0.028831	yes
FBgn0000376	FBgn0000376	-	X:2732468-2738773	RNAiCtrl	DriverCtrl	OK	5.1201	2.78589	-0.878035	-1.92367	0.00165	0.0220328	yes
FBgn0000377	FBgn0000377	-	X:2247593-2249983	RNAiCtrl	DriverCtrl	OK	4.81281	7.34832	0.610534	1.61119	0.0076	0.0647319	no
FBgn0000382	FBgn0000382	-	X:2094233-2115701	RNAiCtrl	DriverCtrl	OK	46.3726	28.7515	-0.689634	-1.76217	0.00475	0.0465901	yes
FBgn0000384	FBgn0000384	-	2L:22981815-22992951	RNAiCtrl	DriverCtrl	OK	5.48106	2.81726	-0.96016	-2.24603	0.00045	0.00842924	yes
FBgn0000392	FBgn0000392	-	2L:6663663-6676635	RNAiCtrl	DriverCtrl	OK	73.6248	58.7051	-0.326706	-0.60924	0.3451	0.648421	no
FBgn0000394	FBgn0000394	-	X:5689851-5695205	RNAiCtrl	DriverCtrl	OK	23.2538	13.9083	-0.741514	-1.53926	0.0242	0.141205	no
FBgn0000395	FBgn0000395	-	2R:21355014-21379464	RNAiCtrl	DriverCtrl	OK	11.3211	5.30594	-1.09334	-3.14602	5e-05	0.0014209	yes
FBgn0000404	FBgn0000404	-	3L:11826718-11833578	RNAiCtrl	DriverCtrl	OK	11.8349	8.80869	-0.426044	-0.699207	0.2885	0.59228	no
FBgn0000405	FBgn0000405	-	2R:22803520-22806948	RNAiCtrl	DriverCtrl	OK	17.2481	19.0132	0.140564	0.397009	0.51635	0.782269	no
FBgn0000406	FBgn0000406	-	2L:16788773-16790721	RNAiCtrl	DriverCtrl	OK	192.047	154.01	-0.318433	-0.77514	0.1815	0.471489	no
FBgn0000409	FBgn0000409	-	2L:16719931-16722644	RNAiCtrl	DriverCtrl	OK	484.996	306.12	-0.663875	-1.63103	0.0044	0.0444189	yes
FBgn0000411	FBgn0000411	-	3L:14175609-14178620	RNAiCtrl	DriverCtrl	OK	5.95731	4.74391	-0.328584	-0.700769	0.25755	0.561182	no
FBgn0000412	FBgn0000412	-	3R:9238082-9240654	RNAiCtrl	DriverCtrl	OK	72.3567	65.1769	-0.150767	-0.436261	0.49655	0.768916	no
FBgn0000414	FBgn0000414	-	3L:16712125-16724575	RNAiCtrl	DriverCtrl	OK	15.7383	11.1782	-0.493586	-1.25356	0.02965	0.160433	no
FBgn0000416	FBgn0000416	-	3R:30881791-30889062	RNAiCtrl	DriverCtrl	OK	247.332	198.581	-0.316724	-0.673152	0.2759	0.580609	no
FBgn0000422	FBgn0000422	-	2L:19114400-19120306	RNAiCtrl	DriverCtrl	OK	26.4098	15.3445	-0.783346	-1.2115	0.0591	0.249888	no
FBgn0000426	FBgn0000426	-	2R:12182638-12185506	RNAiCtrl	DriverCtrl	OK	13.2697	15.1864	0.194648	0.228527	0.68775	0.880651	no
FBgn0000427	FBgn0000427	-	X:7867160-7873640	RNAiCtrl	DriverCtrl	NOTEST	0.379465	0.279984	-0.438622	0	1	1	no
FBgn0000439	FBgn0000439	-	3R:6791835-6802428	RNAiCtrl	DriverCtrl	OK	2.09299	1.09821	-0.930421	-1.92819	0.0055	0.0516857	no
FBgn0000442	FBgn0000442	-	2L:784335-790798	RNAiCtrl	DriverCtrl	OK	6.99875	5.23861	-0.417912	-0.470688	0.45305	0.738115	no
FBgn0000447	FBgn0000447	-	3R:8651083-8654766	RNAiCtrl	DriverCtrl	OK	87.0386	97.3881	0.162091	0.422683	0.4884	0.763202	no
FBgn0000448	FBgn0000448	-	2R:10203994-10237348	RNAiCtrl	DriverCtrl	OK	3.14972	3.25335	0.046701	0.0851141	0.90335	0.968561	no
FBgn0000449	FBgn0000449	-	3L:4062291-4071717	RNAiCtrl	DriverCtrl	NOTEST	0	0	0	0	1	1	no
FBgn0000451	FBgn0000451	-	3L:10190275-10201837	RNAiCtrl	DriverCtrl	OK	4.00411	3.96145	-0.0154539	-0.036039	0.9566	0.985286	no
FBgn0000454	FBgn0000454	-	3R:13782287-13785676	RNAiCtrl	DriverCtrl	OK	53.29	70.342	0.400521	1.11473	0.0715	0.28231	no
FBgn0000455	FBgn0000455	-	3R:12411808-12413759	RNAiCtrl	DriverCtrl	OK	27.9888	26.1762	-0.0965921	-0.265317	0.6527	0.862179	no
FBgn0000459	FBgn0000459	-	X:16210597-16216750	RNAiCtrl	DriverCtrl	OK	4.35124	2.17712	-0.999006	-2.49508	0.00015	0.00346519	yes
FBgn0000463	FBgn0000463	-	3R:19302730-19326217	RNAiCtrl	DriverCtrl	OK	4.67465	2.98327	-0.647962	-1.76985	0.0101	0.079006	no
FBgn0000464	FBgn0000464	-	2L:19586622-19732069	RNAiCtrl	DriverCtrl	OK	12.4189	6.6894	-0.892591	-1.72702	0.0059	0.0542939	no
FBgn0000473	FBgn0000473	-	2R:6759714-6798941	RNAiCtrl	DriverCtrl	OK	50.4482	37.9737	-0.409805	-0.751824	0.2111	0.509088	no
FBgn0000477	FBgn0000477	-	3R:18019374-18021161	RNAiCtrl	DriverCtrl	OK	31.2231	29.1341	-0.0999061	-0.292958	0.64575	0.858784	no
FBgn0000479	FBgn0000479	-	X:3176439-3348400	RNAiCtrl	DriverCtrl	OK	54.5602	45.8748	-0.250147	-0.624235	0.37665	0.677522	no
FBgn0000482	FBgn0000482	-	X:1523553-1669297	RNAiCtrl	DriverCtrl	OK	7.26016	5.16803	-0.490387	-0.566002	0.33905	0.642437	no
FBgn0000489	FBgn0000489	-	3L:15925804-15954797	RNAiCtrl	DriverCtrl	OK	97.8062	55.109	-0.82764	-2.45056	0.00015	0.00346519	yes
FBgn0000490	FBgn0000490	-	2L:2428371-2459823	RNAiCtrl	DriverCtrl	OK	5.98033	4.165	-0.521908	-1.40919	0.0313	0.166407	no
FBgn0000492	FBgn0000492	-	3R:29556385-29565244	RNAiCtrl	DriverCtrl	OK	10.7559	5.17414	-1.05574	-2.96959	5e-05	0.0014209	yes
FBgn0000497	FBgn0000497	-	2L:640012-715307	RNAiCtrl	DriverCtrl	OK	1.02898	0.79708	-0.368417	-0.852945	0.1437	0.418237	no
FBgn0000499	FBgn0000499	-	X:11355880-11358724	RNAiCtrl	DriverCtrl	OK	25.1774	17.2634	-0.544409	-1.6269	0.01295	0.0932085	no
FBgn0000500	FBgn0000500	-	3R:4186962-4196210	RNAiCtrl	DriverCtrl	OK	27.6871	29.2635	0.0798913	0.17942	0.7675	0.919134	no
FBgn0000504	FBgn0000504	-	3R:7920430-7967408	RNAiCtrl	DriverCtrl	OK	31.2567	16.8175	-0.894205	-2.19074	0.00065	0.0110125	yes
FBgn0000520	FBgn0000520	-	X:2727697-2730042	RNAiCtrl	DriverCtrl	OK	2.7058	2.85958	0.0797488	0.173465	0.774	0.921488	no
FBgn0000524	FBgn0000524	-	X:6533998-6538575	RNAiCtrl	DriverCtrl	OK	4.5952	3.33717	-0.4615	-1.19594	0.0469	0.217153	no
FBgn0000527	FBgn0000527	-	3R:21229838-21237177	RNAiCtrl	DriverCtrl	OK	1.65712	4.2069	1.34408	3.13726	5e-05	0.0014209	yes
FBgn0000529	FBgn0000529	-	2L:19765775-19769067	RNAiCtrl	DriverCtrl	OK	0.726929	0.519972	-0.48338	-0.588807	0.33095	0.635108	no
FBgn0000533	FBgn0000533	-	3R:15328728-15330408	RNAiCtrl	DriverCtrl	OK	4.16046	1.94826	-1.09455	-1.97662	0.00175	0.0229749	yes
FBgn0000535	FBgn0000535	-	X:14955476-15009989	RNAiCtrl	DriverCtrl	OK	4.16051	2.53222	-0.716362	-2.28989	0.00115	0.0170352	yes
FBgn0000536	FBgn0000536	-	X:16278327-16285618	RNAiCtrl	DriverCtrl	OK	40.5857	27.3224	-0.570884	-1.83224	0.0103	0.0801047	no
FBgn0000541	FBgn0000541	-	3L:233925-246912	RNAiCtrl	DriverCtrl	OK	16.7593	13.4893	-0.313143	-0.816733	0.1583	0.439549	no
FBgn0000542	FBgn0000542	-	X:3811697-3862697	RNAiCtrl	DriverCtrl	NOTEST	0	0	0	0	1	1	no
FBgn0000543	FBgn0000543	-	3L:2262918-2265857	RNAiCtrl	DriverCtrl	OK	10.9941	8.81113	-0.319334	-0.819397	0.19565	0.489633	no
FBgn0000546	FBgn0000546	-	2R:6087872-6169087	RNAiCtrl	DriverCtrl	OK	9.33835	7.83834	-0.252619	-0.437107	0.4481	0.734991	no
FBgn0000547	FBgn0000547	-	2L:4031376-4115749	RNAiCtrl	DriverCtrl	OK	13.5008	9.86891	-0.452081	-1.24744	0.03865	0.192059	no
FBgn0000551	FBgn0000551	-	3L:21296762-21297803	RNAiCtrl	DriverCtrl	OK	0.893328	0.653766	-0.450416	-0.387627	0.47375	0.75319	no
FBgn0000552	FBgn0000552	-	3R:6684444-6685157	RNAiCtrl	DriverCtrl	NOTEST	0.11737	0.0992614	-0.241759	0	1	1	no
FBgn0000556	FBgn0000556	-	2R:11891134-11895762	RNAiCtrl	DriverCtrl	OK	4044.25	3658.35	-0.144679	-0.19845	0.7502	0.911282	no
FBgn0000557	FBgn0000557	-	3R:31738467-31743306	RNAiCtrl	DriverCtrl	OK	133.968	107.976	-0.311179	-0.768215	0.19475	0.488226	no
FBgn0000559	FBgn0000559	-	2L:21677912-21682164	RNAiCtrl	DriverCtrl	OK	914.847	750.166	-0.28632	-0.48908	0.40025	0.696551	no
FBgn0000560	FBgn0000560	-	3L:21808702-21817600	RNAiCtrl	DriverCtrl	OK	3.20278	2.84175	-0.172542	-0.340288	0.59245	0.829877	no
FBgn0000562	FBgn0000562	-	2R:23734903-23746829	RNAiCtrl	DriverCtrl	OK	23.8477	19.8279	-0.266318	-0.759889	0.21725	0.516083	no
FBgn0000564	FBgn0000564	-	3R:17446641-17448858	RNAiCtrl	DriverCtrl	NOTEST	0.310863	0.0267774	-3.53719	0	1	1	no
FBgn0000565	FBgn0000565	-	3L:15511051-15513202	RNAiCtrl	DriverCtrl	OK	36.31	30.7747	-0.238623	-0.643857	0.2875	0.591151	no
FBgn0000566	FBgn0000566	-	2R:18627917-18629395	RNAiCtrl	DriverCtrl	OK	45.8652	58.9012	0.360897	0.983511	0.09415	0.331727	no
FBgn0000567	FBgn0000567	-	3L:17558671-17619325	RNAiCtrl	DriverCtrl	OK	13.1385	5.05462	-1.37812	-4.72474	5e-05	0.0014209	yes
FBgn0000568	FBgn0000568	-	3L:17950952-18064696	RNAiCtrl	DriverCtrl	OK	55.9155	50.1143	-0.158027	-0.289824	0.6556	0.863817	no
FBgn0000575	FBgn0000575	-	3L:737679-755489	RNAiCtrl	DriverCtrl	OK	38.997	38.8619	-0.00500876	-0.0130266	0.9826	0.993601	no
FBgn0000576	FBgn0000576	-	3R:13901852-13904620	RNAiCtrl	DriverCtrl	OK	1.0797	0.571296	-0.918323	-1.56629	0.01925	0.121282	no
FBgn0000577	FBgn0000577	-	2R:11524005-11528210	RNAiCtrl	DriverCtrl	OK	4.22726	1.62476	-1.3795	-4.68457	5e-05	0.0014209	yes
FBgn0000578	FBgn0000578	-	2R:19141631-19163705	RNAiCtrl	DriverCtrl	OK	15.3714	6.88778	-1.15814	-3.85242	5e-05	0.0014209	yes
FBgn0000579	FBgn0000579	-	2L:1724767-1729762	RNAiCtrl	DriverCtrl	OK	458.316	540.29	0.23739	0.502932	0.40015	0.696545	no
FBgn0000581	FBgn0000581	-	2R:11452042-11465270	RNAiCtrl	DriverCtrl	OK	16.9402	12.002	-0.497177	-1.29305	0.0252	0.144788	no
FBgn0000588	FBgn0000588	-	2L:11814155-11928572	RNAiCtrl	DriverCtrl	NOTEST	0	0	0	0	1	1	no
FBgn0000591	FBgn0000591	-	3R:26040239-26041008	RNAiCtrl	DriverCtrl	NOTEST	0	0	0	0	1	1	no
FBgn0000592	FBgn0000592	-	3L:12188817-12193688	RNAiCtrl	DriverCtrl	OK	350.243	304.194	-0.203367	-0.510118	0.4112	0.705922	no
FBgn0000594	FBgn0000594	-	3L:12188817-12193688	RNAiCtrl	DriverCtrl	NOTEST	0	0	0	0	1	1	no
FBgn0000606	FBgn0000606	-	2R:9976995-9980795	RNAiCtrl	DriverCtrl	NOTEST	0.202532	0.131555	-0.622477	0	1	1	no
FBgn0000611	FBgn0000611	-	X:15992467-15996509	RNAiCtrl	DriverCtrl	OK	26.3052	23.5425	-0.160083	-0.429696	0.45015	0.736485	no
FBgn0000615	FBgn0000615	-	2R:20667426-20673495	RNAiCtrl	DriverCtrl	OK	316.914	326.68	0.0437878	0.0962737	0.8714	0.956947	no
FBgn0000617	FBgn0000617	-	X:17842160-17844704	RNAiCtrl	DriverCtrl	OK	6.5975	9.10737	0.465116	0.934252	0.1395	0.411445	no
FBgn0000618	FBgn0000618	-	X:11573730-11576620	RNAiCtrl	DriverCtrl	OK	19.7282	16.3759	-0.268686	-0.367503	0.5164	0.782269	no
FBgn0000625	FBgn0000625	-	3L:12462536-12468021	RNAiCtrl	DriverCtrl	OK	2.76562	1.95396	-0.501202	-1.21991	0.0823	0.307114	no
FBgn0000629	FBgn0000629	-	3L:10631078-10638130	RNAiCtrl	DriverCtrl	OK	10.2583	6.96514	-0.558574	-1.09493	0.0735	0.287098	no
FBgn0000633	FBgn0000633	-	2R:13623043-13749367	RNAiCtrl	DriverCtrl	OK	5.60334	2.14291	-1.38672	-0.895157	0.31335	0.617989	no
FBgn0000635	FBgn0000635	-	X:4132886-4206093	RNAiCtrl	DriverCtrl	OK	42.0571	31.3569	-0.423566	-1.15039	0.06755	0.27228	no
FBgn0000636	FBgn0000636	-	2L:18320101-18393441	RNAiCtrl	DriverCtrl	NOTEST	0	0	0	0	1	1	no
FBgn0000639	FBgn0000639	-	3L:14094588-14098053	RNAiCtrl	DriverCtrl	NOTEST	0.00515942	0.007626	0.563719	0	1	1	no
FBgn0000640	FBgn0000640	-	2L:9426783-9431052	RNAiCtrl	DriverCtrl	NOTEST	0	0	0	0	1	1	no
FBgn0000644	FBgn0000644	-	X:3173375-3174474	RNAiCtrl	DriverCtrl	OK	0.720594	0.791734	0.13583	0.155007	0.8078	0.933694	no
FBgn0000658	FBgn0000658	-	2R:18232760-18236311	RNAiCtrl	DriverCtrl	OK	1.09999	0.392124	-1.48811	-3.13503	0.0001	0.00253693	yes
FBgn0000659	FBgn0000659	-	3R:28580975-28585264	RNAiCtrl	DriverCtrl	OK	20.1614	15.7419	-0.356986	-0.984902	0.1057	0.355167	no
FBgn0000662	FBgn0000662	-	2R:13819623-13824553	RNAiCtrl	DriverCtrl	OK	17.8589	15.6477	-0.190689	-0.516205	0.38175	0.681632	no
FBgn0000667	FBgn0000667	-	X:2010859-2061915	RNAiCtrl	DriverCtrl	OK	62.5828	59.1505	-0.0813753	-0.120795	0.83785	0.945558	no
FBgn0000709	FBgn0000709	-	X:21339740-21345088	RNAiCtrl	DriverCtrl	OK	8.03825	6.24133	-0.36503	-0.960747	0.09255	0.328552	no
FBgn0000711	FBgn0000711	-	X:10385959-10409817	RNAiCtrl	DriverCtrl	OK	45.2461	29.4885	-0.617642	-1.75435	0.0057	0.0529909	no
FBgn0000715	FBgn0000715	-	2R:9906293-9910457	RNAiCtrl	DriverCtrl	OK	8.09764	8.39138	0.0514078	0.129894	0.8298	0.942621	no
FBgn0000719	FBgn0000719	-	X:22824316-22885541	RNAiCtrl	DriverCtrl	OK	10.5463	4.54627	-1.21399	-2.38824	0.00065	0.0110125	yes
FBgn0000721	FBgn0000721	-	2L:3622073-3656953	RNAiCtrl	DriverCtrl	OK	33.7069	37.5931	0.157424	0.396418	0.4941	0.767285	no
FBgn0000723	FBgn0000723	-	3R:9365397-9394737	RNAiCtrl	DriverCtrl	OK	26.8384	18.4365	-0.541733	-1.17741	0.0482	0.220658	no
FBgn0000808	FBgn0000808	-	X:11985153-11987764	RNAiCtrl	DriverCtrl	OK	0.648071	0.239632	-1.43533	-1.66696	0.0057	0.0529909	no
FBgn0000810	FBgn0000810	-	X:2242137-2246041	RNAiCtrl	DriverCtrl	OK	8.4562	4.44026	-0.929366	-2.92029	5e-05	0.0014209	yes
FBgn0000826	FBgn0000826	-	X:1356487-1357601	RNAiCtrl	DriverCtrl	OK	0.514654	0.559191	0.119739	0.133897	0.81285	0.935514	no
FBgn0000927	FBgn0000927	-	X:2724285-2726577	RNAiCtrl	DriverCtrl	OK	0.692096	0.942978	0.446252	0.733777	0.2627	0.567366	no
FBgn0000928	FBgn0000928	-	X:2720467-2724158	RNAiCtrl	DriverCtrl	OK	0.722815	0.843133	0.222134	0.390492	0.5357	0.795732	no
FBgn0000964	FBgn0000964	-	2L:19464266-19467758	RNAiCtrl	DriverCtrl	OK	1.0604	0.493759	-1.10273	-1.92901	0.00385	0.0405341	yes
FBgn0000996	FBgn0000996	-	2R:15376618-15387851	RNAiCtrl	DriverCtrl	OK	3.10132	0	#NAME?	#NAME?	0.1332	0.402135	no
FBgn0001075	FBgn0001075	-	2L:4198403-4221796	RNAiCtrl	DriverCtrl	OK	0.769447	0.502378	-0.615049	-1.44388	0.01195	0.0883747	no
FBgn0001077	FBgn0001077	-	3R:6864323-6866244	RNAiCtrl	DriverCtrl	OK	1.90319	0.898623	-1.08263	-1.6774	0.0087	0.0711649	no
FBgn0001078	FBgn0001078	-	3L:18750606-18801312	RNAiCtrl	DriverCtrl	OK	21.3131	10.2761	-1.05245	-2.81543	5e-05	0.0014209	yes
FBgn0001079	FBgn0001079	-	X:18657754-18662153	RNAiCtrl	DriverCtrl	OK	3.12155	2.18079	-0.517408	-1.18039	0.04775	0.219293	no
FBgn0001083	FBgn0001083	-	X:11992914-12003914	RNAiCtrl	DriverCtrl	OK	1.38075	0.995716	-0.471642	-0.959414	0.1262	0.390954	no
FBgn0001084	FBgn0001084	-	2L:8400420-8403280	RNAiCtrl	DriverCtrl	OK	2.0935	1.73369	-0.272076	-0.429801	0.4895	0.763972	no
FBgn0001085	FBgn0001085	-	3L:14274342-14368639	RNAiCtrl	DriverCtrl	OK	2.31207	1.65624	-0.481274	-0.263724	0.59515	0.83142	no
FBgn0001086	FBgn0001086	-	2L:16310955-16326207	RNAiCtrl	DriverCtrl	OK	9.32974	7.70391	-0.276245	-0.264426	0.68475	0.879359	no
FBgn0001087	FBgn0001087	-	X:13727203-13736278	RNAiCtrl	DriverCtrl	OK	12.4759	8.53271	-0.54807	-1.69287	0.0114	0.0858532	no
FBgn0001089	FBgn0001089	-	2L:6000227-6006827	RNAiCtrl	DriverCtrl	OK	20.3741	17.9505	-0.182717	-0.496759	0.4345	0.725307	no
FBgn0001090	FBgn0001090	-	X:18788463-18806363	RNAiCtrl	DriverCtrl	OK	56.5665	54.2236	-0.0610259	-0.131456	0.8413	0.946482	no
FBgn0001091	FBgn0001091	-	2R:7791900-7793380	RNAiCtrl	DriverCtrl	OK	469.331	261.422	-0.844226	-2.07423	0.0009	0.0141483	yes
FBgn0001092	FBgn0001092	-	X:15868144-15869661	RNAiCtrl	DriverCtrl	OK	345.587	296.083	-0.223045	-0.535926	0.36445	0.666985	no
FBgn0001098	FBgn0001098	-	3R:23933911-23943101	RNAiCtrl	DriverCtrl	OK	203.37	152.013	-0.419912	-1.07925	0.0989	0.341736	no
FBgn0001099	FBgn0001099	-	3L:15509060-15511047	RNAiCtrl	DriverCtrl	OK	115.974	119.191	0.0394764	0.105029	0.85335	0.950586	no
FBgn0001104	FBgn0001104	-	3L:6972749-6980044	RNAiCtrl	DriverCtrl	OK	19.8998	12.9931	-0.615008	-1.71419	0.00645	0.0577613	no
FBgn0001105	FBgn0001105	-	X:15860114-15866175	RNAiCtrl	DriverCtrl	OK	107.878	80.9355	-0.414559	-1.0186	0.09495	0.333402	no
FBgn0001108	FBgn0001108	-	3L:13929386-13934656	RNAiCtrl	DriverCtrl	OK	25.1118	15.5897	-0.687772	-2.05762	0.0017	0.0225231	yes
FBgn0001112	FBgn0001112	-	3R:7252062-7265703	RNAiCtrl	DriverCtrl	OK	18.5415	19.1638	0.0476266	0.129554	0.8275	0.94138	no
FBgn0001114	FBgn0001114	-	2L:8672697-8679812	RNAiCtrl	DriverCtrl	OK	38.6418	24.0307	-0.685287	-1.72906	0.00255	0.030041	yes
FBgn0001120	FBgn0001120	-	3L:14802379-14803360	RNAiCtrl	DriverCtrl	NOTEST	0.114458	0.464621	2.02123	0	1	1	no
FBgn0001122	FBgn0001122	-	2R:10437984-10465701	RNAiCtrl	DriverCtrl	OK	32.6719	15.9305	-1.03626	-2.54378	0.0007	0.011697	yes
FBgn0001123	FBgn0001123	-	2R:23942537-23946936	RNAiCtrl	DriverCtrl	OK	40.7343	21.8648	-0.897634	-2.57342	5e-05	0.0014209	yes
FBgn0001124	FBgn0001124	-	2R:16138351-16141928	RNAiCtrl	DriverCtrl	OK	217.928	225.863	0.0515954	0.13928	0.82575	0.940677	no
FBgn0001125	FBgn0001125	-	2L:1982216-1987758	RNAiCtrl	DriverCtrl	OK	162.775	220.264	0.436351	1.01553	0.11945	0.380527	no
FBgn0001128	FBgn0001128	-	2L:5943642-5948968	RNAiCtrl	DriverCtrl	OK	310.983	375.398	0.271589	0.612948	0.29945	0.603291	no
FBgn0001133	FBgn0001133	-	2R:21009763-21011921	RNAiCtrl	DriverCtrl	OK	9.03328	8.27903	-0.125788	-0.331506	0.58555	0.826502	no
FBgn0001134	FBgn0001134	-	3L:17823332-17841427	RNAiCtrl	DriverCtrl	OK	1.79034	1.2447	-0.524432	-0.508215	0.3784	0.679105	no
FBgn0001137	FBgn0001137	-	2L:8415689-8433598	RNAiCtrl	DriverCtrl	OK	16.2959	10.7617	-0.598602	-0.435997	0.49425	0.767334	no
FBgn0001138	FBgn0001138	-	3R:8147367-8181444	RNAiCtrl	DriverCtrl	OK	1.76816	0.866625	-1.02877	-1.96203	0.0032	0.0354407	yes
FBgn0001139	FBgn0001139	-	3R:26041735-26052257	RNAiCtrl	DriverCtrl	OK	35.2175	26.9283	-0.387171	-0.921362	0.15205	0.430779	no
FBgn0001142	FBgn0001142	-	2L:114725-157666	RNAiCtrl	DriverCtrl	OK	85.6914	51.2723	-0.740971	-0.774447	0.21465	0.513124	no
FBgn0001145	FBgn0001145	-	X:11422831-11430197	RNAiCtrl	DriverCtrl	OK	279.033	232.031	-0.266114	-0.685475	0.28345	0.586968	no
FBgn0001147	FBgn0001147	-	2R:25040382-25052331	RNAiCtrl	DriverCtrl	OK	4.28371	3.97935	-0.106326	-0.231008	0.68225	0.877622	no
FBgn0001148	FBgn0001148	-	2R:25061963-25064643	RNAiCtrl	DriverCtrl	OK	2.15428	1.51004	-0.512621	-0.922971	0.16255	0.444892	no
FBgn0001149	FBgn0001149	-	3R:12367816-12369268	RNAiCtrl	DriverCtrl	OK	410.771	592.831	0.529285	1.35106	0.02525	0.144904	no
FBgn0001150	FBgn0001150	-	X:2427112-2428967	RNAiCtrl	DriverCtrl	OK	2.59608	0.176804	-3.87611	-4.47723	5e-05	0.0014209	yes
FBgn0001168	FBgn0001168	-	3L:8675758-8679253	RNAiCtrl	DriverCtrl	OK	112.33	97.1935	-0.208816	-0.530252	0.36395	0.666413	no
FBgn0001169	FBgn0001169	-	3R:20621937-20628915	RNAiCtrl	DriverCtrl	OK	11.4003	10.8721	-0.0684446	-0.188639	0.75855	0.914931	no
FBgn0001170	FBgn0001170	-	2L:6013058-6019402	RNAiCtrl	DriverCtrl	OK	1.00707	0.772632	-0.382305	-0.592313	0.3737	0.675329	no
FBgn0001174	FBgn0001174	-	2L:1517532-1518148	RNAiCtrl	DriverCtrl	NOTEST	0.12763	0	#NAME?	0	1	1	no
FBgn0001179	FBgn0001179	-	3L:10631078-10638130	RNAiCtrl	DriverCtrl	OK	7.12432	4.62081	-0.624605	-1.11564	0.06395	0.262542	no
FBgn0001180	FBgn0001180	-	3R:8690979-8697822	RNAiCtrl	DriverCtrl	OK	3.64888	2.27811	-0.67962	-1.66634	0.0086	0.0706431	no
FBgn0001185	FBgn0001185	-	2L:16677184-16679691	RNAiCtrl	DriverCtrl	OK	6.40369	5.23532	-0.290626	-0.676141	0.2444	0.546914	no
FBgn0001186	FBgn0001186	-	X:9585674-9589813	RNAiCtrl	DriverCtrl	OK	101.139	86.5404	-0.224897	-0.530898	0.3742	0.675763	no
FBgn0001187	FBgn0001187	-	2R:15218378-15241589	RNAiCtrl	DriverCtrl	OK	113.002	124.39	0.138513	0.230656	0.70405	0.889132	no
FBgn0001189	FBgn0001189	-	X:1669569-1692768	RNAiCtrl	DriverCtrl	OK	25.1832	11.397	-1.14382	-1.73137	0.00465	0.0459908	yes
FBgn0001197	FBgn0001197	-	3R:26866928-26869220	RNAiCtrl	DriverCtrl	OK	63.5397	49.0576	-0.37318	-1.00669	0.0912	0.325656	no
FBgn0001202	FBgn0001202	-	2L:19030843-19033498	RNAiCtrl	DriverCtrl	OK	17.6033	14.3091	-0.298911	-0.862561	0.16455	0.447696	no
FBgn0001206	FBgn0001206	-	X:10590919-10595855	RNAiCtrl	DriverCtrl	OK	4.04395	2.6156	-0.628621	-1.64197	0.0109	0.0834569	no
FBgn0001208	FBgn0001208	-	3L:7760452-7763166	RNAiCtrl	DriverCtrl	OK	44.24	45.9171	0.0536772	0.153223	0.8041	0.932706	no
FBgn0001215	FBgn0001215	-	3R:28599833-28605777	RNAiCtrl	DriverCtrl	OK	273.014	200.218	-0.447407	-1.1416	0.08255	0.307664	no
FBgn0001216	FBgn0001216	-	3L:13974060-13977761	RNAiCtrl	DriverCtrl	OK	73.9039	55.6138	-0.410209	-1.13585	0.06685	0.270156	no
FBgn0001217	FBgn0001217	-	3R:13044758-13047388	RNAiCtrl	DriverCtrl	OK	229.385	222.493	-0.0440092	-0.125661	0.85875	0.952302	no
FBgn0001218	FBgn0001218	-	X:11801695-11807117	RNAiCtrl	DriverCtrl	OK	301.939	245.995	-0.295629	-0.610049	0.3012	0.605067	no
FBgn0001220	FBgn0001220	-	2R:14252597-14256192	RNAiCtrl	DriverCtrl	OK	231.284	141.939	-0.70439	-1.82878	0.00525	0.0500231	no
FBgn0001222	FBgn0001222	-	2R:18130302-18134634	RNAiCtrl	DriverCtrl	OK	26.2712	13.7187	-0.937339	-2.86326	5e-05	0.0014209	yes
FBgn0001223	FBgn0001223	-	3L:9372721-9374964	RNAiCtrl	DriverCtrl	OK	85.6887	63.9691	-0.42173	-0.819896	0.16125	0.443168	no
FBgn0001224	FBgn0001224	-	3L:9381881-9382765	RNAiCtrl	DriverCtrl	OK	53.282	42.8266	-0.315139	-0.806011	0.15885	0.440075	no
FBgn0001225	FBgn0001225	-	3L:9376417-9377427	RNAiCtrl	DriverCtrl	OK	98.6968	132.579	0.42578	1.0252	0.0757	0.292355	no
FBgn0001226	FBgn0001226	-	3L:9384062-9386463	RNAiCtrl	DriverCtrl	OK	70.1629	122.941	0.80918	2.06219	0.0002	0.00437667	yes
FBgn0001227	FBgn0001227	-	3L:9377801-9381119	RNAiCtrl	DriverCtrl	OK	8.0764	5.01347	-0.687901	-1.2804	0.0391	0.193506	no
FBgn0001228	FBgn0001228	-	3L:9372721-9374964	RNAiCtrl	DriverCtrl	OK	61.0429	45.9645	-0.409303	-0.430005	0.43765	0.727546	no
FBgn0001229	FBgn0001229	-	3L:9371510-9372497	RNAiCtrl	DriverCtrl	OK	2.84234	4.80404	0.757171	1.30609	0.02335	0.137811	no
FBgn0001230	FBgn0001230	-	3R:24054390-24057310	RNAiCtrl	DriverCtrl	OK	62.8783	75.7328	0.268356	0.620876	0.28255	0.586058	no
FBgn0001233	FBgn0001233	-	3L:3192968-3197631	RNAiCtrl	DriverCtrl	OK	591.665	411.463	-0.524018	-0.831263	0.1387	0.410257	no
FBgn0001234	FBgn0001234	-	3R:21296126-21317836	RNAiCtrl	DriverCtrl	OK	137.4	106.143	-0.37238	-0.715471	0.2707	0.575344	no
FBgn0001235	FBgn0001235	-	3R:10507560-10645773	RNAiCtrl	DriverCtrl	OK	53.0408	38.8402	-0.44955	-1.07172	0.08185	0.305932	no
FBgn0001247	FBgn0001247	-	3L:20370312-20375896	RNAiCtrl	DriverCtrl	OK	30.3838	22.367	-0.441928	-1.20805	0.044	0.20797	no
FBgn0001248	FBgn0001248	-	3L:8356403-8360906	RNAiCtrl	DriverCtrl	OK	434.005	382.244	-0.183216	-0.42851	0.4867	0.762316	no
FBgn0001250	FBgn0001250	-	X:16752188-16783434	RNAiCtrl	DriverCtrl	OK	17.7417	18.7104	0.0766991	0.21592	0.739	0.905486	no
FBgn0001253	FBgn0001253	-	3L:8372404-8391171	RNAiCtrl	DriverCtrl	NOTEST	0.110389	0.0687227	-0.683733	0	1	1	no
FBgn0001254	FBgn0001254	-	3L:3510973-3512681	RNAiCtrl	DriverCtrl	NOTEST	0.0520486	0.0510125	-0.0290088	0	1	1	no
FBgn0001255	FBgn0001255	-	3R:8013790-8033009	RNAiCtrl	DriverCtrl	NOTEST	0	0	0	0	1	1	no
FBgn0001256	FBgn0001256	-	3L:13382764-13383999	RNAiCtrl	DriverCtrl	NOTEST	0.404566	0.0458259	-3.14214	0	1	1	no
FBgn0001257	FBgn0001257	-	3L:4224005-4236147	RNAiCtrl	DriverCtrl	OK	167.745	139.94	-0.261463	-0.550589	0.3571	0.659784	no
FBgn0001258	FBgn0001258	-	3L:6259104-6262694	RNAiCtrl	DriverCtrl	OK	37.909	22.8523	-0.730203	-2.14321	0.00075	0.0123008	yes
FBgn0001259	FBgn0001259	-	3L:20367197-20370259	RNAiCtrl	DriverCtrl	OK	0.64399	0.789613	0.294108	0.547357	0.3942	0.692204	no
FBgn0001263	FBgn0001263	-	2R:22854382-22858794	RNAiCtrl	DriverCtrl	OK	29.5172	31.5845	0.0976621	0.116512	0.8432	0.947253	no
FBgn0001269	FBgn0001269	-	2R:11474464-11509695	RNAiCtrl	DriverCtrl	OK	5.82098	3.29283	-0.821933	-2.05258	0.0031	0.0346281	yes
FBgn0001276	FBgn0001276	-	2R:11359436-11360163	RNAiCtrl	DriverCtrl	OK	6.13443	5.98283	-0.0361022	-0.0691526	0.90445	0.968995	no
FBgn0001280	FBgn0001280	-	3R:30037983-30039533	RNAiCtrl	DriverCtrl	OK	24.3509	49.4076	1.02076	1.81318	0.03545	0.181069	no
FBgn0001281	FBgn0001281	-	3R:30037983-30039533	RNAiCtrl	DriverCtrl	OK	199.074	172.561	-0.206203	-0.444858	0.4502	0.736485	no
FBgn0001285	FBgn0001285	-	2R:8691447-8696245	RNAiCtrl	DriverCtrl	OK	14.9698	34.3167	1.19686	1.14204	0.0694	0.276565	no
FBgn0001291	FBgn0001291	-	2R:10096479-10099590	RNAiCtrl	DriverCtrl	OK	65.5818	63.6236	-0.0437353	-0.119833	0.84895	0.949233	no
FBgn0001296	FBgn0001296	-	3R:12682185-12689367	RNAiCtrl	DriverCtrl	OK	17.8685	6.36448	-1.4893	-3.99576	5e-05	0.0014209	yes
FBgn0001297	FBgn0001297	-	3R:29765994-29794113	RNAiCtrl	DriverCtrl	OK	113.008	53.8745	-1.06875	-2.81988	5e-05	0.0014209	yes
FBgn0001301	FBgn0001301	-	2L:18129883-18138083	RNAiCtrl	DriverCtrl	OK	11.4762	7.51937	-0.609961	-1.70627	0.005	0.0483255	yes
FBgn0001308	FBgn0001308	-	2R:16266959-16271971	RNAiCtrl	DriverCtrl	OK	23.0332	22.6377	-0.0249923	-0.067452	0.90985	0.97065	no
FBgn0001311	FBgn0001311	-	3R:5378092-5392866	RNAiCtrl	DriverCtrl	OK	1.18413	0.903333	-0.390502	-0.336764	0.5942	0.830807	no
FBgn0001313	FBgn0001313	-	Y:573087-664173	RNAiCtrl	DriverCtrl	OK	0.704384	0.63982	-0.138696	-0.28712	0.62375	0.847553	no
FBgn0001316	FBgn0001316	-	3L:434082-540614	RNAiCtrl	DriverCtrl	OK	34.1014	25.8253	-0.401043	-0.936938	0.1141	0.371244	no
FBgn0001319	FBgn0001319	-	2R:14772649-14807061	RNAiCtrl	DriverCtrl	OK	1.76378	0.648645	-1.44317	-2.67343	5e-05	0.0014209	yes
FBgn0001320	FBgn0001320	-	3L:20692329-20695378	RNAiCtrl	DriverCtrl	OK	6.29784	5.37018	-0.229888	-0.593305	0.37125	0.673209	no
FBgn0001321	FBgn0001321	-	3R:10122364-10125664	RNAiCtrl	DriverCtrl	OK	1.97471	1.28165	-0.623633	-0.999002	0.09365	0.330682	no
FBgn0001323	FBgn0001323	-	3L:20597140-20620659	RNAiCtrl	DriverCtrl	OK	3.7846	4.32711	0.193264	0.462169	0.42035	0.713966	no
FBgn0001324	FBgn0001324	-	3L:19836613-19844944	RNAiCtrl	DriverCtrl	OK	29.3185	25.2172	-0.217408	-0.468649	0.50195	0.772343	no
FBgn0001325	FBgn0001325	-	2R:25183627-25255318	RNAiCtrl	DriverCtrl	NOTEST	0	0	0	0	1	1	no
FBgn0001330	FBgn0001330	-	X:2225295-2242035	RNAiCtrl	DriverCtrl	OK	1.79715	1.81443	0.0138058	0.0071266	0.99155	0.996582	no
FBgn0001341	FBgn0001341	-	X:629772-635545	RNAiCtrl	DriverCtrl	OK	3.15765	3.20272	0.0204449	0.0359081	0.94485	0.981474	no
FBgn0001404	FBgn0001404	-	X:2588502-2599111	RNAiCtrl	DriverCtrl	OK	50.1618	39.3135	-0.351565	-0.955484	0.138	0.409459	no
FBgn0001491	FBgn0001491	-	X:11324293-11325308	RNAiCtrl	DriverCtrl	OK	11.8017	12.595	0.0938682	0.201035	0.7272	0.899958	no
FBgn0001565	FBgn0001565	-	X:21385517-21387946	RNAiCtrl	DriverCtrl	OK	46.3952	28.4888	-0.703581	-2.1022	0.00105	0.0158917	yes
FBgn0001612	FBgn0001612	-	X:13736569-13744683	RNAiCtrl	DriverCtrl	OK	3.2091	0.833326	-1.94522	-0.493527	0.4387	0.728298	no
FBgn0001624	FBgn0001624	-	X:11369664-11409776	RNAiCtrl	DriverCtrl	OK	41.9506	32.5295	-0.366943	-0.918172	0.186	0.477709	no
FBgn0001941	FBgn0001941	-	2L:5986347-5988854	RNAiCtrl	DriverCtrl	OK	52.6292	38.3946	-0.454961	-1.29482	0.03615	0.183277	no
FBgn0001942	FBgn0001942	-	2L:5981763-5985909	RNAiCtrl	DriverCtrl	OK	733.027	710.059	-0.0459268	-0.0986316	0.8751	0.95834	no
FBgn0001961	FBgn0001961	-	2L:13827940-13829741	RNAiCtrl	DriverCtrl	OK	87.9411	66.8836	-0.394885	-1.22192	0.06865	0.275065	no
FBgn0001965	FBgn0001965	-	2L:13813815-13819824	RNAiCtrl	DriverCtrl	OK	8.56938	6.63126	-0.369907	-1.07984	0.0846	0.312055	no
FBgn0001967	FBgn0001967	-	2L:14019356-14020325	RNAiCtrl	DriverCtrl	NOTEST	0.268291	0.165791	-0.694432	0	1	1	no
FBgn0001970	FBgn0001970	-	2L:14359251-14361411	RNAiCtrl	DriverCtrl	OK	8.28684	4.27784	-0.953939	-1.92715	0.0033	0.0363009	yes
FBgn0001974	FBgn0001974	-	2L:15009938-15011764	RNAiCtrl	DriverCtrl	OK	7.17654	6.38968	-0.167545	-0.406542	0.4899	0.764291	no
FBgn0001977	FBgn0001977	-	2L:15035393-15038861	RNAiCtrl	DriverCtrl	OK	14.9276	15.1363	0.0200245	0.0433259	0.9405	0.980192	no
FBgn0001978	FBgn0001978	-	2L:15113479-15118069	RNAiCtrl	DriverCtrl	OK	28.7144	22.0594	-0.380378	-1.08435	0.08355	0.309587	no
FBgn0001981	FBgn0001981	-	2L:15333865-15336138	RNAiCtrl	DriverCtrl	OK	4.53673	2.99819	-0.597559	-1.36994	0.03385	0.17533	no
FBgn0001983	FBgn0001983	-	2L:15423296-15425580	RNAiCtrl	DriverCtrl	NOTEST	0.0608432	0.0288149	-1.07828	0	1	1	no
FBgn0001986	FBgn0001986	-	2L:15752262-15755900	RNAiCtrl	DriverCtrl	OK	7.25563	7.50995	0.0497019	0.135532	0.8135	0.935767	no
FBgn0001987	FBgn0001987	-	2L:15756001-15762758	RNAiCtrl	DriverCtrl	OK	10.3963	9.20638	-0.175364	-0.509667	0.42105	0.714408	no
FBgn0001989	FBgn0001989	-	2L:15749318-15751078	RNAiCtrl	DriverCtrl	OK	185.289	208.078	0.167348	0.47247	0.44005	0.729422	no
FBgn0001990	FBgn0001990	-	2L:15764219-15768349	RNAiCtrl	DriverCtrl	OK	7.53625	5.35142	-0.493925	-0.741382	0.2309	0.531614	no
FBgn0001991	FBgn0001991	-	2L:16165830-16190540	RNAiCtrl	DriverCtrl	OK	15.4879	13.0827	-0.243485	-0.616762	0.2896	0.593124	no
FBgn0001992	FBgn0001992	-	2L:16294182-16299858	RNAiCtrl	DriverCtrl	OK	1.05077	0.903932	-0.217166	-0.159004	0.78915	0.927078	no
FBgn0001994	FBgn0001994	-	2L:16263555-16287730	RNAiCtrl	DriverCtrl	OK	28.5858	14.7284	-0.956701	-3.05607	5e-05	0.0014209	yes
FBgn0001995	FBgn0001995	-	2L:16327068-16329132	RNAiCtrl	DriverCtrl	OK	20.01	16.1885	-0.305757	-0.671729	0.27965	0.584059	no
FBgn0002021	FBgn0002021	-	2L:19049075-19051612	RNAiCtrl	DriverCtrl	OK	16.6497	12.2078	-0.447699	-0.911716	0.13505	0.404932	no
FBgn0002022	FBgn0002022	-	2L:19041861-19045148	RNAiCtrl	DriverCtrl	OK	39.9578	35.0305	-0.189864	-0.473719	0.41295	0.707526	no
FBgn0002023	FBgn0002023	-	2L:19079255-19108427	RNAiCtrl	DriverCtrl	OK	5.57053	7.77704	0.481407	0.316954	0.6064	0.83754	no
FBgn0002031	FBgn0002031	-	2L:19121344-19123869	RNAiCtrl	DriverCtrl	OK	69.9919	67.0442	-0.0620763	-0.174793	0.7716	0.920344	no
FBgn0002036	FBgn0002036	-	2L:19114400-19120306	RNAiCtrl	DriverCtrl	OK	39.1844	43.9909	0.166928	0.362244	0.54815	0.803989	no
FBgn0002044	FBgn0002044	-	2L:19490261-19497978	RNAiCtrl	DriverCtrl	OK	42.2642	24.0395	-0.814028	-2.24037	0.00065	0.0110125	yes
FBgn0002069	FBgn0002069	-	2R:12875163-12883253	RNAiCtrl	DriverCtrl	OK	30.6101	41.1468	0.426771	0.91194	0.27835	0.582997	no
FBgn0002121	FBgn0002121	-	2L:9838-21376	RNAiCtrl	DriverCtrl	OK	15.052	9.74	-0.627959	-1.79198	0.0039	0.0408401	yes
FBgn0002174	FBgn0002174	-	2R:23705438-23709947	RNAiCtrl	DriverCtrl	OK	108.414	91.0193	-0.252303	-0.665124	0.302	0.605894	no
FBgn0002183	FBgn0002183	-	3L:1871573-1876312	RNAiCtrl	DriverCtrl	OK	19.6791	18.1578	-0.116074	-0.323526	0.5916	0.829769	no
FBgn0002283	FBgn0002283	-	3L:16588474-16591050	RNAiCtrl	DriverCtrl	OK	16.4062	15.1207	-0.117722	-0.275482	0.6437	0.857842	no
FBgn0002284	FBgn0002284	-	3L:16609399-16610418	RNAiCtrl	DriverCtrl	OK	80.5913	101.795	0.336977	0.856269	0.14295	0.417268	no
FBgn0002306	FBgn0002306	-	3R:7159228-7183702	RNAiCtrl	DriverCtrl	OK	12.3904	7.60849	-0.703537	-2.03439	0.0014	0.0195579	yes
FBgn0002354	FBgn0002354	-	3R:13030912-13031598	RNAiCtrl	DriverCtrl	OK	11.7027	9.52701	-0.29675	-0.551782	0.35215	0.654981	no
FBgn0002413	FBgn0002413	-	3R:31054084-31061210	RNAiCtrl	DriverCtrl	OK	32.0878	16.6344	-0.947857	-3.50758	5e-05	0.0014209	yes
FBgn0002431	FBgn0002431	-	3R:9711141-9725615	RNAiCtrl	DriverCtrl	OK	26.754	20.7955	-0.36348	-0.877172	0.1341	0.403572	no
FBgn0002440	FBgn0002440	-	3L:6123933-6129890	RNAiCtrl	DriverCtrl	NOTEST	0.0538743	0.228836	2.08664	0	1	1	no
FBgn0002441	FBgn0002441	-	3R:27265456-27273273	RNAiCtrl	DriverCtrl	OK	20.988	12.824	-0.710719	-1.83928	0.0037	0.0393477	yes
FBgn0002466	FBgn0002466	-	3L:12507997-12515009	RNAiCtrl	DriverCtrl	OK	1.24688	1.2799	0.0377124	0.0834498	0.89355	0.964654	no
FBgn0002521	FBgn0002521	-	4:1172468-1181628	RNAiCtrl	DriverCtrl	OK	21.1821	12.8351	-0.722753	-1.95884	0.00165	0.0220328	yes
FBgn0002522	FBgn0002522	-	3R:6661426-6678590	RNAiCtrl	DriverCtrl	OK	1.47979	2.0005	0.434974	0.748029	0.22335	0.522525	no
FBgn0002524	FBgn0002524	-	2L:15499126-15505018	RNAiCtrl	DriverCtrl	OK	12.9502	11.5686	-0.162752	-0.499654	0.45285	0.737943	no
FBgn0002525	FBgn0002525	-	2L:5542479-5546642	RNAiCtrl	DriverCtrl	OK	23.2378	19.3048	-0.267516	-0.782228	0.2083	0.505906	no
FBgn0002526	FBgn0002526	-	3L:6203830-6218022	RNAiCtrl	DriverCtrl	OK	2.58843	2.51279	-0.0427862	-0.119492	0.8443	0.947602	no
FBgn0002531	FBgn0002531	-	2R:8430114-8431243	RNAiCtrl	DriverCtrl	OK	2.91998	0.976353	-1.58048	-1.75257	0.0169	0.11182	no
FBgn0002533	FBgn0002533	-	2R:8433796-8434785	RNAiCtrl	DriverCtrl	NOTEST	0.179276	0.283925	0.663325	0	1	1	no
FBgn0002534	FBgn0002534	-	2R:8435309-8436095	RNAiCtrl	DriverCtrl	NOTEST	0.110894	0	#NAME?	0	1	1	no
FBgn0002535	FBgn0002535	-	2R:8437646-8438495	RNAiCtrl	DriverCtrl	NOTEST	0.300819	0	#NAME?	0	1	1	no
FBgn0002542	FBgn0002542	-	3R:7920430-7967408	RNAiCtrl	DriverCtrl	OK	6.61474	5.3158	-0.315399	-0.351095	0.55735	0.810113	no
FBgn0002543	FBgn0002543	-	2L:1380082-1420453	RNAiCtrl	DriverCtrl	OK	2.19617	1.81693	-0.273488	-0.627285	0.285	0.58874	no
FBgn0002552	FBgn0002552	-	2R:8914523-8918877	RNAiCtrl	DriverCtrl	OK	9.9345	7.92873	-0.325358	-0.886863	0.1257	0.390025	no
FBgn0002561	FBgn0002561	-	X:268508-470726	RNAiCtrl	DriverCtrl	HIDATA	0	0	0	0	1	1	no
FBgn0002562	FBgn0002562	-	X:12490290-12492982	RNAiCtrl	DriverCtrl	NOTEST	0.053161	0.0742319	0.48167	0	1	1	no
FBgn0002563	FBgn0002563	-	2L:898499-901316	RNAiCtrl	DriverCtrl	OK	8.36226	9.78469	0.226633	0.617597	0.4274	0.719479	no
FBgn0002564	FBgn0002564	-	3L:66429-68995	RNAiCtrl	DriverCtrl	OK	0.644629	1.58538	1.29828	2.13125	0.0017	0.0225231	yes
FBgn0002565	FBgn0002565	-	3L:12129102-12131869	RNAiCtrl	DriverCtrl	OK	15.4224	5.32657	-1.53374	-2.9716	5e-05	0.0014209	yes
FBgn0002566	FBgn0002566	-	2L:22924794-22943135	RNAiCtrl	DriverCtrl	OK	13.8494	11.1897	-0.307645	-0.846591	0.16555	0.448821	no
FBgn0002567	FBgn0002567	-	2R:9177863-9186342	RNAiCtrl	DriverCtrl	OK	39.304	37.9023	-0.0523909	-0.133644	0.82355	0.939899	no
FBgn0002569	FBgn0002569	-	2R:8453626-8455782	RNAiCtrl	DriverCtrl	OK	18.9683	34.1831	0.849691	2.26384	0.00015	0.00346519	yes
FBgn0002570	FBgn0002570	-	2R:8447450-8451904	RNAiCtrl	DriverCtrl	OK	433.016	656.155	0.599618	1.19294	0.03685	0.185908	no
FBgn0002571	FBgn0002571	-	2R:8455908-8457892	RNAiCtrl	DriverCtrl	OK	33.3796	104.183	1.64208	4.27578	5e-05	0.0014209	yes
FBgn0002573	FBgn0002573	-	3L:13396227-13401125	RNAiCtrl	DriverCtrl	OK	1.8237	0.898372	-1.02148	-1.91555	0.00495	0.0479849	yes
FBgn0002576	FBgn0002576	-	X:9284648-9303636	RNAiCtrl	DriverCtrl	OK	1.09296	0.576946	-0.921729	-1.62848	0.01295	0.0932085	no
FBgn0002577	FBgn0002577	-	X:11754272-11769508	RNAiCtrl	DriverCtrl	NOTEST	0.0351969	0.0285991	-0.299478	0	1	1	no
FBgn0002578	FBgn0002578	-	3R:26014720-26016487	RNAiCtrl	DriverCtrl	OK	33.4218	29.2716	-0.19129	-0.42734	0.45185	0.7377	no
FBgn0002579	FBgn0002579	-	X:628337-629483	RNAiCtrl	DriverCtrl	OK	957.08	1143.1	0.256245	0.591171	0.30485	0.608764	no
FBgn0002590	FBgn0002590	-	X:17143587-17148264	RNAiCtrl	DriverCtrl	OK	1228.29	708.186	-0.79445	-1.82882	0.00365	0.038986	yes
FBgn0002592	FBgn0002592	-	3R:26016513-26017470	RNAiCtrl	DriverCtrl	OK	0.885915	0.407837	-1.11917	-1.3271	0.0516	0.230569	no
FBgn0002593	FBgn0002593	-	2L:419951-420864	RNAiCtrl	DriverCtrl	OK	1659.76	1416.65	-0.228496	-0.508195	0.3872	0.686124	no
FBgn0002607	FBgn0002607	-	2R:24967876-24969547	RNAiCtrl	DriverCtrl	OK	798.374	705.212	-0.179007	-0.384951	0.49425	0.767334	no
FBgn0002609	FBgn0002609	-	3R:26021822-26023127	RNAiCtrl	DriverCtrl	OK	2.63261	1.219	-1.1108	-1.82274	0.0042	0.0429331	yes
FBgn0002622	FBgn0002622	-	3R:23358811-23360207	RNAiCtrl	DriverCtrl	OK	765.946	510.534	-0.585237	-1.41113	0.02105	0.128836	no
FBgn0002626	FBgn0002626	-	3R:30045228-30046161	RNAiCtrl	DriverCtrl	OK	433.357	572.98	0.40293	0.968801	0.08615	0.31524	no
FBgn0002629	FBgn0002629	-	3R:26023820-26024579	RNAiCtrl	DriverCtrl	NOTEST	0	0.0819041	inf	0	1	1	no
FBgn0002631	FBgn0002631	-	3R:26028853-26029735	RNAiCtrl	DriverCtrl	NOTEST	0.0152577	0	#NAME?	0	1	1	no
FBgn0002632	FBgn0002632	-	3R:26032910-26034047	RNAiCtrl	DriverCtrl	NOTEST	0.0275059	0.191549	2.7999	0	1	1	no
FBgn0002633	FBgn0002633	-	3R:26037037-26038019	RNAiCtrl	DriverCtrl	NOTEST	0.0825416	0.014221	-2.53709	0	1	1	no
FBgn0002638	FBgn0002638	-	3L:5930261-5932773	RNAiCtrl	DriverCtrl	OK	12.1247	16.7188	0.463522	1.24187	0.0338	0.175164	no
FBgn0002641	FBgn0002641	-	X:20429674-20433210	RNAiCtrl	DriverCtrl	OK	8.38424	5.86573	-0.515368	-1.45766	0.0232	0.1373	no
FBgn0002643	FBgn0002643	-	2R:13991202-14060356	RNAiCtrl	DriverCtrl	OK	13.5394	8.74936	-0.629911	-1.07099	0.0966	0.337283	no
FBgn0002645	FBgn0002645	-	3R:32055278-32068441	RNAiCtrl	DriverCtrl	OK	28.9211	25.106	-0.20409	-0.554451	0.34945	0.652478	no
FBgn0002673	FBgn0002673	-	2L:16257687-16261877	RNAiCtrl	DriverCtrl	OK	29.4244	21.2055	-0.472575	-0.897992	0.1981	0.492919	no
FBgn0002707	FBgn0002707	-	X:4311988-4318801	RNAiCtrl	DriverCtrl	OK	2.90339	1.5463	-0.908919	-1.82799	0.003	0.0338013	yes
FBgn0002709	FBgn0002709	-	X:17107581-17142990	RNAiCtrl	DriverCtrl	OK	39.7785	33.12	-0.264286	-0.650805	0.30645	0.610615	no
FBgn0002715	FBgn0002715	-	2R:22106106-22124566	RNAiCtrl	DriverCtrl	OK	9.84246	24.4654	1.31365	1.75104	0.0226	0.135143	no
FBgn0002716	FBgn0002716	-	2R:19456169-19486837	RNAiCtrl	DriverCtrl	NOTEST	0	0	0	0	1	1	no
FBgn0002719	FBgn0002719	-	3R:12713102-12722442	RNAiCtrl	DriverCtrl	OK	135.486	245.318	0.856514	1.94012	0.00105	0.0158917	yes
FBgn0002723	FBgn0002723	-	X:11616123-11621280	RNAiCtrl	DriverCtrl	OK	9.86464	6.2279	-0.663521	-1.80086	0.00395	0.0412309	yes
FBgn0002732	FBgn0002732	-	3R:26010892-26011568	RNAiCtrl	DriverCtrl	OK	0.790112	0.740427	-0.0936988	-0.097756	0.8613	0.953205	no
FBgn0002733	FBgn0002733	-	3R:26005045-26006023	RNAiCtrl	DriverCtrl	OK	5.01492	4.6917	-0.0961175	-0.194584	0.7637	0.917343	no
FBgn0002734	FBgn0002734	-	3R:25997620-25998633	RNAiCtrl	DriverCtrl	NOTEST	0.0662376	0	#NAME?	0	1	1	no
FBgn0002735	FBgn0002735	-	3R:25999850-26000761	RNAiCtrl	DriverCtrl	NOTEST	0.0734184	0.221227	1.59132	0	1	1	no
FBgn0002736	FBgn0002736	-	2R:21128576-21142261	RNAiCtrl	DriverCtrl	OK	13.7761	9.92085	-0.473638	-0.719751	0.2301	0.530617	no
FBgn0002772	FBgn0002772	-	3R:27657077-27660177	RNAiCtrl	DriverCtrl	OK	481.258	180.127	-1.41779	-4.10798	5e-05	0.0014209	yes
FBgn0002773	FBgn0002773	-	3R:30171437-30174551	RNAiCtrl	DriverCtrl	OK	345.262	219.225	-0.655281	-1.54482	0.0099	0.0779101	no
FBgn0002774	FBgn0002774	-	2R:5974856-5980778	RNAiCtrl	DriverCtrl	OK	18.6607	10.4436	-0.837383	-2.47072	0.00025	0.0052303	yes
FBgn0002775	FBgn0002775	-	3L:7094817-7125533	RNAiCtrl	DriverCtrl	OK	4.63254	5.83626	0.333242	0.14696	0.76835	0.919278	no
FBgn0002778	FBgn0002778	-	3L:14985099-14991667	RNAiCtrl	DriverCtrl	OK	10.3602	9.10472	-0.186369	-0.489375	0.4035	0.699319	no
FBgn0002780	FBgn0002780	-	3R:32052059-32054974	RNAiCtrl	DriverCtrl	OK	25.2073	23.5919	-0.0955529	-0.257198	0.6578	0.865167	no
FBgn0002781	FBgn0002781	-	3R:21350845-21377401	RNAiCtrl	DriverCtrl	OK	116.219	108.015	-0.105616	-0.237676	0.69005	0.881552	no
FBgn0002783	FBgn0002783	-	3R:15965445-15972913	RNAiCtrl	DriverCtrl	OK	13.5496	11.7712	-0.202984	-0.582761	0.3483	0.651266	no
FBgn0002787	FBgn0002787	-	2R:24392128-24404527	RNAiCtrl	DriverCtrl	OK	174.609	112.847	-0.629754	-0.935481	0.1374	0.408518	no
FBgn0002789	FBgn0002789	-	2R:13246669-13248880	RNAiCtrl	DriverCtrl	OK	220.476	183.756	-0.262829	-0.710662	0.23285	0.533835	no
FBgn0002791	FBgn0002791	-	2R:23972430-23975408	RNAiCtrl	DriverCtrl	OK	15.1895	10.8849	-0.480746	-1.33791	0.027	0.151211	no
FBgn0002838	FBgn0002838	-	3R:26875851-26876562	RNAiCtrl	DriverCtrl	OK	7.67539	7.94029	0.0489509	0.0886685	0.88335	0.961464	no
FBgn0002842	FBgn0002842	-	3L:21382500-21433134	RNAiCtrl	DriverCtrl	OK	0.988218	11.1668	3.49824	0.584384	0.2573	0.560951	no
FBgn0002855	FBgn0002855	-	2L:5892882-5893896	RNAiCtrl	DriverCtrl	OK	229.074	311.684	0.444272	1.17061	0.04565	0.21334	no
FBgn0002856	FBgn0002856	-	2L:5892297-5892862	RNAiCtrl	DriverCtrl	OK	261.192	280.857	0.104723	0.279356	0.62715	0.849746	no
FBgn0002862	FBgn0002862	-	3R:13827150-13828427	RNAiCtrl	DriverCtrl	OK	1023.94	1356.51	0.405762	0.987044	0.0841	0.310799	no
FBgn0002863	FBgn0002863	-	3R:24227022-24250248	RNAiCtrl	DriverCtrl	OK	2670.7	3512.31	0.395205	0.262107	0.63495	0.853557	no
FBgn0002865	FBgn0002865	-	3R:28291337-28292656	RNAiCtrl	DriverCtrl	OK	675.271	519.539	-0.378234	-1.03474	0.1365	0.407183	no
FBgn0002868	FBgn0002868	-	3R:9783406-9784370	RNAiCtrl	DriverCtrl	OK	866.443	1653.15	0.932038	1.71596	0.0028	0.0321798	yes
FBgn0002869	FBgn0002869	-	3R:20503101-20503746	RNAiCtrl	DriverCtrl	OK	1.84199	12.957	2.81439	3.48786	0.185	0.47646	no
FBgn0002872	FBgn0002872	-	3L:1941067-1947475	RNAiCtrl	DriverCtrl	OK	2.93389	2.70504	-0.117163	-0.164332	0.7826	0.924869	no
FBgn0002873	FBgn0002873	-	X:14247731-14258595	RNAiCtrl	DriverCtrl	OK	16.5343	16.9425	0.0351828	0.0925425	0.8783	0.959662	no
FBgn0002878	FBgn0002878	-	X:13722245-13727113	RNAiCtrl	DriverCtrl	OK	2.30729	2.56039	0.150169	0.365319	0.5268	0.790018	no
FBgn0002887	FBgn0002887	-	2L:8438168-8442342	RNAiCtrl	DriverCtrl	OK	4.81402	3.43576	-0.486615	-1.17535	0.04765	0.21904	no
FBgn0002891	FBgn0002891	-	2R:7793624-7806385	RNAiCtrl	DriverCtrl	OK	3.67369	2.36221	-0.637091	-0.39312	0.4794	0.757113	no
FBgn0002899	FBgn0002899	-	3L:8137807-8151813	RNAiCtrl	DriverCtrl	OK	0.940808	0.869504	-0.113708	-0.154017	0.79515	0.929292	no
FBgn0002901	FBgn0002901	-	3L:18109813-18112847	RNAiCtrl	DriverCtrl	OK	2.26391	3.16657	0.484101	1.22543	0.0602	0.253031	no
FBgn0002905	FBgn0002905	-	3R:12705093-12712299	RNAiCtrl	DriverCtrl	OK	2.25753	2.16643	-0.0594275	-0.118615	0.84705	0.948546	no
FBgn0002906	FBgn0002906	-	3R:11735446-11741783	RNAiCtrl	DriverCtrl	OK	3.7461	4.96124	0.405311	0.570074	0.3501	0.652973	no
FBgn0002914	FBgn0002914	-	X:15853420-15857823	RNAiCtrl	DriverCtrl	OK	32.3399	23.8517	-0.439224	-1.20257	0.04355	0.206544	no
FBgn0002917	FBgn0002917	-	X:14266366-14277416	RNAiCtrl	DriverCtrl	OK	5.43767	4.07354	-0.416705	-1.14806	0.0565	0.243432	no
FBgn0002921	FBgn0002921	-	3R:20948713-20976239	RNAiCtrl	DriverCtrl	OK	366.331	227.994	-0.684149	-1.36242	0.023	0.136593	no
FBgn0002922	FBgn0002922	-	3R:23711526-23718357	RNAiCtrl	DriverCtrl	OK	4.54406	2.36149	-0.944285	-1.22314	0.03435	0.177144	no
FBgn0002924	FBgn0002924	-	3R:29803195-29816451	RNAiCtrl	DriverCtrl	OK	3.98171	5.55442	0.480247	0.37796	0.52655	0.789673	no
FBgn0002926	FBgn0002926	-	3L:6550737-6603366	RNAiCtrl	DriverCtrl	NOTEST	0	0	0	0	1	1	no
FBgn0002930	FBgn0002930	-	2R:7150702-7223378	RNAiCtrl	DriverCtrl	OK	66.9456	88.526	0.403112	0.478171	0.4469	0.73401	no
FBgn0002931	FBgn0002931	-	2L:82420-87387	RNAiCtrl	DriverCtrl	OK	8.20786	5.7652	-0.509635	-1.12124	0.05575	0.241453	no
FBgn0002932	FBgn0002932	-	3R:9020347-9042349	RNAiCtrl	DriverCtrl	OK	6.55688	5.20291	-0.333692	-0.45685	0.4546	0.739251	no
FBgn0002933	FBgn0002933	-	X:3176439-3348400	RNAiCtrl	DriverCtrl	NOTEST	0	0	0	0	1	1	no
FBgn0002936	FBgn0002936	-	2L:877171-885141	RNAiCtrl	DriverCtrl	OK	47.1405	44.323	-0.0889109	-0.100015	0.87345	0.957688	no
FBgn0002937	FBgn0002937	-	3R:13694052-13705402	RNAiCtrl	DriverCtrl	OK	13.1301	10.3147	-0.348173	-0.285566	0.6431	0.857481	no
FBgn0002938	FBgn0002938	-	2L:7377701-7384344	RNAiCtrl	DriverCtrl	OK	118.199	63.6031	-0.894047	-2.13891	0.0002	0.00437667	yes
FBgn0002939	FBgn0002939	-	2L:18081627-18083608	RNAiCtrl	DriverCtrl	OK	4.96672	54.7661	3.46292	8.44878	5e-05	0.0014209	yes
FBgn0002940	FBgn0002940	-	3R:19886254-19888206	RNAiCtrl	DriverCtrl	OK	2634.05	1850.11	-0.509671	-0.934956	0.1392	0.410964	no
FBgn0002941	FBgn0002941	-	3R:21548660-21557182	RNAiCtrl	DriverCtrl	OK	1.39518	0.876266	-0.671013	-1.29617	0.06205	0.257835	no
FBgn0002945	FBgn0002945	-	3L:19003740-19045449	RNAiCtrl	DriverCtrl	OK	21.3065	10.7337	-0.989145	-3.00988	5e-05	0.0014209	yes
FBgn0002948	FBgn0002948	-	X:11580771-11585750	RNAiCtrl	DriverCtrl	NOTEST	0	0	0	0	1	1	no
FBgn0002962	FBgn0002962	-	3R:19154096-19162300	RNAiCtrl	DriverCtrl	NOTEST	0	0	0	0	1	1	no
FBgn0002973	FBgn0002973	-	2L:9437468-9464184	RNAiCtrl	DriverCtrl	OK	22.4472	33.3804	0.572465	1.5014	0.00955	0.0759988	no
FBgn0002985	FBgn0002985	-	2L:3604223-3606756	RNAiCtrl	DriverCtrl	OK	4.01023	4.23242	0.0777973	0.178245	0.75725	0.914218	no
FBgn0002989	FBgn0002989	-	2L:2988115-2992759	RNAiCtrl	DriverCtrl	OK	2.91893	1.87253	-0.640448	-0.853082	0.1608	0.442398	no
FBgn0003002	FBgn0003002	-	3R:4852812-4869979	RNAiCtrl	DriverCtrl	OK	0.604187	0.48057	-0.330249	-0.496261	0.4206	0.71411	no
FBgn0003008	FBgn0003008	-	2R:23967938-23970073	RNAiCtrl	DriverCtrl	OK	9.08393	8.53266	-0.0903208	-0.140803	0.8118	0.935082	no
FBgn0003009	FBgn0003009	-	2R:23271256-23275536	RNAiCtrl	DriverCtrl	OK	3.09736	3.97699	0.360641	0.839173	0.1451	0.420243	no
FBgn0003011	FBgn0003011	-	3R:19659747-19663672	RNAiCtrl	DriverCtrl	OK	1.69837	0.312978	-2.44001	-3.48578	5e-05	0.0014209	yes
FBgn0003015	FBgn0003015	-	3R:8934278-8938395	RNAiCtrl	DriverCtrl	NOTEST	0.13534	0.0488095	-1.47136	0	1	1	no
FBgn0003016	FBgn0003016	-	2L:14599195-14689340	RNAiCtrl	DriverCtrl	NOTEST	0	0	0	0	1	1	no
FBgn0003023	FBgn0003023	-	X:8485007-8517029	RNAiCtrl	DriverCtrl	NOTEST	0	0	0	0	1	1	no
FBgn0003028	FBgn0003028	-	X:4956645-5070929	RNAiCtrl	DriverCtrl	OK	2.81073	2.42278	-0.214281	-0.265052	0.65745	0.864969	no
FBgn0003034	FBgn0003034	-	3L:13301634-13301922	RNAiCtrl	DriverCtrl	OK	701.132	570.655	-0.297067	-0.751457	0.1879	0.479746	no
FBgn0003041	FBgn0003041	-	3L:7896108-7911954	RNAiCtrl	DriverCtrl	OK	5.90163	3.83012	-0.623724	-1.53445	0.00995	0.0782089	no
FBgn0003042	FBgn0003042	-	3L:21304696-21318020	RNAiCtrl	DriverCtrl	OK	7.15319	3.48693	-1.03663	-1.96136	0.002	0.0253117	yes
FBgn0003044	FBgn0003044	-	2R:18135425-18139990	RNAiCtrl	DriverCtrl	OK	17.1261	13.2457	-0.370671	-1.12391	0.0866	0.316145	no
FBgn0003046	FBgn0003046	-	2L:7013395-7023898	RNAiCtrl	DriverCtrl	NOTEST	0	0	0	0	1	1	no
FBgn0003048	FBgn0003048	-	X:2225295-2242035	RNAiCtrl	DriverCtrl	OK	8.97698	6.5031	-0.465103	-1.17139	0.04745	0.21861	no
FBgn0003053	FBgn0003053	-	X:4617563-4627206	RNAiCtrl	DriverCtrl	OK	19.0262	16.1815	-0.233643	-0.669271	0.29185	0.595326	no
FBgn0003057	FBgn0003057	-	X:17225156-17226867	RNAiCtrl	DriverCtrl	NOTEST	0.474897	0	#NAME?	0	1	1	no
FBgn0003060	FBgn0003060	-	3R:13611582-13612433	RNAiCtrl	DriverCtrl	OK	0.376713	0.491914	0.384941	0.298484	0.5897	0.828881	no
FBgn0003062	FBgn0003062	-	2R:23072908-23074725	RNAiCtrl	DriverCtrl	OK	10.7341	13.6347	0.345077	0.934752	0.1488	0.4257	no
FBgn0003065	FBgn0003065	-	3R:31763303-31764772	RNAiCtrl	DriverCtrl	OK	0.575193	0.117953	-2.28583	-1.83561	0.0177	0.115411	no
FBgn0003067	FBgn0003067	-	2R:18536766-18539416	RNAiCtrl	DriverCtrl	OK	431.671	643.865	0.576827	1.17312	0.05715	0.245149	no
FBgn0003068	FBgn0003068	-	X:2685579-2693886	RNAiCtrl	DriverCtrl	OK	5.02118	5.01435	-0.00196534	-0.00495852	0.99235	0.996872	no
FBgn0003071	FBgn0003071	-	2R:10109739-10117457	RNAiCtrl	DriverCtrl	OK	84.4948	87.046	0.0429163	0.110452	0.8516	0.950077	no
FBgn0003074	FBgn0003074	-	2R:8910899-8914069	RNAiCtrl	DriverCtrl	OK	322.598	268.173	-0.266573	-0.627308	0.31325	0.617917	no
FBgn0003076	FBgn0003076	-	3L:16122001-16128531	RNAiCtrl	DriverCtrl	OK	173.935	162.839	-0.0950982	-0.224331	0.6933	0.883583	no
FBgn0003079	FBgn0003079	-	X:2295465-2343870	RNAiCtrl	DriverCtrl	OK	7.19064	6.4645	-0.153582	-0.189424	0.74055	0.906264	no
FBgn0003082	FBgn0003082	-	2R:7825288-7828678	RNAiCtrl	DriverCtrl	OK	21.7332	16.5584	-0.392342	-0.369977	0.5283	0.790778	no
FBgn0003086	FBgn0003086	-	X:3176439-3348400	RNAiCtrl	DriverCtrl	NOTEST	0	0	0	0	1	1	no
FBgn0003087	FBgn0003087	-	2L:10362988-10364092	RNAiCtrl	DriverCtrl	OK	16.926	12.0485	-0.490385	-1.04973	0.0804	0.303214	no
FBgn0003089	FBgn0003089	-	3L:19294563-19337609	RNAiCtrl	DriverCtrl	OK	2.44782	0.533792	-2.19715	-0.894661	0.1062	0.356173	no
FBgn0003090	FBgn0003090	-	2R:7150702-7223378	RNAiCtrl	DriverCtrl	NOTEST	0	0	0	0	1	1	no
FBgn0003091	FBgn0003091	-	2R:16924654-16945126	RNAiCtrl	DriverCtrl	OK	11.6027	13.6894	0.238608	0.526896	0.3818	0.681632	no
FBgn0003093	FBgn0003093	-	3R:29039155-29049148	RNAiCtrl	DriverCtrl	OK	24.1477	22.3185	-0.113644	-0.291201	0.63135	0.851875	no
FBgn0003114	FBgn0003114	-	2R:20262957-20263684	RNAiCtrl	DriverCtrl	NOTEST	0.0338542	0.192991	2.51113	0	1	1	no
FBgn0003116	FBgn0003116	-	X:2181210-2184668	RNAiCtrl	DriverCtrl	OK	8.91379	11.3422	0.347593	0.609822	0.3052	0.60912	no
FBgn0003117	FBgn0003117	-	3R:16026078-16041796	RNAiCtrl	DriverCtrl	NOTEST	0.3149	0.27069	-0.218253	0	1	1	no
FBgn0003118	FBgn0003118	-	3R:23290230-23346167	RNAiCtrl	DriverCtrl	OK	7.052	5.25495	-0.424356	-1.08682	0.061	0.254992	no
FBgn0003124	FBgn0003124	-	3L:20309653-20313466	RNAiCtrl	DriverCtrl	OK	26.7921	28.0202	0.0646587	0.172627	0.76405	0.917509	no
FBgn0003129	FBgn0003129	-	3R:8316983-8333792	RNAiCtrl	DriverCtrl	OK	2.99832	3.61822	0.271124	0.351712	0.53225	0.79366	no
FBgn0003130	FBgn0003130	-	2R:15762564-15855645	RNAiCtrl	DriverCtrl	NOTEST	0	0	0	0	1	1	no
FBgn0003132	FBgn0003132	-	X:15350238-15379064	RNAiCtrl	DriverCtrl	OK	44.3458	40.4101	-0.13408	-0.34417	0.5646	0.814004	no
FBgn0003134	FBgn0003134	-	3R:24518269-24522331	RNAiCtrl	DriverCtrl	OK	62.4032	70.1161	0.168126	0.457705	0.4563	0.74078	no
FBgn0003137	FBgn0003137	-	3R:28520664-28540324	RNAiCtrl	DriverCtrl	OK	11.0186	6.31813	-0.802375	-2.24424	0.0007	0.011697	yes
FBgn0003139	FBgn0003139	-	X:6371064-6372915	RNAiCtrl	DriverCtrl	OK	12.577	9.78848	-0.361626	-0.97887	0.1114	0.366153	no
FBgn0003140	FBgn0003140	-	2R:17955395-17956570	RNAiCtrl	DriverCtrl	OK	18.6314	15.1195	-0.30132	-0.806968	0.20575	0.502721	no
FBgn0003141	FBgn0003141	-	2L:20066390-20075458	RNAiCtrl	DriverCtrl	OK	33.2804	25.3831	-0.390807	-0.609669	0.33795	0.641692	no
FBgn0003145	FBgn0003145	-	2L:12082994-12086413	RNAiCtrl	DriverCtrl	OK	22.1384	20.0927	-0.139879	-0.433218	0.51085	0.778577	no
FBgn0003149	FBgn0003149	-	3L:8732857-8745310	RNAiCtrl	DriverCtrl	OK	245.083	123.497	-0.988797	-2.6126	0.0002	0.00437667	yes
FBgn0003159	FBgn0003159	-	X:2344948-2366356	RNAiCtrl	DriverCtrl	OK	39.0915	36.0304	-0.117637	-0.325681	0.6111	0.840481	no
FBgn0003162	FBgn0003162	-	2R:21175314-21182608	RNAiCtrl	DriverCtrl	OK	16.9492	9.95589	-0.767591	-0.650878	0.28235	0.585996	no
FBgn0003165	FBgn0003165	-	3R:9066342-9237682	RNAiCtrl	DriverCtrl	OK	24.1288	19.803	-0.285038	-0.708068	0.2424	0.544688	no
FBgn0003169	FBgn0003169	-	3R:14619029-14625703	RNAiCtrl	DriverCtrl	OK	13.0379	8.27721	-0.655494	-1.74837	0.0034	0.0371392	yes
FBgn0003174	FBgn0003174	-	2R:7282571-7300806	RNAiCtrl	DriverCtrl	OK	0.537146	0.492589	-0.124932	-0.220356	0.7233	0.897985	no
FBgn0003175	FBgn0003175	-	2R:22494296-22562065	RNAiCtrl	DriverCtrl	OK	25.2071	17.3196	-0.541426	-1.40673	0.03005	0.16179	no
FBgn0003187	FBgn0003187	-	2L:17486805-17497697	RNAiCtrl	DriverCtrl	OK	20.509	24.2158	0.239697	0.647046	0.27625	0.580969	no
FBgn0003189	FBgn0003189	-	X:16655358-16668712	RNAiCtrl	DriverCtrl	OK	7.6708	6.62842	-0.210711	-0.472026	0.4133	0.707838	no
FBgn0003204	FBgn0003204	-	X:10711162-10757666	RNAiCtrl	DriverCtrl	OK	27.6381	20.6411	-0.421142	-0.591643	0.33895	0.642341	no
FBgn0003205	FBgn0003205	-	3R:9510560-9513067	RNAiCtrl	DriverCtrl	OK	27.5686	15.8496	-0.798582	-2.19487	0.00045	0.00842924	yes
FBgn0003206	FBgn0003206	-	3L:4139075-4141398	RNAiCtrl	DriverCtrl	OK	38.3589	13.929	-1.46147	-4.36154	5e-05	0.0014209	yes
FBgn0003209	FBgn0003209	-	2L:8709879-8740660	RNAiCtrl	DriverCtrl	OK	24.0134	21.579	-0.154213	-0.411507	0.48005	0.757697	no
FBgn0003210	FBgn0003210	-	X:4387675-4611385	RNAiCtrl	DriverCtrl	OK	14.4921	16.3708	0.175854	0.198077	0.7385	0.905215	no
FBgn0003218	FBgn0003218	-	X:13762751-13779488	RNAiCtrl	DriverCtrl	OK	27.285	18.0571	-0.59554	-1.64189	0.01165	0.087047	no
FBgn0003227	FBgn0003227	-	3R:15804247-15832632	RNAiCtrl	DriverCtrl	NOTEST	0	0	0	0	1	1	no
FBgn0003231	FBgn0003231	-	2L:19542467-19546959	RNAiCtrl	DriverCtrl	OK	321.779	193.111	-0.736636	-1.60397	0.0072	0.0624982	no
FBgn0003248	FBgn0003248	-	3R:18899422-18901019	RNAiCtrl	DriverCtrl	OK	6.8069	2.17859	-1.6436	-3.01894	5e-05	0.0014209	yes
FBgn0003249	FBgn0003249	-	3R:20081059-20082450	RNAiCtrl	DriverCtrl	OK	110.299	85.4064	-0.369009	-1.02771	0.08555	0.314075	no
FBgn0003250	FBgn0003250	-	3L:16852526-16862517	RNAiCtrl	DriverCtrl	OK	117.38	87.3961	-0.425545	-0.628483	0.324	0.627854	no
FBgn0003254	FBgn0003254	-	2R:19270077-19281396	RNAiCtrl	DriverCtrl	OK	5.09837	6.45711	0.340854	0.897121	0.1375	0.408573	no
FBgn0003255	FBgn0003255	-	2L:13980125-14001248	RNAiCtrl	DriverCtrl	OK	0.733458	0.456511	-0.684064	-1.1454	0.04875	0.222341	no
FBgn0003256	FBgn0003256	-	2R:1071461-1125927	RNAiCtrl	DriverCtrl	OK	13.9368	8.57586	-0.700544	-1.7594	0.00625	0.0563844	no
FBgn0003257	FBgn0003257	-	3R:21065240-21073319	RNAiCtrl	DriverCtrl	OK	8.34518	7.25618	-0.201733	-0.173768	0.79305	0.928668	no
FBgn0003261	FBgn0003261	-	3R:6000425-6008579	RNAiCtrl	DriverCtrl	OK	133.1	147.535	0.148551	0.325245	0.57935	0.822481	no
FBgn0003267	FBgn0003267	-	3R:26876629-26881171	RNAiCtrl	DriverCtrl	NOTEST	0	0	0	0	1	1	no
FBgn0003268	FBgn0003268	-	3R:31580950-31588244	RNAiCtrl	DriverCtrl	OK	1.12674	1.17662	0.0624957	0.137747	0.818	0.937789	no
FBgn0003270	FBgn0003270	-	2L:18596135-18596921	RNAiCtrl	DriverCtrl	NOTEST	0	0.101471	inf	0	1	1	no
FBgn0003274	FBgn0003274	-	2R:16586128-16586732	RNAiCtrl	DriverCtrl	OK	545.35	497.347	-0.13293	-0.324749	0.5739	0.819245	no
FBgn0003275	FBgn0003275	-	3R:5371794-5372397	RNAiCtrl	DriverCtrl	OK	74.3305	93.2484	0.327124	0.883337	0.1374	0.408518	no
FBgn0003277	FBgn0003277	-	X:11562799-11570326	RNAiCtrl	DriverCtrl	OK	17.9442	9.64462	-0.89572	-2.31074	5e-05	0.0014209	yes
FBgn0003278	FBgn0003278	-	2L:404284-407969	RNAiCtrl	DriverCtrl	OK	4.28615	2.23707	-0.938071	-2.25616	0.0002	0.00437667	yes
FBgn0003279	FBgn0003279	-	3R:27922820-27937853	RNAiCtrl	DriverCtrl	OK	1268.61	909.261	-0.480484	-0.913008	0.14585	0.421227	no
FBgn0003285	FBgn0003285	-	X:2739088-3134532	RNAiCtrl	DriverCtrl	OK	0	1.2065	inf	#NAME?	0.1705	0.455321	no
FBgn0003292	FBgn0003292	-	3L:11584121-11587770	RNAiCtrl	DriverCtrl	OK	0.867456	0.465304	-0.898618	-1.38377	0.02535	0.145286	no
FBgn0003295	FBgn0003295	-	3L:1342492-1475257	RNAiCtrl	DriverCtrl	NOTEST	0	0	0	0	1	1	no
FBgn0003300	FBgn0003300	-	X:20690669-20697321	RNAiCtrl	DriverCtrl	OK	0.867909	0.483002	-0.845514	-1.29643	0.0606	0.254028	no
FBgn0003301	FBgn0003301	-	X:14784663-14826073	RNAiCtrl	DriverCtrl	OK	11.1199	6.67078	-0.737211	-1.44998	0.02855	0.15639	no
FBgn0003302	FBgn0003302	-	X:6035752-6037800	RNAiCtrl	DriverCtrl	OK	30.7635	33.566	0.125781	0.366064	0.56715	0.814977	no
FBgn0003308	FBgn0003308	-	3R:13032527-13038020	RNAiCtrl	DriverCtrl	OK	15.4916	12.1369	-0.352079	-1.05563	0.10825	0.360169	no
FBgn0003310	FBgn0003310	-	2L:1049673-1077815	RNAiCtrl	DriverCtrl	OK	12.3929	10.529	-0.235148	-0.653605	0.3117	0.616074	no
FBgn0003312	FBgn0003312	-	3R:11877234-11882534	RNAiCtrl	DriverCtrl	NOTEST	0.211672	0.421739	0.994516	0	1	1	no
FBgn0003313	FBgn0003313	-	2L:11484706-11486949	RNAiCtrl	DriverCtrl	NOTEST	0.188259	0.138147	-0.446514	0	1	1	no
FBgn0003317	FBgn0003317	-	2R:7806483-7810067	RNAiCtrl	DriverCtrl	OK	12.6323	9.7449	-0.374401	-0.988385	0.08605	0.314992	no
FBgn0003319	FBgn0003319	-	3R:16116160-16146855	RNAiCtrl	DriverCtrl	NOTEST	0	0	0	0	1	1	no
FBgn0003321	FBgn0003321	-	X:10832751-10847092	RNAiCtrl	DriverCtrl	OK	35.2539	23.8348	-0.564713	-1.16395	0.06935	0.276479	no
FBgn0003326	FBgn0003326	-	2R:12780540-12802010	RNAiCtrl	DriverCtrl	OK	3.35939	2.14316	-0.648461	-1.62954	0.0233	0.137579	no
FBgn0003328	FBgn0003328	-	2R:15248783-15258498	RNAiCtrl	DriverCtrl	OK	18.3019	8.91589	-1.03754	-3.46441	5e-05	0.0014209	yes
FBgn0003330	FBgn0003330	-	3R:27680430-27682029	RNAiCtrl	DriverCtrl	OK	10.0201	9.45796	-0.0832911	-0.22515	0.7207	0.897241	no
FBgn0003334	FBgn0003334	-	3R:9631640-9637611	RNAiCtrl	DriverCtrl	OK	24.3405	14.828	-0.715037	-1.87739	0.00425	0.0432741	yes
FBgn0003339	FBgn0003339	-	3R:6823119-6849981	RNAiCtrl	DriverCtrl	OK	1.90873	1.70107	-0.166175	-0.294637	0.634	0.853073	no
FBgn0003345	FBgn0003345	-	X:15804369-15827682	RNAiCtrl	DriverCtrl	OK	23.2926	16.3975	-0.506391	-1.18489	0.06575	0.267372	no
FBgn0003346	FBgn0003346	-	2L:19435849-19447317	RNAiCtrl	DriverCtrl	OK	15.7192	12.5612	-0.323557	-0.392958	0.5277	0.79065	no
FBgn0003353	FBgn0003353	-	2R:24047144-24057599	RNAiCtrl	DriverCtrl	OK	4.62819	3.83388	-0.271643	-0.434269	0.45995	0.743181	no
FBgn0003356	FBgn0003356	-	3R:29923753-29924615	RNAiCtrl	DriverCtrl	OK	632.535	1650.95	1.38408	2.97921	5e-05	0.0014209	yes
FBgn0003357	FBgn0003357	-	3R:29922215-29923455	RNAiCtrl	DriverCtrl	OK	863.045	1979.48	1.19761	2.38716	5e-05	0.0014209	yes
FBgn0003358	FBgn0003358	-	3R:29925225-29926189	RNAiCtrl	DriverCtrl	OK	124.689	227.784	0.869329	2.28017	0.00025	0.0052303	yes
FBgn0003360	FBgn0003360	-	X:10772540-10786958	RNAiCtrl	DriverCtrl	OK	1322.39	754.752	-0.809072	-1.65324	0.0083	0.0690952	no
FBgn0003366	FBgn0003366	-	X:11071440-11086299	RNAiCtrl	DriverCtrl	OK	20.5642	13.0677	-0.654132	-1.44852	0.0117	0.0872869	no
FBgn0003371	FBgn0003371	-	X:2633951-2679553	RNAiCtrl	DriverCtrl	OK	102.969	52.7906	-0.963854	-2.36736	0.00355	0.0382635	yes
FBgn0003372	FBgn0003372	-	2L:4937408-4941423	RNAiCtrl	DriverCtrl	NOTEST	0.0909442	0.0649613	-0.4854	0	1	1	no
FBgn0003373	FBgn0003373	-	3L:11512220-11513402	RNAiCtrl	DriverCtrl	NOTEST	0.0283373	0.0999743	1.81885	0	1	1	no
FBgn0003374	FBgn0003374	-	X:3176439-3348400	RNAiCtrl	DriverCtrl	NOTEST	0	0	0	0	1	1	no
FBgn0003375	FBgn0003375	-	3R:17595361-17596112	RNAiCtrl	DriverCtrl	NOTEST	0.0461169	0.0309868	-0.57364	0	1	1	no
FBgn0003377	FBgn0003377	-	3L:11509860-11510247	RNAiCtrl	DriverCtrl	NOTEST	0	0.16449	inf	0	1	1	no
FBgn0003378	FBgn0003378	-	3L:11508966-11509394	RNAiCtrl	DriverCtrl	OK	0.312421	2.63059	3.07382	1.86823	0.07775	0.297213	no
FBgn0003380	FBgn0003380	-	X:17924306-18063247	RNAiCtrl	DriverCtrl	OK	26.4601	19.8248	-0.416516	-1.04132	0.12105	0.382759	no
FBgn0003382	FBgn0003382	-	2R:11324313-11336463	RNAiCtrl	DriverCtrl	NOTEST	0.124943	0.112874	-0.146554	0	1	1	no
FBgn0003386	FBgn0003386	-	2L:3718184-3729145	RNAiCtrl	DriverCtrl	OK	12.7577	5.87372	-1.11902	-3.17477	5e-05	0.0014209	yes
FBgn0003388	FBgn0003388	-	3L:14614457-14622205	RNAiCtrl	DriverCtrl	OK	1.31361	1.58861	0.274224	0.448608	0.442	0.730823	no
FBgn0003390	FBgn0003390	-	X:6771224-6779659	RNAiCtrl	DriverCtrl	OK	8.09261	10.3612	0.356516	0.490034	0.4187	0.71252	no
FBgn0003391	FBgn0003391	-	2R:21049653-21057197	RNAiCtrl	DriverCtrl	OK	10.0994	7.1796	-0.492294	-1.3955	0.0229	0.136227	no
FBgn0003392	FBgn0003392	-	X:15892115-15906716	RNAiCtrl	DriverCtrl	OK	58.4062	48.2335	-0.276087	-0.698657	0.24925	0.552493	no
FBgn0003396	FBgn0003396	-	2R:11135922-11217394	RNAiCtrl	DriverCtrl	OK	23.9991	16.3951	-0.549711	-1.32049	0.0252	0.144788	no
FBgn0003401	FBgn0003401	-	2R:23841460-23843286	RNAiCtrl	DriverCtrl	OK	1.09139	0.700437	-0.63984	-0.948492	0.13365	0.402808	no
FBgn0003410	FBgn0003410	-	3L:16852526-16862517	RNAiCtrl	DriverCtrl	OK	43.1538	28.3225	-0.607541	-0.758845	0.2792	0.583587	no
FBgn0003411	FBgn0003411	-	X:11321578-11322357	RNAiCtrl	DriverCtrl	OK	1.72645	0.223597	-2.94883	-2.56177	0.0017	0.0225231	yes
FBgn0003415	FBgn0003415	-	3L:20991672-21027434	RNAiCtrl	DriverCtrl	OK	8.39996	8.33721	-0.0108188	-0.0318894	0.96155	0.986894	no
FBgn0003416	FBgn0003416	-	X:16350314-16356482	RNAiCtrl	DriverCtrl	OK	4.06178	2.87264	-0.499735	-1.3122	0.02525	0.144904	no
FBgn0003423	FBgn0003423	-	X:21373634-21385159	RNAiCtrl	DriverCtrl	OK	54.6015	49.1175	-0.152704	-0.384186	0.5103	0.77824	no
FBgn0003429	FBgn0003429	-	3R:24662490-24711595	RNAiCtrl	DriverCtrl	OK	30.208	17.8647	-0.757818	-1.97939	0.0012	0.0176021	yes
FBgn0003430	FBgn0003430	-	2L:3825674-3827099	RNAiCtrl	DriverCtrl	OK	1.70457	1.2289	-0.472047	-0.703689	0.24335	0.545409	no
FBgn0003435	FBgn0003435	-	2R:19517863-19631508	RNAiCtrl	DriverCtrl	OK	373.932	425.031	0.18479	0.361039	0.568	0.815537	no
FBgn0003444	FBgn0003444	-	2L:273835-283269	RNAiCtrl	DriverCtrl	OK	2.73543	1.97573	-0.469382	-0.475738	0.41475	0.709115	no
FBgn0003447	FBgn0003447	-	X:7956819-7986601	RNAiCtrl	DriverCtrl	NOTEST	0	0	0	0	1	1	no
FBgn0003448	FBgn0003448	-	2L:15476592-15478260	RNAiCtrl	DriverCtrl	NOTEST	0.0346076	0.00847926	-2.02908	0	1	1	no
FBgn0003449	FBgn0003449	-	X:5309241-5310501	RNAiCtrl	DriverCtrl	OK	35.0509	27.7204	-0.338505	-0.862991	0.13275	0.401336	no
FBgn0003450	FBgn0003450	-	3R:13038374-13044086	RNAiCtrl	DriverCtrl	NOTEST	0.469348	0.368704	-0.348195	0	1	1	no
FBgn0003459	FBgn0003459	-	3L:14402929-14409939	RNAiCtrl	DriverCtrl	OK	5.82322	4.68816	-0.312794	-0.809225	0.18035	0.469596	no
FBgn0003460	FBgn0003460	-	2R:7419349-7434872	RNAiCtrl	DriverCtrl	OK	7.15172	5.15277	-0.472942	-0.884251	0.16965	0.454389	no
FBgn0003462	FBgn0003462	-	3L:11112280-11113740	RNAiCtrl	DriverCtrl	OK	1304.21	807.271	-0.692053	-1.72114	0.00675	0.059519	no
FBgn0003463	FBgn0003463	-	X:15603282-15633434	RNAiCtrl	DriverCtrl	OK	14.6423	18.3107	0.322548	1.01776	0.15605	0.436251	no
FBgn0003464	FBgn0003464	-	X:21350279-21357912	RNAiCtrl	DriverCtrl	OK	10.1857	12.6858	0.316665	0.810928	0.1571	0.437869	no
FBgn0003475	FBgn0003475	-	2L:20311218-20348386	RNAiCtrl	DriverCtrl	OK	100.508	61.2957	-0.713448	-1.88851	0.00405	0.041927	yes
FBgn0003479	FBgn0003479	-	3R:30052513-30056603	RNAiCtrl	DriverCtrl	OK	5.74582	5.26968	-0.124799	-0.128128	0.8487	0.949086	no
FBgn0003480	FBgn0003480	-	3R:14328050-14372951	RNAiCtrl	DriverCtrl	NOTEST	0	0	0	0	1	1	no
FBgn0003482	FBgn0003482	-	3R:27165715-27167122	RNAiCtrl	DriverCtrl	OK	0.642219	0.477736	-0.426852	-0.450673	0.5069	0.77586	no
FBgn0003483	FBgn0003483	-	3R:15837418-15844415	RNAiCtrl	DriverCtrl	OK	1.6174	1.33747	-0.274169	-0.53979	0.3846	0.68406	no
FBgn0003486	FBgn0003486	-	3L:5583668-5592571	RNAiCtrl	DriverCtrl	NOTEST	0	0	0	0	1	1	no
FBgn0003495	FBgn0003495	-	3R:27064989-27070070	RNAiCtrl	DriverCtrl	OK	8.25865	8.21718	-0.00726228	-0.0132674	0.98375	0.994009	no
FBgn0003499	FBgn0003499	-	3R:18090802-18135583	RNAiCtrl	DriverCtrl	OK	3.87229	1.71226	-1.17729	-2.97645	5e-05	0.0014209	yes
FBgn0003502	FBgn0003502	-	2L:8258372-8301079	RNAiCtrl	DriverCtrl	OK	11.444	6.72966	-0.765981	-1.98012	0.0016	0.0215644	yes
FBgn0003507	FBgn0003507	-	3R:15986151-16004081	RNAiCtrl	DriverCtrl	OK	22.6209	14.1924	-0.672539	-2.04366	0.0035	0.0379026	yes
FBgn0003510	FBgn0003510	-	3R:30039718-30043071	RNAiCtrl	DriverCtrl	OK	1.42219	1.05623	-0.429195	-0.5056	0.44945	0.736277	no
FBgn0003511	FBgn0003511	-	3R:30039718-30043071	RNAiCtrl	DriverCtrl	OK	9.58688	8.08941	-0.245027	-0.564167	0.3904	0.689322	no
FBgn0003512	FBgn0003512	-	3R:30043340-30044886	RNAiCtrl	DriverCtrl	OK	18.8805	11.439	-0.722932	-2.06341	0.0007	0.011697	yes
FBgn0003513	FBgn0003513	-	3R:16374433-16403690	RNAiCtrl	DriverCtrl	OK	2.03343	2.01275	-0.0147451	-0.0340402	0.95865	0.985914	no
FBgn0003514	FBgn0003514	-	X:6223060-6225140	RNAiCtrl	DriverCtrl	OK	132.908	88.4705	-0.587162	-1.57259	0.0069	0.0605543	no
FBgn0003515	FBgn0003515	-	3L:16419596-16543370	RNAiCtrl	DriverCtrl	OK	12.1137	11.0951	-0.126716	-0.167658	0.7779	0.922809	no
FBgn0003517	FBgn0003517	-	X:1481796-1483413	RNAiCtrl	DriverCtrl	OK	931.914	1078.76	0.211104	0.478891	0.44885	0.735603	no
FBgn0003520	FBgn0003520	-	2R:18117895-18125779	RNAiCtrl	DriverCtrl	OK	24.993	26.0813	0.0614913	0.157469	0.78565	0.925788	no
FBgn0003525	FBgn0003525	-	3R:29251825-29255800	RNAiCtrl	DriverCtrl	OK	1.36713	0.667194	-1.03497	-1.83161	0.0051	0.0490007	yes
FBgn0003527	FBgn0003527	-	2R:12570366-12571883	RNAiCtrl	DriverCtrl	OK	11.1087	9.67123	-0.199913	-0.487459	0.42925	0.72083	no
FBgn0003545	FBgn0003545	-	2R:17744100-17748078	RNAiCtrl	DriverCtrl	OK	10.5947	12.1247	0.194613	0.534334	0.38785	0.686746	no
FBgn0003557	FBgn0003557	-	2L:2037713-2044372	RNAiCtrl	DriverCtrl	OK	23.0427	27.5167	0.256002	0.693012	0.2437	0.545786	no
FBgn0003559	FBgn0003559	-	X:23096770-23101431	RNAiCtrl	DriverCtrl	OK	8.49866	6.49396	-0.388136	-0.985767	0.0894	0.322445	no
FBgn0003567	FBgn0003567	-	3R:14302427-14308589	RNAiCtrl	DriverCtrl	OK	10.5626	7.49236	-0.495472	-1.29984	0.03285	0.171907	no
FBgn0003575	FBgn0003575	-	X:635889-643760	RNAiCtrl	DriverCtrl	OK	15.9353	9.9984	-0.672457	-2.02582	0.00205	0.0257773	yes
FBgn0003598	FBgn0003598	-	3R:13264363-13272011	RNAiCtrl	DriverCtrl	OK	7.46518	5.61015	-0.412137	-0.857649	0.15705	0.437792	no
FBgn0003607	FBgn0003607	-	2L:8206170-8211122	RNAiCtrl	DriverCtrl	OK	65.5352	47.5563	-0.462635	-1.24597	0.04415	0.208527	no
FBgn0003612	FBgn0003612	-	2R:9116121-9122000	RNAiCtrl	DriverCtrl	OK	33.2858	23.821	-0.482671	-1.38007	0.02795	0.154316	no
FBgn0003638	FBgn0003638	-	X:1012778-1046040	RNAiCtrl	DriverCtrl	OK	91.3181	63.1436	-0.532264	-1.31861	0.04745	0.21861	no
FBgn0003651	FBgn0003651	-	3R:12258736-12302785	RNAiCtrl	DriverCtrl	OK	29.639	14.5667	-1.02482	-0.825583	0.16865	0.45284	no
FBgn0003654	FBgn0003654	-	X:20227960-20236382	RNAiCtrl	DriverCtrl	OK	69.0781	30.7899	-1.16577	-3.67983	5e-05	0.0014209	yes
FBgn0003655	FBgn0003655	-	X:6363417-6365708	RNAiCtrl	DriverCtrl	OK	0.319689	0.55396	0.793111	1.05452	0.1184	0.378387	no
FBgn0003656	FBgn0003656	-	X:7956819-7986601	RNAiCtrl	DriverCtrl	OK	55.4379	46.4851	-0.254104	-0.615866	0.31035	0.614963	no
FBgn0003660	FBgn0003660	-	2R:10247813-10255495	RNAiCtrl	DriverCtrl	OK	101.307	79.6019	-0.347864	-0.904979	0.1549	0.434937	no
FBgn0003676	FBgn0003676	-	3R:22489104-22491439	RNAiCtrl	DriverCtrl	OK	27.8652	27.8933	0.00145208	0.00395912	0.9951	0.997846	no
FBgn0003683	FBgn0003683	-	3L:18592302-18593771	RNAiCtrl	DriverCtrl	NOTEST	0.0155399	0.0236285	0.604552	0	1	1	no
FBgn0003687	FBgn0003687	-	2R:21685282-21687642	RNAiCtrl	DriverCtrl	NOTEST	0	0	0	0	1	1	no
FBgn0003701	FBgn0003701	-	2R:17860759-17865963	RNAiCtrl	DriverCtrl	OK	1.22989	2.53651	1.04432	2.67558	0.00025	0.0052303	yes
FBgn0003710	FBgn0003710	-	3L:4173883-4193788	RNAiCtrl	DriverCtrl	OK	13.1712	7.4464	-0.822776	-1.02106	0.1251	0.389216	no
FBgn0003714	FBgn0003714	-	X:2442312-2443976	RNAiCtrl	DriverCtrl	OK	43.4407	13.1406	-1.72501	-3.86065	5e-05	0.0014209	yes
FBgn0003716	FBgn0003716	-	2L:5216700-5271384	RNAiCtrl	DriverCtrl	OK	22.6565	11.1826	-1.01867	-1.56403	0.01505	0.103348	no
FBgn0003719	FBgn0003719	-	3R:24749730-24753510	RNAiCtrl	DriverCtrl	OK	0.957057	1.27164	0.410011	0.744962	0.205	0.501768	no
FBgn0003720	FBgn0003720	-	3R:30852314-30854400	RNAiCtrl	DriverCtrl	NOTEST	0.00546547	0.00594871	0.122233	0	1	1	no
FBgn0003721	FBgn0003721	-	3R:15281370-15308779	RNAiCtrl	DriverCtrl	OK	420.02	244.246	-0.782121	-2.00658	0.00205	0.0257773	yes
FBgn0003731	FBgn0003731	-	2R:21522419-21559977	RNAiCtrl	DriverCtrl	OK	20.6803	15.9655	-0.373299	-1.02218	0.0936	0.330565	no
FBgn0003732	FBgn0003732	-	2L:19447364-19453490	RNAiCtrl	DriverCtrl	OK	13.1658	11.2684	-0.224523	-0.622937	0.3012	0.605067	no
FBgn0003733	FBgn0003733	-	2R:7705182-7709184	RNAiCtrl	DriverCtrl	OK	3.58407	1.00139	-1.8396	-3.39855	5e-05	0.0014209	yes
FBgn0003741	FBgn0003741	-	3L:16588474-16591050	RNAiCtrl	DriverCtrl	OK	7.98004	7.59804	-0.070769	-0.0905331	0.87795	0.959602	no
FBgn0003742	FBgn0003742	-	2R:14601277-14604337	RNAiCtrl	DriverCtrl	OK	31.5354	20.1921	-0.643179	-1.71304	0.00815	0.0681519	no
FBgn0003744	FBgn0003744	-	3L:19830863-19834304	RNAiCtrl	DriverCtrl	OK	26.0635	11.5833	-1.16999	-4.10044	5e-05	0.0014209	yes
FBgn0003747	FBgn0003747	-	X:5680616-5682488	RNAiCtrl	DriverCtrl	NOTEST	0.426154	0.0259056	-4.04004	0	1	1	no
FBgn0003748	FBgn0003748	-	2R:21074017-21091004	RNAiCtrl	DriverCtrl	OK	134.256	66.9246	-1.00438	-2.46185	0.00025	0.0052303	yes
FBgn0003751	FBgn0003751	-	2L:10270050-10272324	RNAiCtrl	DriverCtrl	NOTEST	0.24015	0	#NAME?	0	1	1	no
FBgn0003861	FBgn0003861	-	3R:29914520-29920289	RNAiCtrl	DriverCtrl	OK	148.258	104.276	-0.507708	-1.17537	0.0557	0.24129	no
FBgn0003862	FBgn0003862	-	3R:14261390-14286903	RNAiCtrl	DriverCtrl	OK	11.2613	8.30705	-0.438963	-1.04198	0.07955	0.301348	no
FBgn0003863	FBgn0003863	-	2R:11344259-11345119	RNAiCtrl	DriverCtrl	OK	3650.53	1886.35	-0.952506	-1.62455	0.00805	0.0675473	no
FBgn0003865	FBgn0003865	-	X:11988061-11988948	RNAiCtrl	DriverCtrl	NOTEST	0.0168705	0	#NAME?	0	1	1	no
FBgn0003866	FBgn0003866	-	2L:21828592-21837011	RNAiCtrl	DriverCtrl	OK	6.48951	4.17763	-0.635425	-1.74928	0.00455	0.0453466	yes
FBgn0003867	FBgn0003867	-	3R:21778113-21782536	RNAiCtrl	DriverCtrl	OK	18.2813	7.34344	-1.31584	-3.50255	5e-05	0.0014209	yes
FBgn0003870	FBgn0003870	-	3R:31713866-31735392	RNAiCtrl	DriverCtrl	OK	27.1589	13.4875	-1.00981	-3.01868	5e-05	0.0014209	yes
FBgn0003882	FBgn0003882	-	3R:4387741-4389813	RNAiCtrl	DriverCtrl	OK	18.4011	12.8732	-0.515422	-1.44863	0.01915	0.120984	no
FBgn0003884	FBgn0003884	-	3R:7086598-7088839	RNAiCtrl	DriverCtrl	OK	794.022	686.1	-0.210761	-0.445217	0.45415	0.739135	no
FBgn0003885	FBgn0003885	-	3R:7530752-7532732	RNAiCtrl	DriverCtrl	OK	112.309	121.153	0.109358	0.278517	0.63335	0.852934	no
FBgn0003886	FBgn0003886	-	3R:9731220-9733250	RNAiCtrl	DriverCtrl	OK	27.7126	15.1596	-0.870314	-2.68536	0.0001	0.00253693	yes
FBgn0003887	FBgn0003887	-	2R:19447318-19451600	RNAiCtrl	DriverCtrl	OK	303.523	224.568	-0.434654	-1.04049	0.0814	0.305244	no
FBgn0003888	FBgn0003888	-	2R:24305880-24313099	RNAiCtrl	DriverCtrl	OK	49.9527	44.2045	-0.176369	-0.469743	0.4306	0.721854	no
FBgn0003889	FBgn0003889	-	3R:9408382-9410282	RNAiCtrl	DriverCtrl	OK	396.276	448.171	0.177541	0.388108	0.50625	0.775443	no
FBgn0003890	FBgn0003890	-	3R:27967007-27988384	RNAiCtrl	DriverCtrl	OK	49.9774	46.8275	-0.0939196	-0.264729	0.66495	0.869005	no
FBgn0003891	FBgn0003891	-	2R:21183321-21192913	RNAiCtrl	DriverCtrl	OK	51.0046	36.6677	-0.476117	-1.17177	0.04685	0.21705	no
FBgn0003892	FBgn0003892	-	2R:8649648-8665223	RNAiCtrl	DriverCtrl	OK	4.80327	3.52543	-0.446217	-1.25827	0.0474	0.218508	no
FBgn0003896	FBgn0003896	-	2L:18859506-18881261	RNAiCtrl	DriverCtrl	OK	4.67259	3.05894	-0.611187	-1.36387	0.0247	0.143031	no
FBgn0003900	FBgn0003900	-	2R:22985373-23048325	RNAiCtrl	DriverCtrl	OK	21.0697	11.293	-0.899745	-1.47093	0.033	0.17253	no
FBgn0003916	FBgn0003916	-	2L:901490-901654	RNAiCtrl	DriverCtrl	OK	0	2.14264	inf	#NAME?	0.12615	0.390862	no
FBgn0003920	FBgn0003920	-	X:16254671-16254863	RNAiCtrl	DriverCtrl	OK	3.17247	15.4783	2.28657	2.49086	0.07255	0.285157	no
FBgn0003922	FBgn0003922	-	2L:19796364-19958424	RNAiCtrl	DriverCtrl	NOTEST	0	0	0	0	1	1	no
FBgn0003923	FBgn0003923	-	2L:19796364-19958424	RNAiCtrl	DriverCtrl	NOTEST	0	0	0	0	1	1	no
FBgn0003926	FBgn0003926	-	2L:1432710-1432921	RNAiCtrl	DriverCtrl	OK	4.064	3.68415	-0.141568	-0.0903162	0.8908	0.963928	no
FBgn0003930	FBgn0003930	-	2L:21212321-21220572	RNAiCtrl	DriverCtrl	OK	95.6837	93.2909	-0.0365356	-0.010779	0.96885	0.98913	no
FBgn0003931	FBgn0003931	-	2L:19796364-19958424	RNAiCtrl	DriverCtrl	NOTEST	0	0	0	0	1	1	no
FBgn0003933	FBgn0003933	-	X:16254007-16254117	RNAiCtrl	DriverCtrl	NOTEST	0	5.75598	inf	0	1	1	no
FBgn0003934	FBgn0003934	-	2L:3043946-3056143	RNAiCtrl	DriverCtrl	NOTEST	0	0	0	0	1	1	no
FBgn0003935	FBgn0003935	-	2L:13244847-13244974	RNAiCtrl	DriverCtrl	OK	3.63059	11.3203	1.64064	5.89239	0.3131	0.617839	no
FBgn0003936	FBgn0003936	-	2L:15751556-15751682	RNAiCtrl	DriverCtrl	NOTEST	3.49043	0	#NAME?	0	1	1	no
FBgn0003938	FBgn0003938	-	3L:3090800-3090923	RNAiCtrl	DriverCtrl	OK	84.1668	133.934	0.670198	0.598454	0.2955	0.599294	no
FBgn0003941	FBgn0003941	-	2L:4227698-4228561	RNAiCtrl	DriverCtrl	OK	1009.78	906.725	-0.155301	-0.362637	0.53345	0.794386	no
FBgn0003942	FBgn0003942	-	2L:10408351-10410456	RNAiCtrl	DriverCtrl	OK	709.114	1005.75	0.504182	0.951952	0.1078	0.359192	no
FBgn0003943	FBgn0003943	-	3L:3899258-3903184	RNAiCtrl	DriverCtrl	OK	958.943	783.526	-0.291463	-0.520748	0.4132	0.707768	no
FBgn0003944	FBgn0003944	-	3R:16656622-16734426	RNAiCtrl	DriverCtrl	OK	11.6412	7.00743	-0.732285	-1.85576	0.00235	0.0284405	yes
FBgn0003950	FBgn0003950	-	X:21093843-21116914	RNAiCtrl	DriverCtrl	OK	0.960798	1.56469	0.703573	0.637106	0.28045	0.58454	no
FBgn0003961	FBgn0003961	-	2L:7780084-7781415	RNAiCtrl	DriverCtrl	OK	100.009	74.5875	-0.423117	-1.09716	0.05465	0.238516	no
FBgn0003963	FBgn0003963	-	2L:476219-540560	RNAiCtrl	DriverCtrl	OK	1.77707	2.53571	0.512892	0.322482	0.5574	0.810126	no
FBgn0003964	FBgn0003964	-	X:2010859-2061915	RNAiCtrl	DriverCtrl	OK	34.0718	27.7374	-0.296743	-0.236707	0.6858	0.879897	no
FBgn0003965	FBgn0003965	-	X:10923971-10925631	RNAiCtrl	DriverCtrl	OK	13.014	10.8931	-0.256659	-0.642109	0.266	0.570482	no
FBgn0003969	FBgn0003969	-	X:15999950-16005812	RNAiCtrl	DriverCtrl	OK	8.82987	5.25095	-0.749814	-2.00583	0.0009	0.0141483	yes
FBgn0003975	FBgn0003975	-	2R:12884631-12899385	RNAiCtrl	DriverCtrl	OK	3.57069	1.63267	-1.12897	-2.59815	5e-05	0.0014209	yes
FBgn0003977	FBgn0003977	-	2R:23359214-23366355	RNAiCtrl	DriverCtrl	OK	8.14682	4.72661	-0.785433	-1.14767	0.07035	0.279153	no
FBgn0003978	FBgn0003978	-	2L:20061421-20065679	RNAiCtrl	DriverCtrl	OK	2.8121	3.30649	0.233655	0.297709	0.6247	0.847987	no
FBgn0003979	FBgn0003979	-	2L:5959595-5960340	RNAiCtrl	DriverCtrl	NOTEST	0.0831478	0	#NAME?	0	1	1	no
FBgn0003980	FBgn0003980	-	2L:5957003-5957639	RNAiCtrl	DriverCtrl	NOTEST	0.351708	0.10268	-1.77622	0	1	1	no
FBgn0003983	FBgn0003983	-	2L:13411140-13411631	RNAiCtrl	DriverCtrl	NOTEST	0.0680515	0.0581246	-0.227477	0	1	1	no
FBgn0003984	FBgn0003984	-	3L:5813337-5845664	RNAiCtrl	DriverCtrl	OK	6.0892	2.59769	-1.22902	-3.44039	5e-05	0.0014209	yes
FBgn0003996	FBgn0003996	-	X:2739088-3134532	RNAiCtrl	DriverCtrl	OK	18.8089	8.66066	-1.11887	-1.1271	0.05605	0.242027	no
FBgn0003997	FBgn0003997	-	3L:18167744-18185641	RNAiCtrl	DriverCtrl	OK	5.93664	5.1153	-0.214829	-0.488353	0.4172	0.711527	no
FBgn0004003	FBgn0004003	-	2R:19249394-19250917	RNAiCtrl	DriverCtrl	OK	22.7785	22.2631	-0.033017	-0.0841881	0.8875	0.962731	no
FBgn0004009	FBgn0004009	-	2L:7307158-7316265	RNAiCtrl	DriverCtrl	OK	0.741722	0.791923	0.0944814	0.143747	0.80955	0.934251	no
FBgn0004034	FBgn0004034	-	X:268508-470726	RNAiCtrl	DriverCtrl	HIDATA	0	0	0	0	1	1	no
FBgn0004045	FBgn0004045	-	X:10053810-10055498	RNAiCtrl	DriverCtrl	NOTEST	0.277214	0.36984	0.415903	0	1	1	no
FBgn0004047	FBgn0004047	-	X:13759545-13761547	RNAiCtrl	DriverCtrl	OK	8.48268	3.47475	-1.28761	-2.99965	5e-05	0.0014209	yes
FBgn0004049	FBgn0004049	-	3R:13428866-13434984	RNAiCtrl	DriverCtrl	OK	8.5154	9.61706	0.175522	0.466194	0.41605	0.710559	no
FBgn0004050	FBgn0004050	-	X:2444166-2470043	RNAiCtrl	DriverCtrl	OK	15.8189	11.2504	-0.49168	-1.31752	0.04005	0.19602	no
FBgn0004052	FBgn0004052	-	3L:15509060-15511047	RNAiCtrl	DriverCtrl	NOTEST	0	0	0	0	1	1	no
FBgn0004053	FBgn0004053	-	3R:6752863-6754194	RNAiCtrl	DriverCtrl	NOTEST	0.0152208	0.110843	2.8644	0	1	1	no
FBgn0004054	FBgn0004054	-	3R:6743134-6744136	RNAiCtrl	DriverCtrl	NOTEST	0.0208175	0	#NAME?	0	1	1	no
FBgn0004055	FBgn0004055	-	2R:25012061-25031737	RNAiCtrl	DriverCtrl	OK	14.2373	9.56669	-0.573584	-1.78273	0.00875	0.0714541	no
FBgn0004057	FBgn0004057	-	X:19667017-19675891	RNAiCtrl	DriverCtrl	OK	74.9002	75.005	0.00201595	0.00530008	0.9939	0.997504	no
FBgn0004066	FBgn0004066	-	X:16276269-16277587	RNAiCtrl	DriverCtrl	OK	98.8162	53.3809	-0.888424	-2.50549	5e-05	0.0014209	yes
FBgn0004087	FBgn0004087	-	3R:16481166-16482452	RNAiCtrl	DriverCtrl	OK	4.88233	6.38829	0.38786	0.467256	0.4108	0.705546	no
FBgn0004101	FBgn0004101	-	2R:24342860-24376473	RNAiCtrl	DriverCtrl	OK	9.18684	4.90769	-0.904524	-2.17509	0.0006	0.0103679	yes
FBgn0004102	FBgn0004102	-	X:8630158-8650681	RNAiCtrl	DriverCtrl	OK	4.25955	2.2559	-0.916995	-3.01317	0.00025	0.0052303	yes
FBgn0004103	FBgn0004103	-	3R:12423620-12425917	RNAiCtrl	DriverCtrl	OK	59.2622	40.1271	-0.562535	-1.73522	0.0098	0.0773415	no
FBgn0004106	FBgn0004106	-	2L:10384738-10386262	RNAiCtrl	DriverCtrl	OK	4.75887	5.21903	0.133163	0.245524	0.67475	0.874678	no
FBgn0004107	FBgn0004107	-	3R:20735622-20739100	RNAiCtrl	DriverCtrl	OK	2.04084	1.52535	-0.420017	-0.491866	0.41845	0.712374	no
FBgn0004108	FBgn0004108	-	3L:16766071-16779736	RNAiCtrl	DriverCtrl	OK	5.67068	3.03664	-0.901048	-1.91321	0.00175	0.0229749	yes
FBgn0004110	FBgn0004110	-	3R:21378976-21381970	RNAiCtrl	DriverCtrl	NOTEST	0.105318	0.154933	0.556895	0	1	1	no
FBgn0004117	FBgn0004117	-	3R:15310192-15315197	RNAiCtrl	DriverCtrl	OK	354.726	176.183	-1.00963	-2.64062	0.0001	0.00253693	yes
FBgn0004118	FBgn0004118	-	3R:24509227-24515106	RNAiCtrl	DriverCtrl	OK	6.66502	3.27101	-1.02687	-2.25915	0.00015	0.00346519	yes
FBgn0004132	FBgn0004132	-	2R:7565872-7566738	RNAiCtrl	DriverCtrl	OK	14.5885	14.0338	-0.0559253	-0.125078	0.8255	0.940584	no
FBgn0004133	FBgn0004133	-	2R:7566808-7587079	RNAiCtrl	DriverCtrl	OK	17.0869	11.3107	-0.595205	-0.609966	0.31145	0.615964	no
FBgn0004143	FBgn0004143	-	X:7021607-7066052	RNAiCtrl	DriverCtrl	NOTEST	0	0	0	0	1	1	no
FBgn0004167	FBgn0004167	-	3L:3336859-3368133	RNAiCtrl	DriverCtrl	OK	32.3928	32.7747	0.0169112	0.0371827	0.9518	0.983849	no
FBgn0004168	FBgn0004168	-	2R:19067154-19121958	RNAiCtrl	DriverCtrl	OK	3.79546	1.7309	-1.13275	-2.90781	5e-05	0.0014209	yes
FBgn0004169	FBgn0004169	-	X:13593473-13602578	RNAiCtrl	DriverCtrl	OK	259.888	236.91	-0.133551	-0.311681	0.6135	0.841705	no
FBgn0004170	FBgn0004170	-	X:268508-470726	RNAiCtrl	DriverCtrl	HIDATA	0	0	0	0	1	1	no
FBgn0004171	FBgn0004171	-	3R:28292797-28293863	RNAiCtrl	DriverCtrl	OK	599.948	391.791	-0.614752	-1.63581	0.01155	0.0866317	no
FBgn0004172	FBgn0004172	-	3R:7365849-7369305	RNAiCtrl	DriverCtrl	OK	596.345	655.422	0.136278	0.344989	0.53665	0.79619	no
FBgn0004173	FBgn0004173	-	3R:7365159-7365627	RNAiCtrl	DriverCtrl	OK	278.28	351.092	0.335309	0.888146	0.1234	0.386639	no
FBgn0004174	FBgn0004174	-	3R:7364253-7364673	RNAiCtrl	DriverCtrl	OK	197.436	225.09	0.189117	0.46506	0.4131	0.707721	no
FBgn0004175	FBgn0004175	-	3R:7363306-7363773	RNAiCtrl	DriverCtrl	OK	63.6499	104.782	0.719165	1.63047	0.0048	0.0469389	yes
FBgn0004177	FBgn0004177	-	2L:7827649-7833576	RNAiCtrl	DriverCtrl	OK	137.444	91.115	-0.593088	-1.61494	0.0098	0.0773415	no
FBgn0004179	FBgn0004179	-	3L:22267381-22273745	RNAiCtrl	DriverCtrl	OK	79.1892	37.0818	-1.09459	-3.02039	5e-05	0.0014209	yes
FBgn0004181	FBgn0004181	-	2R:25175125-25176715	RNAiCtrl	DriverCtrl	OK	1318	729.96	-0.852462	-1.655	0.00925	0.0743544	no
FBgn0004183	FBgn0004183	-	3R:4947932-4948096	RNAiCtrl	DriverCtrl	OK	6.6062	22.4028	1.76179	1.84715	0.08645	0.315804	no
FBgn0004185	FBgn0004185	-	3R:23859466-23859630	RNAiCtrl	DriverCtrl	NOTEST	0	1.08492	inf	0	1	1	no
FBgn0004186	FBgn0004186	-	3R:23801713-23859167	RNAiCtrl	DriverCtrl	NOTEST	0	0	0	0	1	1	no
FBgn0004187	FBgn0004187	-	3R:23801713-23859167	RNAiCtrl	DriverCtrl	NOTEST	0	0	0	0	1	1	no
FBgn0004188	FBgn0004188	-	3R:24544718-24556549	RNAiCtrl	DriverCtrl	NOTEST	0	0	0	0	1	1	no
FBgn0004189	FBgn0004189	-	3R:24556691-24556798	RNAiCtrl	DriverCtrl	OK	96.0473	99.1549	0.0459383	0.0397271	0.95415	0.984816	no
FBgn0004190	FBgn0004190	-	3R:24557214-24557321	RNAiCtrl	DriverCtrl	OK	678.652	795.074	0.228417	0.353766	0.52385	0.787683	no
FBgn0004191	FBgn0004191	-	2L:13211924-13212116	RNAiCtrl	DriverCtrl	OK	698.306	128.103	-2.44656	-4.19201	5e-05	0.0014209	yes
FBgn0004192	FBgn0004192	-	2L:13215838-13216030	RNAiCtrl	DriverCtrl	OK	9.92069	38.2281	1.94612	1.66876	0.0108	0.0829843	no
FBgn0004197	FBgn0004197	-	3R:27172089-27194267	RNAiCtrl	DriverCtrl	OK	1.78703	0.563936	-1.66396	-3.43738	5e-05	0.0014209	yes
FBgn0004198	FBgn0004198	-	X:7609147-7678859	RNAiCtrl	DriverCtrl	OK	18.3851	8.33816	-1.14073	-3.47411	5e-05	0.0014209	yes
FBgn0004227	FBgn0004227	-	X:16361568-16371547	RNAiCtrl	DriverCtrl	OK	33.7135	19.2081	-0.811612	-2.22443	0.0007	0.011697	yes
FBgn0004228	FBgn0004228	-	3L:15517423-15519592	RNAiCtrl	DriverCtrl	OK	34.0675	30.7542	-0.147609	-0.350244	0.54855	0.804243	no
FBgn0004237	FBgn0004237	-	3R:13656845-13660531	RNAiCtrl	DriverCtrl	OK	44.5935	68.9189	0.628065	1.71877	0.0046	0.0456815	yes
FBgn0004240	FBgn0004240	-	2R:18865764-18866260	RNAiCtrl	DriverCtrl	OK	4.19333	28.1906	2.74905	4.30175	5e-05	0.0014209	yes
FBgn0004242	FBgn0004242	-	2L:2772326-2799979	RNAiCtrl	DriverCtrl	OK	48.1853	24.0693	-1.0014	-2.79871	5e-05	0.0014209	yes
FBgn0004244	FBgn0004244	-	3L:9145837-9182149	RNAiCtrl	DriverCtrl	OK	20.2541	20.8821	0.0440594	0.114526	0.85935	0.952398	no
FBgn0004359	FBgn0004359	-	3R:26881733-26912886	RNAiCtrl	DriverCtrl	OK	6.58392	11.2832	0.777152	1.74312	0.00465	0.0459908	yes
FBgn0004360	FBgn0004360	-	2R:9494165-9503188	RNAiCtrl	DriverCtrl	OK	3.0667	2.41781	-0.342987	-0.738141	0.2472	0.55014	no
FBgn0004362	FBgn0004362	-	2R:21697487-21716727	RNAiCtrl	DriverCtrl	OK	17.8663	9.02833	-0.984711	-0.921321	0.1267	0.391787	no
FBgn0004363	FBgn0004363	-	2L:10847226-10856644	RNAiCtrl	DriverCtrl	OK	530.818	436.741	-0.281437	-0.664527	0.29615	0.599926	no
FBgn0004364	FBgn0004364	-	2R:20111510-20116932	RNAiCtrl	DriverCtrl	OK	8.98107	6.94974	-0.369928	-1.04907	0.0901	0.323743	no
FBgn0004367	FBgn0004367	-	X:16391697-16405122	RNAiCtrl	DriverCtrl	OK	1.52374	0.725685	-1.0702	-2.09148	0.0008	0.0129199	yes
FBgn0004368	FBgn0004368	-	X:4939127-4955916	RNAiCtrl	DriverCtrl	OK	12.0497	7.01567	-0.780345	-2.17562	0.0004	0.00768071	yes
FBgn0004369	FBgn0004369	-	3R:29377645-29489265	RNAiCtrl	DriverCtrl	OK	21.3811	16.9621	-0.334022	-0.858446	0.14795	0.424714	no
FBgn0004370	FBgn0004370	-	X:11622014-11677338	RNAiCtrl	DriverCtrl	OK	13.7923	7.25501	-0.926816	-2.91044	5e-05	0.0014209	yes
FBgn0004372	FBgn0004372	-	3L:3024128-3026521	RNAiCtrl	DriverCtrl	OK	3.8468	4.26849	0.150066	0.322365	0.5955	0.831671	no
FBgn0004373	FBgn0004373	-	3L:305392-319884	RNAiCtrl	DriverCtrl	OK	34.7111	23.856	-0.541048	-1.39525	0.021	0.128611	no
FBgn0004374	FBgn0004374	-	2L:20075756-20091348	RNAiCtrl	DriverCtrl	OK	13.083	8.37567	-0.643411	-0.731341	0.28675	0.590386	no
FBgn0004378	FBgn0004378	-	3L:1235725-1245910	RNAiCtrl	DriverCtrl	OK	1.09271	1.66836	0.610521	1.00282	0.0907	0.324732	no
FBgn0004379	FBgn0004379	-	3L:9362107-9367046	RNAiCtrl	DriverCtrl	OK	7.30772	9.54053	0.384647	0.915272	0.1156	0.373755	no
FBgn0004380	FBgn0004380	-	3L:5356863-5359392	RNAiCtrl	DriverCtrl	OK	15.2811	9.69848	-0.655914	-1.88014	0.0029	0.0329698	yes
FBgn0004381	FBgn0004381	-	3L:11795613-11798875	RNAiCtrl	DriverCtrl	OK	7.34368	7.57422	0.0445945	0.119574	0.84	0.946109	no
FBgn0004387	FBgn0004387	-	3R:27547774-27559145	RNAiCtrl	DriverCtrl	OK	12.1797	10.1605	-0.261499	-0.726721	0.2283	0.528559	no
FBgn0004389	FBgn0004389	-	3R:31178388-31195762	RNAiCtrl	DriverCtrl	NOTEST	0	0	0	0	1	1	no
FBgn0004390	FBgn0004390	-	3L:9839092-9855285	RNAiCtrl	DriverCtrl	OK	9.96855	4.96714	-1.00497	-2.82584	5e-05	0.0014209	yes
FBgn0004391	FBgn0004391	-	X:15453470-15462441	RNAiCtrl	DriverCtrl	OK	6.3065	4.31159	-0.548621	-1.24868	0.04275	0.203989	no
FBgn0004394	FBgn0004394	-	2L:12657164-12686306	RNAiCtrl	DriverCtrl	OK	2.8186	0.912667	-1.62682	-3.17808	5e-05	0.0014209	yes
FBgn0004395	FBgn0004395	-	3R:23149652-23157862	RNAiCtrl	DriverCtrl	OK	9.1126	4.23221	-1.10645	-2.95161	5e-05	0.0014209	yes
FBgn0004396	FBgn0004396	-	3L:15535394-15553214	RNAiCtrl	DriverCtrl	OK	28.165	24.6902	-0.189968	-0.529644	0.3883	0.687231	no
FBgn0004397	FBgn0004397	-	X:2214346-2222567	RNAiCtrl	DriverCtrl	OK	23.4934	22.3195	-0.0739503	-0.207912	0.735	0.903671	no
FBgn0004400	FBgn0004400	-	2R:17604950-17639138	RNAiCtrl	DriverCtrl	NOTEST	0	0.321409	inf	0	1	1	no
FBgn0004401	FBgn0004401	-	3L:17638102-17645036	RNAiCtrl	DriverCtrl	OK	36.0365	71.0788	0.979959	3.17065	5e-05	0.0014209	yes
FBgn0004403	FBgn0004403	-	X:7933741-7934677	RNAiCtrl	DriverCtrl	OK	455.128	169.237	-1.42722	-3.64564	5e-05	0.0014209	yes
FBgn0004404	FBgn0004404	-	X:7934897-7935792	RNAiCtrl	DriverCtrl	OK	354.21	140.258	-1.33652	-3.60033	5e-05	0.0014209	yes
FBgn0004406	FBgn0004406	-	2L:13823979-13827772	RNAiCtrl	DriverCtrl	OK	2.37948	3.39915	0.514526	1.55964	0.03265	0.171159	no
FBgn0004414	FBgn0004414	-	3L:22082719-22083367	RNAiCtrl	DriverCtrl	OK	476.814	350.85	-0.442573	-1.11623	0.0543	0.237706	no
FBgn0004419	FBgn0004419	-	2L:10239340-10242172	RNAiCtrl	DriverCtrl	OK	41.1654	31.9683	-0.364793	-1.02273	0.0903	0.324103	no
FBgn0004425	FBgn0004425	-	3L:1200785-1232700	RNAiCtrl	DriverCtrl	OK	336.263	174.56	-0.945871	-0.612618	0.31615	0.620166	no
FBgn0004426	FBgn0004426	-	3L:1200785-1232700	RNAiCtrl	DriverCtrl	OK	1424.99	601.284	-1.24483	-0.544741	0.36795	0.669965	no
FBgn0004427	FBgn0004427	-	3L:1200785-1232700	RNAiCtrl	DriverCtrl	OK	1240.7	923.883	-0.425374	-0.626719	0.2644	0.569021	no
FBgn0004428	FBgn0004428	-	3L:1200785-1232700	RNAiCtrl	DriverCtrl	NOTEST	0	0	0	0	1	1	no
FBgn0004429	FBgn0004429	-	3L:1200785-1232700	RNAiCtrl	DriverCtrl	OK	144.245	0	#NAME?	#NAME?	0.049	0.223246	no
FBgn0004430	FBgn0004430	-	3L:1200785-1232700	RNAiCtrl	DriverCtrl	NOTEST	0	0	0	0	1	1	no
FBgn0004431	FBgn0004431	-	3L:1194738-1195302	RNAiCtrl	DriverCtrl	OK	3.51958	6.97568	0.986929	1.39887	0.0171	0.112571	no
FBgn0004432	FBgn0004432	-	X:16313708-16320370	RNAiCtrl	DriverCtrl	OK	163.291	122.995	-0.40885	-1.0314	0.0801	0.302462	no
FBgn0004435	FBgn0004435	-	2R:12612739-12623197	RNAiCtrl	DriverCtrl	OK	75.0725	36.2812	-1.04906	-2.56183	0.00045	0.00842924	yes
FBgn0004436	FBgn0004436	-	3R:4948754-4952682	RNAiCtrl	DriverCtrl	OK	69.9692	42.3739	-0.723545	-1.89065	0.002	0.0253117	yes
FBgn0004449	FBgn0004449	-	3L:22293043-22407863	RNAiCtrl	DriverCtrl	OK	17.0098	10.4389	-0.704396	-1.49094	0.01045	0.0810613	no
FBgn0004456	FBgn0004456	-	X:13214408-13258495	RNAiCtrl	DriverCtrl	OK	12.5823	10.8886	-0.208578	-0.446352	0.44405	0.732134	no
FBgn0004463	FBgn0004463	-	2R:12039040-12042623	RNAiCtrl	DriverCtrl	OK	4.52212	3.07622	-0.555843	-1.39419	0.0189	0.120281	no
FBgn0004465	FBgn0004465	-	3L:16610661-16612199	RNAiCtrl	DriverCtrl	OK	24.4521	20.4582	-0.257277	-0.712879	0.2389	0.540277	no
FBgn0004507	FBgn0004507	-	2L:2130812-2137296	RNAiCtrl	DriverCtrl	OK	167.172	175.984	0.0741055	0.167212	0.7775	0.922596	no
FBgn0004509	FBgn0004509	-	3R:25347430-25473058	RNAiCtrl	DriverCtrl	OK	22.3385	13.4495	-0.731981	-1.51655	0.0181	0.11708	no
FBgn0004510	FBgn0004510	-	3R:26881733-26912886	RNAiCtrl	DriverCtrl	OK	4.90125	4.79755	-0.0308508	-0.0416335	0.94465	0.981398	no
FBgn0004511	FBgn0004511	-	X:11769768-11778784	RNAiCtrl	DriverCtrl	NOTEST	0.0885101	0.0366524	-1.27194	0	1	1	no
FBgn0004512	FBgn0004512	-	2R:12936890-12946347	RNAiCtrl	DriverCtrl	OK	32.5249	19.7416	-0.720311	-1.66431	0.00375	0.0397602	yes
FBgn0004513	FBgn0004513	-	3L:6240499-6245746	RNAiCtrl	DriverCtrl	OK	3.60393	3.57731	-0.010697	-0.0274048	0.9653	0.988325	no
FBgn0004514	FBgn0004514	-	3L:22035002-22065279	RNAiCtrl	DriverCtrl	OK	1.15865	1.00792	-0.201067	-0.365338	0.5356	0.795732	no
FBgn0004516	FBgn0004516	-	3L:4074076-4092706	RNAiCtrl	DriverCtrl	OK	48.2752	20.6292	-1.22659	-1.90273	0.0031	0.0346281	yes
FBgn0004552	FBgn0004552	-	3L:4141466-4142070	RNAiCtrl	DriverCtrl	OK	10.1451	7.1556	-0.503636	-0.844796	0.15065	0.428805	no
FBgn0004554	FBgn0004554	-	3R:17610855-17611511	RNAiCtrl	DriverCtrl	NOTEST	0.437494	0.326721	-0.421207	0	1	1	no
FBgn0004556	FBgn0004556	-	3L:16728495-16730818	RNAiCtrl	DriverCtrl	OK	4.22121	2.4804	-0.767082	-1.66123	0.00835	0.0692308	no
FBgn0004567	FBgn0004567	-	2L:3836839-3839185	RNAiCtrl	DriverCtrl	OK	0.714738	0.356669	-1.00283	-1.29782	0.0231	0.136978	no
FBgn0004569	FBgn0004569	-	3L:16419596-16543370	RNAiCtrl	DriverCtrl	OK	6.92905	3.30355	-1.06864	-0.987785	0.16255	0.444892	no
FBgn0004573	FBgn0004573	-	3R:30968235-31016875	RNAiCtrl	DriverCtrl	OK	0.871168	0.802176	-0.119033	-0.0447024	0.93145	0.977417	no
FBgn0004574	FBgn0004574	-	3L:4136358-4138996	RNAiCtrl	DriverCtrl	OK	45.8251	31.1967	-0.554745	-1.57087	0.01155	0.0866317	no
FBgn0004575	FBgn0004575	-	3R:10190688-10222442	RNAiCtrl	DriverCtrl	OK	23.5809	16.3932	-0.524522	-1.09664	0.06285	0.259638	no
FBgn0004577	FBgn0004577	-	3R:17014575-17027987	RNAiCtrl	DriverCtrl	NOTEST	0	0	0	0	1	1	no
FBgn0004580	FBgn0004580	-	2R:16973926-16998594	RNAiCtrl	DriverCtrl	OK	33.5893	20.6562	-0.701429	-1.41115	0.03095	0.165041	no
FBgn0004581	FBgn0004581	-	2R:23853269-23858921	RNAiCtrl	DriverCtrl	OK	9.59471	7.28816	-0.396684	-1.086	0.09955	0.343101	no
FBgn0004583	FBgn0004583	-	2L:431226-453024	RNAiCtrl	DriverCtrl	OK	7.6746	4.45227	-0.785549	-1.32009	0.024	0.140353	no
FBgn0004584	FBgn0004584	-	2L:2969772-2972508	RNAiCtrl	DriverCtrl	OK	6.39501	5.73517	-0.157111	-0.37619	0.52275	0.786665	no
FBgn0004587	FBgn0004587	-	3R:13661310-13666891	RNAiCtrl	DriverCtrl	OK	91.4783	53.7796	-0.766371	-1.96351	0.00275	0.0317924	yes
FBgn0004588	FBgn0004588	-	3L:15649125-15649661	RNAiCtrl	DriverCtrl	NOTEST	0	0	0	0	1	1	no
FBgn0004589	FBgn0004589	-	3L:15649935-15650541	RNAiCtrl	DriverCtrl	OK	1.45924	1.97179	0.434291	0.349328	0.5209	0.785213	no
FBgn0004590	FBgn0004590	-	3L:15651478-15652254	RNAiCtrl	DriverCtrl	NOTEST	0	0.108645	inf	0	1	1	no
FBgn0004591	FBgn0004591	-	3L:15652536-15653096	RNAiCtrl	DriverCtrl	NOTEST	0	0	0	0	1	1	no
FBgn0004592	FBgn0004592	-	3L:15654471-15656010	RNAiCtrl	DriverCtrl	NOTEST	0	0.0111797	inf	0	1	1	no
FBgn0004593	FBgn0004593	-	3L:15656654-15657390	RNAiCtrl	DriverCtrl	OK	0.749099	0.508343	-0.559353	-0.333063	0.5989	0.83305	no
FBgn0004594	FBgn0004594	-	3L:15657627-15658149	RNAiCtrl	DriverCtrl	NOTEST	0.160628	0	#NAME?	0	1	1	no
FBgn0004595	FBgn0004595	-	3R:11328479-11407627	RNAiCtrl	DriverCtrl	OK	29.0805	18.3604	-0.663457	-1.57709	0.02055	0.12669	no
FBgn0004597	FBgn0004597	-	3R:14886455-14890205	RNAiCtrl	DriverCtrl	OK	11.919	4.83136	-1.30276	-2.50071	0.00035	0.00685902	yes
FBgn0004598	FBgn0004598	-	X:16373085-16381782	RNAiCtrl	DriverCtrl	OK	14.9278	7.52779	-0.9877	-2.79109	5e-05	0.0014209	yes
FBgn0004606	FBgn0004606	-	3R:30765925-30789202	RNAiCtrl	DriverCtrl	OK	10.2425	5.689	-0.848325	-2.45576	0.0003	0.00605556	yes
FBgn0004607	FBgn0004607	-	4:501809-557854	RNAiCtrl	DriverCtrl	OK	2.67117	1.74323	-0.615713	-0.759338	0.2019	0.497583	no
FBgn0004611	FBgn0004611	-	2L:305934-358174	RNAiCtrl	DriverCtrl	OK	3.73857	0	#NAME?	#NAME?	0.15875	0.440047	no
FBgn0004618	FBgn0004618	-	3R:18367926-18372738	RNAiCtrl	DriverCtrl	OK	5.3985	3.12137	-0.790382	-1.96381	0.00165	0.0220328	yes
FBgn0004619	FBgn0004619	-	3L:6624031-6635059	RNAiCtrl	DriverCtrl	OK	3.1357	1.81283	-0.790547	-1.83807	0.00425	0.0432741	yes
FBgn0004620	FBgn0004620	-	2L:5553896-5558994	RNAiCtrl	DriverCtrl	OK	3.87192	3.98976	0.0432519	0.0777202	0.8993	0.967036	no
FBgn0004622	FBgn0004622	-	3R:29950795-29969447	RNAiCtrl	DriverCtrl	OK	2.35413	1.62462	-0.535087	-1.0962	0.074	0.288272	no
FBgn0004623	FBgn0004623	-	3L:19687636-19689992	RNAiCtrl	DriverCtrl	OK	92.4896	56.5869	-0.708823	-2.17036	0.0013	0.0186209	yes
FBgn0004629	FBgn0004629	-	3R:14568961-14569871	RNAiCtrl	DriverCtrl	OK	185.093	277.627	0.584899	1.55495	0.00605	0.0552702	no
FBgn0004635	FBgn0004635	-	3L:1342492-1475257	RNAiCtrl	DriverCtrl	OK	3.19772	0	#NAME?	#NAME?	0.15845	0.439716	no
FBgn0004636	FBgn0004636	-	3L:1859114-1862239	RNAiCtrl	DriverCtrl	OK	46.5678	40.8023	-0.19068	-0.556794	0.38165	0.681583	no
FBgn0004638	FBgn0004638	-	2R:13495221-13506011	RNAiCtrl	DriverCtrl	OK	26.489	36.1623	0.449092	0.769571	0.2069	0.504016	no
FBgn0004643	FBgn0004643	-	X:2604196-2608876	RNAiCtrl	DriverCtrl	OK	9.5502	4.80397	-0.991304	-2.31343	0.0005	0.00908663	yes
FBgn0004644	FBgn0004644	-	3R:23128168-23141906	RNAiCtrl	DriverCtrl	OK	4.39772	1.61989	-1.44086	-3.25844	5e-05	0.0014209	yes
FBgn0004646	FBgn0004646	-	X:6973619-6991318	RNAiCtrl	DriverCtrl	OK	30.2347	25.1019	-0.268413	-0.706565	0.24975	0.552847	no
FBgn0004647	FBgn0004647	-	X:3134869-3172221	RNAiCtrl	DriverCtrl	OK	2.8414	1.90214	-0.578977	-1.53186	0.01115	0.0846732	no
FBgn0004648	FBgn0004648	-	X:496445-509072	RNAiCtrl	DriverCtrl	OK	31.9245	21.2344	-0.588262	-1.48642	0.0116	0.0868564	no
FBgn0004649	FBgn0004649	-	X:14193213-14199958	RNAiCtrl	DriverCtrl	NOTEST	0.160049	0.322867	1.01242	0	1	1	no
FBgn0004650	FBgn0004650	-	X:1322512-1329438	RNAiCtrl	DriverCtrl	OK	3.5313	2.24246	-0.655116	-1.83764	0.00425	0.0432741	yes
FBgn0004652	FBgn0004652	-	3R:18414272-18545586	RNAiCtrl	DriverCtrl	OK	21.2095	15.8021	-0.424594	-1.19096	0.0716	0.28259	no
FBgn0004654	FBgn0004654	-	X:2145135-2149647	RNAiCtrl	DriverCtrl	OK	63.3917	81.1319	0.355976	0.930527	0.1278	0.393596	no
FBgn0004655	FBgn0004655	-	X:2149935-2158983	RNAiCtrl	DriverCtrl	OK	9.24074	5.60049	-0.722453	-2.02914	0.00135	0.0191126	yes
FBgn0004656	FBgn0004656	-	X:8037807-8061436	RNAiCtrl	DriverCtrl	OK	24.3605	19.2652	-0.338544	-0.968082	0.15365	0.433236	no
FBgn0004657	FBgn0004657	-	X:8061644-8070237	RNAiCtrl	DriverCtrl	OK	34.2401	20.047	-0.772302	-2.02283	0.0005	0.00908663	yes
FBgn0004666	FBgn0004666	-	3R:13057754-13078124	RNAiCtrl	DriverCtrl	OK	1.92982	0.996065	-0.954158	-1.83843	0.00415	0.0425893	yes
FBgn0004687	FBgn0004687	-	X:5619135-5622539	RNAiCtrl	DriverCtrl	OK	86.8194	54.9551	-0.659763	-2.295	0.00295	0.0332957	yes
FBgn0004698	FBgn0004698	-	2R:15311509-15322171	RNAiCtrl	DriverCtrl	OK	23.1687	18.4555	-0.328125	-0.629002	0.30415	0.608206	no
FBgn0004777	FBgn0004777	-	3R:6686727-6688039	RNAiCtrl	DriverCtrl	OK	1.7129	0.71612	-1.25817	-1.28569	0.02665	0.150069	no
FBgn0004778	FBgn0004778	-	3R:6689601-6690239	RNAiCtrl	DriverCtrl	NOTEST	0.117577	0.223509	0.926723	0	1	1	no
FBgn0004779	FBgn0004779	-	3R:6690886-6691758	RNAiCtrl	DriverCtrl	OK	0.645685	0	#NAME?	#NAME?	5e-05	0.0014209	yes
FBgn0004780	FBgn0004780	-	3R:6692731-6693527	RNAiCtrl	DriverCtrl	OK	1.23227	0.112625	-3.45172	-2.11703	0.0198	0.123569	no
FBgn0004781	FBgn0004781	-	3R:6695147-6696271	RNAiCtrl	DriverCtrl	OK	0.516085	0.109951	-2.23074	-1.52537	0.02085	0.127973	no
FBgn0004782	FBgn0004782	-	3R:6701967-6702877	RNAiCtrl	DriverCtrl	OK	0.467826	0.0642328	-2.86459	-1.33506	0.0696	0.277079	no
FBgn0004783	FBgn0004783	-	3R:6704083-6704903	RNAiCtrl	DriverCtrl	NOTEST	0.243924	0	#NAME?	0	1	1	no
FBgn0004784	FBgn0004784	-	2R:16898534-16901575	RNAiCtrl	DriverCtrl	OK	48.5475	24.8526	-0.966001	-2.75751	5e-05	0.0014209	yes
FBgn0004795	FBgn0004795	-	2R:23632609-23654820	RNAiCtrl	DriverCtrl	OK	16.5684	9.35582	-0.824495	-2.50554	0.00025	0.00523029	yes
FBgn0004797	FBgn0004797	-	2L:16802025-16826964	RNAiCtrl	DriverCtrl	OK	8.05122	10.8675	0.432747	0.413289	0.46675	0.748434	no
FBgn0004811	FBgn0004811	-	2L:19792103-19795851	RNAiCtrl	DriverCtrl	OK	13.4677	11.3887	-0.241899	-0.628944	0.3497	0.652695	no
FBgn0004828	FBgn0004828	-	X:9152522-9156669	RNAiCtrl	DriverCtrl	OK	286.982	115.601	-1.31181	-3.92114	0.00015	0.00346519	yes
FBgn0004832	FBgn0004832	-	X:4101317-4104197	RNAiCtrl	DriverCtrl	OK	8.82282	8.20704	-0.104379	-0.223657	0.70315	0.888686	no
FBgn0004837	FBgn0004837	-	2L:15039487-15043334	RNAiCtrl	DriverCtrl	OK	6.64328	3.89906	-0.76877	-1.92764	0.00225	0.0275984	yes
FBgn0004838	FBgn0004838	-	2L:6920703-6932057	RNAiCtrl	DriverCtrl	OK	102.529	158.099	0.624799	1.39905	0.024	0.140353	no
FBgn0004839	FBgn0004839	-	2R:12001472-12019846	RNAiCtrl	DriverCtrl	OK	2.63696	1.69973	-0.633571	-1.46212	0.01205	0.0888616	no
FBgn0004841	FBgn0004841	-	3R:10737591-10751228	RNAiCtrl	DriverCtrl	OK	1.05388	0.541791	-0.959905	-1.55925	0.02035	0.125795	no
FBgn0004842	FBgn0004842	-	3R:26996979-27064199	RNAiCtrl	DriverCtrl	NOTEST	0	0	0	0	1	1	no
FBgn0004852	FBgn0004852	-	3L:19939286-19977960	RNAiCtrl	DriverCtrl	OK	16.5841	7.91821	-1.06655	-2.59145	5e-05	0.0014209	yes
FBgn0004854	FBgn0004854	-	X:17314580-17324175	RNAiCtrl	DriverCtrl	OK	1.16838	0.811567	-0.525729	-0.913167	0.14005	0.412475	no
FBgn0004855	FBgn0004855	-	3R:14309088-14310178	RNAiCtrl	DriverCtrl	OK	10.8435	11.3128	0.0611235	0.122629	0.83865	0.945657	no
FBgn0004856	FBgn0004856	-	X:9103869-9106604	RNAiCtrl	DriverCtrl	OK	19.4598	12.9249	-0.590344	-1.69006	0.0075	0.0642025	no
FBgn0004858	FBgn0004858	-	2L:14390627-14409549	RNAiCtrl	DriverCtrl	OK	18.3443	13.6629	-0.425064	-1.20147	0.0518	0.231066	no
FBgn0004859	FBgn0004859	-	4:47709-63124	RNAiCtrl	DriverCtrl	OK	3.61268	3.27553	-0.141339	-0.345684	0.55535	0.808768	no
FBgn0004860	FBgn0004860	-	X:2115726-2123286	RNAiCtrl	DriverCtrl	OK	4.42769	3.41043	-0.376601	-1.01735	0.09245	0.328436	no
FBgn0004861	FBgn0004861	-	X:2126209-2138371	RNAiCtrl	DriverCtrl	OK	7.66891	5.51771	-0.474954	-1.25624	0.03395	0.175684	no
FBgn0004862	FBgn0004862	-	3R:21388879-21390449	RNAiCtrl	DriverCtrl	OK	2.21188	1.71545	-0.36669	-0.651723	0.3285	0.632896	no
FBgn0004863	FBgn0004863	-	3R:21499985-21512814	RNAiCtrl	DriverCtrl	OK	1.08956	0.688916	-0.661341	-1.06556	0.12025	0.381643	no
FBgn0004864	FBgn0004864	-	X:11360929-11368098	RNAiCtrl	DriverCtrl	OK	8.96228	6.94231	-0.36845	-0.990939	0.0902	0.323983	no
FBgn0004865	FBgn0004865	-	3L:21226608-21266503	RNAiCtrl	DriverCtrl	OK	4.29382	2.23654	-0.940992	-2.25796	0.0004	0.00768071	yes
FBgn0004867	FBgn0004867	-	2L:9896264-9897552	RNAiCtrl	DriverCtrl	OK	351.614	509.561	0.535263	1.28436	0.03715	0.186938	no
FBgn0004868	FBgn0004868	-	2L:9491175-9494876	RNAiCtrl	DriverCtrl	OK	134.967	87.3827	-0.62719	-1.68149	0.0218	0.131895	no
FBgn0004870	FBgn0004870	-	3L:1036368-1101089	RNAiCtrl	DriverCtrl	OK	2.17589	1.63462	-0.412645	-1.00301	0.11725	0.37647	no
FBgn0004872	FBgn0004872	-	2L:10976771-10987420	RNAiCtrl	DriverCtrl	OK	0	0.545749	inf	#NAME?	0.05125	0.229821	no
FBgn0004875	FBgn0004875	-	3L:3818678-3842326	RNAiCtrl	DriverCtrl	OK	32.5143	24.4936	-0.408668	-1.09688	0.0823	0.307114	no
FBgn0004876	FBgn0004876	-	3R:19044881-19094270	RNAiCtrl	DriverCtrl	OK	41.0447	35.9651	-0.190598	-0.496308	0.39785	0.695259	no
FBgn0004878	FBgn0004878	-	3R:5712974-5716805	RNAiCtrl	DriverCtrl	NOTEST	0.0689615	0.00772375	-3.15842	0	1	1	no
FBgn0004880	FBgn0004880	-	3L:3983895-3994003	RNAiCtrl	DriverCtrl	OK	14.0422	13.7585	-0.0294505	-0.0839291	0.9004	0.967285	no
FBgn0004882	FBgn0004882	-	3R:23260609-23280856	RNAiCtrl	DriverCtrl	OK	74.7909	93.6709	0.324738	0.794098	0.18695	0.478861	no
FBgn0004885	FBgn0004885	-	3R:24719696-24749125	RNAiCtrl	DriverCtrl	OK	15.7551	10.0662	-0.646305	-1.81357	0.00355	0.0382635	yes
FBgn0004888	FBgn0004888	-	3L:3814210-3818383	RNAiCtrl	DriverCtrl	OK	188.232	284.128	0.594025	1.36394	0.02195	0.132577	no
FBgn0004889	FBgn0004889	-	3R:10126128-10139772	RNAiCtrl	DriverCtrl	OK	30.87	34.5647	0.163096	0.428768	0.4647	0.746989	no
FBgn0004892	FBgn0004892	-	2L:3578012-3580769	RNAiCtrl	DriverCtrl	OK	3.84487	2.438	-0.657235	-1.52349	0.01665	0.110786	no
FBgn0004893	FBgn0004893	-	2L:3771699-3784121	RNAiCtrl	DriverCtrl	OK	19.3422	11.7953	-0.713536	-2.16097	0.00105	0.0158917	yes
FBgn0004895	FBgn0004895	-	3L:4018877-4021279	RNAiCtrl	DriverCtrl	OK	0.538461	0.223956	-1.26562	-1.25744	0.0403	0.196873	no
FBgn0004896	FBgn0004896	-	2R:22868158-22870706	RNAiCtrl	DriverCtrl	OK	1.2072	0.780334	-0.629503	-0.998513	0.09315	0.329782	no
FBgn0004897	FBgn0004897	-	3R:25082683-25084878	RNAiCtrl	DriverCtrl	NOTEST	0.247076	0.161899	-0.609865	0	1	1	no
FBgn0004898	FBgn0004898	-	3R:25095011-25096099	RNAiCtrl	DriverCtrl	NOTEST	0.285047	0.188306	-0.598123	0	1	1	no
FBgn0004901	FBgn0004901	-	3R:7903029-7911779	RNAiCtrl	DriverCtrl	OK	2.27197	5.29399	1.22041	0.322237	0.39745	0.694821	no
FBgn0004903	FBgn0004903	-	3R:26872128-26875742	RNAiCtrl	DriverCtrl	OK	23.9972	23.1832	-0.049782	-0.141465	0.8223	0.939587	no
FBgn0004907	FBgn0004907	-	2R:10099676-10109687	RNAiCtrl	DriverCtrl	OK	680.188	367.325	-0.888875	-2.02471	0.00165	0.0220328	yes
FBgn0004908	FBgn0004908	-	3R:8341099-8343516	RNAiCtrl	DriverCtrl	OK	29.4696	21.3226	-0.466846	-0.902319	0.12275	0.385501	no
FBgn0004910	FBgn0004910	-	3L:3909972-3935992	RNAiCtrl	DriverCtrl	OK	34.1642	23.3178	-0.551051	-1.43731	0.01955	0.122538	no
FBgn0004911	FBgn0004911	-	3L:3909972-3935992	RNAiCtrl	DriverCtrl	NOTEST	0	0	0	0	1	1	no
FBgn0004913	FBgn0004913	-	3R:4906621-4910081	RNAiCtrl	DriverCtrl	OK	13.2698	15.8066	0.252386	0.682193	0.2493	0.552493	no
FBgn0004914	FBgn0004914	-	2L:8687225-8709611	RNAiCtrl	DriverCtrl	OK	45.9366	22.7286	-1.01514	-1.00534	0.12365	0.386926	no
FBgn0004915	FBgn0004915	-	2L:10431337-10435656	RNAiCtrl	DriverCtrl	OK	24.2354	18.2009	-0.413106	-0.846188	0.19205	0.48501	no
FBgn0004919	FBgn0004919	-	2R:25072626-25084347	RNAiCtrl	DriverCtrl	OK	15.6254	5.5705	-1.48801	-3.8324	5e-05	0.0014209	yes
FBgn0004921	FBgn0004921	-	2R:8901403-8904791	RNAiCtrl	DriverCtrl	OK	127.456	69.0798	-0.883661	-2.76079	0.00015	0.00346519	yes
FBgn0004924	FBgn0004924	-	X:15319478-15328029	RNAiCtrl	DriverCtrl	OK	31.1524	20.0822	-0.633426	-1.94588	0.0056	0.052323	no
FBgn0004926	FBgn0004926	-	3L:12521128-12526731	RNAiCtrl	DriverCtrl	OK	176.831	148.099	-0.255809	-0.59889	0.3487	0.651733	no
FBgn0004956	FBgn0004956	-	X:18305353-18309291	RNAiCtrl	DriverCtrl	OK	2.10716	2.82135	0.421086	0.976291	0.12	0.381314	no
FBgn0004957	FBgn0004957	-	X:18366356-18379854	RNAiCtrl	DriverCtrl	OK	1.28028	3.05144	1.25303	0.603172	0.2425	0.544756	no
FBgn0004959	FBgn0004959	-	X:18685765-18688433	RNAiCtrl	DriverCtrl	NOTEST	0.128345	0.0724307	-0.82535	0	1	1	no
FBgn0005198	FBgn0005198	-	3L:20129180-20139010	RNAiCtrl	DriverCtrl	OK	8.44971	6.26241	-0.432185	-0.80738	0.1619	0.444234	no
FBgn0005278	FBgn0005278	-	2L:106902-114432	RNAiCtrl	DriverCtrl	OK	91.4133	61.2419	-0.577885	-1.56488	0.0124	0.0905697	no
FBgn0005322	FBgn0005322	-	2L:10302172-10303947	RNAiCtrl	DriverCtrl	OK	22.2409	22.7682	0.0338092	0.0895555	0.87815	0.959632	no
FBgn0005355	FBgn0005355	-	3R:12689872-12691468	RNAiCtrl	DriverCtrl	OK	12.708	10.2342	-0.31233	-0.868854	0.17615	0.464393	no
FBgn0005386	FBgn0005386	-	3L:19590772-19598755	RNAiCtrl	DriverCtrl	OK	9.42345	10.1574	0.108198	0.289757	0.6172	0.843559	no
FBgn0005390	FBgn0005390	-	X:5955628-5964247	RNAiCtrl	DriverCtrl	NOTEST	0	0	0	0	1	1	no
FBgn0005391	FBgn0005391	-	X:10050950-10052636	RNAiCtrl	DriverCtrl	NOTEST	0.10766	0.387977	1.84949	0	1	1	no
FBgn0005411	FBgn0005411	-	X:16356695-16359039	RNAiCtrl	DriverCtrl	OK	27.5815	23.9763	-0.202094	-0.540966	0.3518	0.654548	no
FBgn0005427	FBgn0005427	-	X:268508-470726	RNAiCtrl	DriverCtrl	HIDATA	0	0	0	0	1	1	no
FBgn0005533	FBgn0005533	-	3L:9428794-9429821	RNAiCtrl	DriverCtrl	OK	1072.72	875.27	-0.293467	-0.685531	0.23415	0.53562	no
FBgn0005536	FBgn0005536	-	3L:16051958-16082026	RNAiCtrl	DriverCtrl	OK	71.558	41.5698	-0.783575	-1.93496	0.0023	0.0279917	yes
FBgn0005558	FBgn0005558	-	4:697688-721173	RNAiCtrl	DriverCtrl	OK	2.54496	2.04198	-0.317675	-0.662004	0.25785	0.561522	no
FBgn0005561	FBgn0005561	-	4:1088797-1123357	RNAiCtrl	DriverCtrl	OK	0	0.424033	inf	#NAME?	0.00145	0.0200553	yes
FBgn0005564	FBgn0005564	-	3L:19566850-19584568	RNAiCtrl	DriverCtrl	OK	10.9329	8.4339	-0.37441	-1.01035	0.1008	0.345729	no
FBgn0005585	FBgn0005585	-	3R:9628690-9630851	RNAiCtrl	DriverCtrl	OK	375.224	454.035	0.275052	0.634438	0.2907	0.594254	no
FBgn0005586	FBgn0005586	-	2R:10721334-10729203	RNAiCtrl	DriverCtrl	OK	17.0459	11.1436	-0.613219	-0.898204	0.16755	0.451295	no
FBgn0005590	FBgn0005590	-	2L:19586622-19732069	RNAiCtrl	DriverCtrl	NOTEST	0	0	0	0	1	1	no
FBgn0005592	FBgn0005592	-	3L:14071891-14083229	RNAiCtrl	DriverCtrl	OK	1.06954	0.578123	-0.887541	-0.690435	0.22955	0.529975	no
FBgn0005593	FBgn0005593	-	2L:10201003-10202321	RNAiCtrl	DriverCtrl	OK	459.218	449.547	-0.0307071	-0.0717044	0.89945	0.96709	no
FBgn0005596	FBgn0005596	-	3R:29116390-29122879	RNAiCtrl	DriverCtrl	OK	7.12984	5.35068	-0.414148	-0.831721	0.1889	0.481355	no
FBgn0005612	FBgn0005612	-	2R:23978800-23988455	RNAiCtrl	DriverCtrl	OK	23.1842	20.7876	-0.157417	-0.213425	0.7344	0.903425	no
FBgn0005613	FBgn0005613	-	2R:14201389-14212413	RNAiCtrl	DriverCtrl	OK	1.42175	0.888472	-0.67827	-1.22904	0.03895	0.192935	no
FBgn0005614	FBgn0005614	-	2R:9753696-9765518	RNAiCtrl	DriverCtrl	OK	108.909	79.8517	-0.44773	-0.996233	0.10915	0.361806	no
FBgn0005616	FBgn0005616	-	2L:3462217-3466112	RNAiCtrl	DriverCtrl	OK	10.7122	5.50139	-0.961385	-2.78948	5e-05	0.0014209	yes
FBgn0005617	FBgn0005617	-	2L:18683719-18688800	RNAiCtrl	DriverCtrl	OK	6.77107	6.06476	-0.158935	-0.418462	0.48905	0.763576	no
FBgn0005619	FBgn0005619	-	2R:10237743-10247560	RNAiCtrl	DriverCtrl	OK	6.2503	3.74845	-0.737631	-1.19322	0.06125	0.255627	no
FBgn0005624	FBgn0005624	-	2R:12965996-12980994	RNAiCtrl	DriverCtrl	OK	1.9338	2.50429	0.372959	0.883431	0.12815	0.394053	no
FBgn0005626	FBgn0005626	-	3L:6713355-6719525	RNAiCtrl	DriverCtrl	OK	16.6966	10.6518	-0.648465	-1.90191	0.00405	0.041927	yes
FBgn0005631	FBgn0005631	-	2R:22692523-22700970	RNAiCtrl	DriverCtrl	OK	7.45464	3.83349	-0.959482	-2.92335	5e-05	0.0014209	yes
FBgn0005632	FBgn0005632	-	3R:31777019-31793907	RNAiCtrl	DriverCtrl	OK	20.9901	16.7087	-0.329108	-0.739607	0.1996	0.49457	no
FBgn0005633	FBgn0005633	-	3L:19989550-19991220	RNAiCtrl	DriverCtrl	OK	4.01878	1.26311	-1.66978	-1.38991	0.0475	0.218711	no
FBgn0005636	FBgn0005636	-	2R:24275733-24291084	RNAiCtrl	DriverCtrl	OK	2.16352	4.98587	1.20446	4.28952	5e-05	0.0014209	yes
FBgn0005638	FBgn0005638	-	2R:24331521-24334307	RNAiCtrl	DriverCtrl	OK	2.06657	1.05508	-0.969887	-1.93193	0.0038	0.0401594	yes
FBgn0005640	FBgn0005640	-	3L:3515750-3610521	RNAiCtrl	DriverCtrl	OK	16.9115	18.3062	0.11433	0.300891	0.5999	0.833609	no
FBgn0005642	FBgn0005642	-	3R:28807982-28811337	RNAiCtrl	DriverCtrl	OK	8.64051	9.90415	0.196916	0.555253	0.36705	0.669013	no
FBgn0005648	FBgn0005648	-	2R:8131430-8135315	RNAiCtrl	DriverCtrl	OK	27.4702	21.2965	-0.367252	-0.328302	0.5834	0.825109	no
FBgn0005649	FBgn0005649	-	3R:24043055-24049168	RNAiCtrl	DriverCtrl	OK	46.0921	28.9783	-0.669547	-1.82668	0.00345	0.0375487	yes
FBgn0005654	FBgn0005654	-	2R:13202727-13206547	RNAiCtrl	DriverCtrl	OK	32.0693	30.8843	-0.0543191	-0.139536	0.8096	0.934281	no
FBgn0005655	FBgn0005655	-	2R:20261753-20262883	RNAiCtrl	DriverCtrl	OK	3.7667	4.70172	0.319885	0.563518	0.32035	0.624346	no
FBgn0005658	FBgn0005658	-	3L:6097616-6123913	RNAiCtrl	DriverCtrl	OK	3.3856	1.80238	-0.90951	-1.99031	0.0039	0.0408401	yes
FBgn0005659	FBgn0005659	-	3R:27736537-27748366	RNAiCtrl	DriverCtrl	OK	11.0465	9.32354	-0.244639	-0.683559	0.2696	0.574101	no
FBgn0005660	FBgn0005660	-	2L:544924-552923	RNAiCtrl	DriverCtrl	OK	6.77549	4.28894	-0.659703	-1.23842	0.04225	0.202545	no
FBgn0005664	FBgn0005664	-	2L:11944128-11947131	RNAiCtrl	DriverCtrl	OK	10.4493	9.09461	-0.200324	-0.57606	0.3912	0.690036	no
FBgn0005666	FBgn0005666	-	4:724399-776474	RNAiCtrl	DriverCtrl	OK	54.2025	44.7844	-0.275365	-0.562631	0.342	0.645175	no
FBgn0005670	FBgn0005670	-	X:2159144-2162180	RNAiCtrl	DriverCtrl	OK	4.27557	5.39463	0.335406	0.769294	0.19795	0.49264	no
FBgn0005671	FBgn0005671	-	3R:12623761-12627829	RNAiCtrl	DriverCtrl	OK	256.135	212.007	-0.272789	-0.635926	0.29435	0.59812	no
FBgn0005672	FBgn0005672	-	2L:19567899-19577315	RNAiCtrl	DriverCtrl	OK	23.0233	18.2116	-0.338234	-0.895306	0.12765	0.393323	no
FBgn0005674	FBgn0005674	-	3R:23952135-23958391	RNAiCtrl	DriverCtrl	OK	24.8973	19.5198	-0.351051	-0.873389	0.13305	0.401869	no
FBgn0005677	FBgn0005677	-	2L:16466511-16485998	RNAiCtrl	DriverCtrl	OK	3.3174	1.8417	-0.849015	-2.1668	0.0004	0.00768071	yes
FBgn0005683	FBgn0005683	-	2L:10420624-10422780	RNAiCtrl	DriverCtrl	OK	3.28404	3.00048	-0.130281	-0.262999	0.65685	0.864588	no
FBgn0005694	FBgn0005694	-	3L:21433421-21441363	RNAiCtrl	DriverCtrl	OK	15.9594	10.3301	-0.627547	-1.52927	0.0198	0.123569	no
FBgn0005695	FBgn0005695	-	2R:8724257-8729501	RNAiCtrl	DriverCtrl	OK	8.10155	4.49161	-0.850965	-1.44851	0.01605	0.108028	no
FBgn0005696	FBgn0005696	-	3R:27239162-27241228	RNAiCtrl	DriverCtrl	OK	0.900775	1.09963	0.287773	0.444172	0.4347	0.725423	no
FBgn0005771	FBgn0005771	-	2L:14490858-14494019	RNAiCtrl	DriverCtrl	OK	35.3953	19.1599	-0.885464	-2.50518	0.00015	0.00346519	yes
FBgn0005775	FBgn0005775	-	3L:4936757-5079033	RNAiCtrl	DriverCtrl	OK	6.40707	4.30787	-0.572691	-0.780965	0.18845	0.480584	no
FBgn0005777	FBgn0005777	-	3R:9747874-9754686	RNAiCtrl	DriverCtrl	OK	33.748	18.8703	-0.838683	-2.42204	0.0002	0.00437667	yes
FBgn0005778	FBgn0005778	-	2R:22041666-22042945	RNAiCtrl	DriverCtrl	OK	14.9251	15.4573	0.0505484	0.137294	0.82975	0.942619	no
FBgn0005779	FBgn0005779	-	2L:3068344-3144786	RNAiCtrl	DriverCtrl	NOTEST	0	0	0	0	1	1	no
FBgn0008635	FBgn0008635	-	X:18381548-18385242	RNAiCtrl	DriverCtrl	OK	51.6476	44.7817	-0.20579	-0.596695	0.3547	0.657685	no
FBgn0008636	FBgn0008636	-	2R:20954667-20960909	RNAiCtrl	DriverCtrl	OK	2.16878	1.20436	-0.848615	-1.5099	0.01905	0.120664	no
FBgn0008646	FBgn0008646	-	3R:13867344-13874916	RNAiCtrl	DriverCtrl	OK	0.864401	0.884307	0.0328466	0.053671	0.9326	0.977572	no
FBgn0008651	FBgn0008651	-	3R:21409978-21434133	RNAiCtrl	DriverCtrl	OK	5.13411	1.89033	-1.44147	-2.85176	5e-05	0.0014209	yes
FBgn0010014	FBgn0010014	-	X:5332498-5334449	RNAiCtrl	DriverCtrl	OK	17.0622	6.98769	-1.28792	-4.02511	5e-05	0.0014209	yes
FBgn0010015	FBgn0010015	-	3R:31039373-31046821	RNAiCtrl	DriverCtrl	OK	5.03916	5.69125	0.175564	0.446039	0.4527	0.737943	no
FBgn0010019	FBgn0010019	-	X:268508-470726	RNAiCtrl	DriverCtrl	HIDATA	0	0	0	0	1	1	no
FBgn0010038	FBgn0010038	-	3R:12371970-12372704	RNAiCtrl	DriverCtrl	OK	26.5474	6.95667	-1.9321	-3.76485	5e-05	0.0014209	yes
FBgn0010039	FBgn0010039	-	3R:12373067-12373813	RNAiCtrl	DriverCtrl	OK	16.2354	18.4723	0.186219	0.446502	0.47145	0.751892	no
FBgn0010040	FBgn0010040	-	3R:12374099-12374824	RNAiCtrl	DriverCtrl	OK	0.333453	0.65695	0.978298	0.783159	0.18645	0.478266	no
FBgn0010041	FBgn0010041	-	3R:12375732-12376572	RNAiCtrl	DriverCtrl	OK	4.70099	16.268	1.791	3.56302	5e-05	0.0014209	yes
FBgn0010042	FBgn0010042	-	3R:12377127-12377907	RNAiCtrl	DriverCtrl	OK	0.0322156	1.03855	5.01066	1.56967	0.1288	0.395212	no
FBgn0010043	FBgn0010043	-	3R:12378499-12379255	RNAiCtrl	DriverCtrl	OK	0.998162	4.65927	2.22276	3.04733	5e-05	0.0014209	yes
FBgn0010044	FBgn0010044	-	3R:12380007-12380815	RNAiCtrl	DriverCtrl	OK	5.98262	10.0457	0.747723	1.42007	0.01405	0.0985268	no
FBgn0010051	FBgn0010051	-	3R:5508841-5539411	RNAiCtrl	DriverCtrl	OK	13.8068	7.31414	-0.916621	-1.99804	0.0008	0.0129199	yes
FBgn0010052	FBgn0010052	-	2R:16119792-16122773	RNAiCtrl	DriverCtrl	OK	2.24131	1.99292	-0.169462	-0.338205	0.5868	0.827349	no
FBgn0010053	FBgn0010053	-	2R:18853433-18855087	RNAiCtrl	DriverCtrl	OK	27.8218	39.2921	0.498026	1.38916	0.02055	0.12669	no
FBgn0010078	FBgn0010078	-	2R:22854382-22858794	RNAiCtrl	DriverCtrl	OK	662.181	519.164	-0.351036	-0.757269	0.19415	0.487568	no
FBgn0010097	FBgn0010097	-	2L:19183862-19185726	RNAiCtrl	DriverCtrl	NOTEST	0.115219	0.0992033	-0.215916	0	1	1	no
FBgn0010100	FBgn0010100	-	2L:21163640-21173185	RNAiCtrl	DriverCtrl	OK	367.121	277.336	-0.404618	-0.86065	0.1532	0.432671	no
FBgn0010105	FBgn0010105	-	3L:15721510-15728430	RNAiCtrl	DriverCtrl	OK	11.6112	5.96193	-0.961668	-2.69852	5e-05	0.0014209	yes
FBgn0010109	FBgn0010109	-	2R:8228970-8232330	RNAiCtrl	DriverCtrl	NOTEST	0.107344	0.0144409	-2.89401	0	1	1	no
FBgn0010113	FBgn0010113	-	3R:30277931-30372382	RNAiCtrl	DriverCtrl	OK	16.7961	23.1684	0.464028	1.09626	0.07625	0.293578	no
FBgn0010114	FBgn0010114	-	2R:9227784-9247249	RNAiCtrl	DriverCtrl	OK	22.1098	17.0314	-0.376489	-0.794061	0.19645	0.490628	no
FBgn0010173	FBgn0010173	-	3R:8262119-8264451	RNAiCtrl	DriverCtrl	OK	43.0228	29.2219	-0.558055	-1.5564	0.0095	0.0757089	no
FBgn0010194	FBgn0010194	-	X:18501400-18505405	RNAiCtrl	DriverCtrl	OK	3.34741	2.64043	-0.342273	-0.823837	0.18	0.469154	no
FBgn0010197	FBgn0010197	-	2L:11138758-11149101	RNAiCtrl	DriverCtrl	NOTEST	0.268336	0	#NAME?	0	1	1	no
FBgn0010198	FBgn0010198	-	X:13335636-13337705	RNAiCtrl	DriverCtrl	OK	398.353	748.452	0.909861	2.24543	5e-05	0.0014209	yes
FBgn0010213	FBgn0010213	-	2R:16772784-16773915	RNAiCtrl	DriverCtrl	OK	192.675	209.68	0.122015	0.362781	0.5825	0.824523	no
FBgn0010215	FBgn0010215	-	3L:23318645-23338100	RNAiCtrl	DriverCtrl	OK	24.1706	16.4617	-0.554139	-1.56431	0.00985	0.0775949	no
FBgn0010217	FBgn0010217	-	4:1029710-1034917	RNAiCtrl	DriverCtrl	OK	751.528	501.891	-0.582453	-1.26156	0.03855	0.191684	no
FBgn0010220	FBgn0010220	-	2R:9087833-9094658	RNAiCtrl	DriverCtrl	OK	11.907	6.75582	-0.81761	-1.23972	0.04215	0.202314	no
FBgn0010222	FBgn0010222	-	3R:9042507-9052231	RNAiCtrl	DriverCtrl	OK	1.75762	0	#NAME?	#NAME?	0.0818	0.305804	no
FBgn0010223	FBgn0010223	-	3L:16662556-16667934	RNAiCtrl	DriverCtrl	OK	5.86581	9.53046	0.700216	1.66765	0.007	0.0611841	no
FBgn0010225	FBgn0010225	-	3R:4235216-4242717	RNAiCtrl	DriverCtrl	OK	97.745	97.3252	-0.00620865	-0.0155171	0.97885	0.992199	no
FBgn0010226	FBgn0010226	-	2R:17093245-17099501	RNAiCtrl	DriverCtrl	OK	211.772	209.57	-0.0150777	-0.0396224	0.95105	0.983568	no
FBgn0010228	FBgn0010228	-	2R:21697487-21716727	RNAiCtrl	DriverCtrl	OK	177.327	102.783	-0.786814	-1.8953	0.0019	0.0244506	yes
FBgn0010235	FBgn0010235	-	3L:12745343-12750056	RNAiCtrl	DriverCtrl	OK	33.859	34.0645	0.0087302	0.0243317	0.9667	0.988591	no
FBgn0010238	FBgn0010238	-	2R:12453189-12465630	RNAiCtrl	DriverCtrl	OK	39.0273	18.9686	-1.04087	-3.09058	5e-05	0.0014209	yes
FBgn0010240	FBgn0010240	-	X:15925104-15933867	RNAiCtrl	DriverCtrl	OK	7.77829	4.96561	-0.647483	-0.658201	0.27385	0.578729	no
FBgn0010241	FBgn0010241	-	2R:14246965-14252597	RNAiCtrl	DriverCtrl	OK	5.77691	10.2532	0.827703	2.16403	0.00015	0.00346519	yes
FBgn0010246	FBgn0010246	-	3L:1318479-1329617	RNAiCtrl	DriverCtrl	OK	57.9881	56.1145	-0.0473833	-0.119468	0.8371	0.945463	no
FBgn0010247	FBgn0010247	-	3R:3461350-3587054	RNAiCtrl	DriverCtrl	OK	9.6247	8.02429	-0.262367	-0.689372	0.2564	0.560303	no
FBgn0010258	FBgn0010258	-	3R:13654555-13656394	RNAiCtrl	DriverCtrl	OK	9.55691	14.8457	0.63543	1.62249	0.00595	0.0546767	no
FBgn0010263	FBgn0010263	-	2L:2954761-2969638	RNAiCtrl	DriverCtrl	OK	135.921	124.48	-0.126855	-0.29703	0.6141	0.841895	no
FBgn0010265	FBgn0010265	-	2L:8363476-8364662	RNAiCtrl	DriverCtrl	OK	897.276	917.474	0.032116	0.0757845	0.90255	0.968449	no
FBgn0010269	FBgn0010269	-	X:9247341-9250037	RNAiCtrl	DriverCtrl	OK	13.8667	8.5433	-0.698755	-1.84107	0.0041	0.0422429	yes
FBgn0010278	FBgn0010278	-	2R:23806360-23809004	RNAiCtrl	DriverCtrl	OK	19.1918	16.2081	-0.243773	-0.688685	0.2656	0.570126	no
FBgn0010280	FBgn0010280	-	3L:16113211-16121651	RNAiCtrl	DriverCtrl	OK	32.7855	22.1508	-0.565698	-1.56356	0.01125	0.0850848	no
FBgn0010282	FBgn0010282	-	3R:6380466-6382604	RNAiCtrl	DriverCtrl	OK	24.1049	30.4886	0.338941	0.922632	0.1162	0.374795	no
FBgn0010287	FBgn0010287	-	2L:8072894-8073948	RNAiCtrl	DriverCtrl	OK	5.30581	4.37335	-0.278836	-0.54655	0.3723	0.674204	no
FBgn0010288	FBgn0010288	-	2L:2212737-2214211	RNAiCtrl	DriverCtrl	OK	111.333	126.117	0.179878	0.49401	0.4104	0.705348	no
FBgn0010292	FBgn0010292	-	X:7901879-7903643	RNAiCtrl	DriverCtrl	OK	11.1497	8.7356	-0.352024	-0.906892	0.12835	0.394266	no
FBgn0010294	FBgn0010294	-	X:3176439-3348400	RNAiCtrl	DriverCtrl	NOTEST	0	0	0	0	1	1	no
FBgn0010295	FBgn0010295	-	X:3176439-3348400	RNAiCtrl	DriverCtrl	NOTEST	0	0	0	0	1	1	no
FBgn0010296	FBgn0010296	-	X:3176439-3348400	RNAiCtrl	DriverCtrl	NOTEST	0	0	0	0	1	1	no
FBgn0010300	FBgn0010300	-	2L:19132322-19181702	RNAiCtrl	DriverCtrl	OK	6.55179	4.09448	-0.678211	-1.53194	0.02305	0.136786	no
FBgn0010303	FBgn0010303	-	X:13079204-13090434	RNAiCtrl	DriverCtrl	OK	17.4702	12.652	-0.46553	-1.30496	0.0329	0.172123	no
FBgn0010309	FBgn0010309	-	2L:19186042-19189938	RNAiCtrl	DriverCtrl	OK	12.209	6.67251	-0.871647	-2.71947	5e-05	0.0014209	yes
FBgn0010313	FBgn0010313	-	3R:5077778-5087072	RNAiCtrl	DriverCtrl	OK	27.9482	25.9592	-0.106513	-0.288568	0.65765	0.865086	no
FBgn0010314	FBgn0010314	-	2L:9330762-9331981	RNAiCtrl	DriverCtrl	OK	3.76654	3.4041	-0.145967	-0.272943	0.67005	0.872091	no
FBgn0010315	FBgn0010315	-	X:15906821-15909676	RNAiCtrl	DriverCtrl	OK	8.21617	4.70604	-0.803952	-2.10729	0.00165	0.0220328	yes
FBgn0010316	FBgn0010316	-	2R:9712320-9716256	RNAiCtrl	DriverCtrl	OK	5.72072	5.4375	-0.0732555	-0.179439	0.765	0.917633	no
FBgn0010317	FBgn0010317	-	3L:3466427-3471309	RNAiCtrl	DriverCtrl	NOTEST	0.230087	0	#NAME?	0	1	1	no
FBgn0010323	FBgn0010323	-	2L:583539-594685	RNAiCtrl	DriverCtrl	NOTEST	0.167269	0.254819	0.6073	0	1	1	no
FBgn0010328	FBgn0010328	-	3R:27256594-27264055	RNAiCtrl	DriverCtrl	OK	13.3984	15.053	0.167991	0.37018	0.52155	0.785769	no
FBgn0010329	FBgn0010329	-	X:7995696-8027394	RNAiCtrl	DriverCtrl	OK	5.13245	2.47877	-1.05003	-1.70156	0.00725	0.0626813	no
FBgn0010333	FBgn0010333	-	3L:1300878-1302683	RNAiCtrl	DriverCtrl	OK	40.9189	28.7283	-0.510295	-1.44289	0.0184	0.118314	no
FBgn0010339	FBgn0010339	-	2R:12037297-12038851	RNAiCtrl	DriverCtrl	OK	27.3612	20.3879	-0.424421	-1.22263	0.0503	0.226812	no
FBgn0010340	FBgn0010340	-	3R:14122653-14125548	RNAiCtrl	DriverCtrl	OK	6.89583	6.83176	-0.0134667	-0.0135819	0.98215	0.993352	no
FBgn0010341	FBgn0010341	-	X:19697090-19701755	RNAiCtrl	DriverCtrl	OK	69.9068	28.2757	-1.30587	-4.92647	5e-05	0.0014209	yes
FBgn0010342	FBgn0010342	-	2R:9587192-9605624	RNAiCtrl	DriverCtrl	NOTEST	0	0	0	0	1	1	no
FBgn0010348	FBgn0010348	-	3L:22868379-22878984	RNAiCtrl	DriverCtrl	OK	212.791	169.405	-0.328961	-0.732593	0.2155	0.514047	no
FBgn0010350	FBgn0010350	-	3L:8125326-8137498	RNAiCtrl	DriverCtrl	OK	48.5685	27.0271	-0.845612	-1.85916	0.0022	0.0271472	yes
FBgn0010352	FBgn0010352	-	3L:16939099-16968724	RNAiCtrl	DriverCtrl	OK	284.075	165.775	-0.777045	-1.79626	0.00565	0.052664	no
FBgn0010355	FBgn0010355	-	3R:6646888-6657442	RNAiCtrl	DriverCtrl	OK	13.5003	12.2073	-0.145258	-0.353519	0.5448	0.801728	no
FBgn0010356	FBgn0010356	-	2R:10877311-10879673	RNAiCtrl	DriverCtrl	OK	6.83111	4.69639	-0.540567	-1.3997	0.0253	0.145063	no
FBgn0010357	FBgn0010357	-	2R:11346324-11347395	RNAiCtrl	DriverCtrl	OK	532.724	927.224	0.799531	1.84838	0.00355	0.0382635	yes
FBgn0010358	FBgn0010358	-	2R:11355318-11356600	RNAiCtrl	DriverCtrl	OK	7.35527	3.82742	-0.942404	-1.17706	0.0506	0.227744	no
FBgn0010359	FBgn0010359	-	2R:11349060-11349870	RNAiCtrl	DriverCtrl	NOTEST	0.249806	0.368895	0.562402	0	1	1	no
FBgn0010379	FBgn0010379	-	3R:16099227-16105670	RNAiCtrl	DriverCtrl	OK	28.6588	15.9128	-0.848786	-2.67432	5e-05	0.0014209	yes
FBgn0010380	FBgn0010380	-	X:19731003-19734581	RNAiCtrl	DriverCtrl	OK	23.9595	21.4847	-0.15729	-0.434475	0.46875	0.749885	no
FBgn0010382	FBgn0010382	-	2L:15727580-15748324	RNAiCtrl	DriverCtrl	OK	4.16038	4.10001	-0.0210872	-0.0598065	0.9283	0.97679	no
FBgn0010383	FBgn0010383	-	X:18688537-18693042	RNAiCtrl	DriverCtrl	OK	6.42464	5.0873	-0.336717	-0.846779	0.1658	0.44928	no
FBgn0010385	FBgn0010385	-	2R:10052540-10066514	RNAiCtrl	DriverCtrl	NOTEST	0	0	0	0	1	1	no
FBgn0010387	FBgn0010387	-	3L:7131862-7133463	RNAiCtrl	DriverCtrl	OK	276.658	307.2	0.151073	0.387985	0.49685	0.769078	no
FBgn0010388	FBgn0010388	-	2R:14745960-14746714	RNAiCtrl	DriverCtrl	OK	4.4473	29.4203	2.72581	3.43696	5e-05	0.0014209	yes
FBgn0010389	FBgn0010389	-	3R:18045215-18052984	RNAiCtrl	DriverCtrl	OK	10.8379	4.09354	-1.40467	-4.04963	5e-05	0.0014209	yes
FBgn0010391	FBgn0010391	-	X:11126876-11129087	RNAiCtrl	DriverCtrl	OK	62.6542	43.4796	-0.527072	-1.58021	0.0139	0.0977736	no
FBgn0010395	FBgn0010395	-	2L:21053032-21071502	RNAiCtrl	DriverCtrl	OK	6.33785	4.23255	-0.582466	-0.954264	0.12255	0.384996	no
FBgn0010397	FBgn0010397	-	2R:14526266-14587917	RNAiCtrl	DriverCtrl	OK	37.9724	24.4062	-0.637704	-1.66769	0.01075	0.0827142	no
FBgn0010398	FBgn0010398	-	2L:10517334-10519269	RNAiCtrl	DriverCtrl	OK	4.35239	3.64369	-0.25641	-0.539288	0.3944	0.692343	no
FBgn0010399	FBgn0010399	-	3R:5508841-5539411	RNAiCtrl	DriverCtrl	OK	4.30367	3.49874	-0.298732	-0.249917	0.665	0.869027	no
FBgn0010401	FBgn0010401	-	3R:7978958-7980322	RNAiCtrl	DriverCtrl	OK	11.7481	16.2503	0.468034	0.625675	0.31525	0.61945	no
FBgn0010403	FBgn0010403	-	3R:5976176-5976817	RNAiCtrl	DriverCtrl	OK	73.8782	39.8275	-0.891385	-2.22286	5e-05	0.0014209	yes
FBgn0010406	FBgn0010406	-	3L:7970587-7974991	RNAiCtrl	DriverCtrl	OK	13.0207	6.42985	-1.01795	-0.449905	0.39945	0.696128	no
FBgn0010407	FBgn0010407	-	2L:10251842-10255891	RNAiCtrl	DriverCtrl	OK	2.33037	0.845097	-1.46337	-1.4606	0.0442	0.208713	no
FBgn0010408	FBgn0010408	-	3L:9509792-9511531	RNAiCtrl	DriverCtrl	OK	582.678	710.417	0.285968	0.674774	0.26105	0.565524	no
FBgn0010409	FBgn0010409	-	2R:17546405-17547462	RNAiCtrl	DriverCtrl	OK	1154.69	1065.84	-0.115516	-0.251851	0.6635	0.868186	no
FBgn0010411	FBgn0010411	-	2R:20263978-20264848	RNAiCtrl	DriverCtrl	OK	1167.67	1178.55	0.013372	0.0300998	0.96065	0.986666	no
FBgn0010412	FBgn0010412	-	X:16637893-16639249	RNAiCtrl	DriverCtrl	OK	528.382	600.308	0.184122	0.426103	0.4583	0.742328	no
FBgn0010414	FBgn0010414	-	2R:24404594-24411074	RNAiCtrl	DriverCtrl	OK	3.46921	2.2391	-0.631687	-1.63547	0.0151	0.103509	no
FBgn0010415	FBgn0010415	-	2R:21389404-21481176	RNAiCtrl	DriverCtrl	OK	96.8385	72.9955	-0.407774	-1.02975	0.09265	0.328698	no
FBgn0010416	FBgn0010416	-	X:16388819-16391438	RNAiCtrl	DriverCtrl	OK	7.15598	7.43322	0.054838	0.138079	0.8174	0.937542	no
FBgn0010417	FBgn0010417	-	3L:19599087-19601382	RNAiCtrl	DriverCtrl	OK	22.7697	14.9707	-0.604977	-1.87308	0.0045	0.0450554	yes
FBgn0010421	FBgn0010421	-	3R:10761147-10767804	RNAiCtrl	DriverCtrl	OK	12.4457	11.0562	-0.170793	-0.300608	0.6137	0.841733	no
FBgn0010422	FBgn0010422	-	2L:15058302-15060757	RNAiCtrl	DriverCtrl	OK	25.6994	22.1787	-0.212557	-0.613453	0.3367	0.64041	no
FBgn0010423	FBgn0010423	-	2R:11273844-11275286	RNAiCtrl	DriverCtrl	OK	82.1439	93.7155	0.190135	0.496332	0.38325	0.682721	no
FBgn0010424	FBgn0010424	-	3L:17046062-17048390	RNAiCtrl	DriverCtrl	OK	27.5243	33.9097	0.300994	0.794777	0.172	0.457564	no
FBgn0010425	FBgn0010425	-	2R:11345236-11346066	RNAiCtrl	DriverCtrl	OK	132.56	50.4567	-1.39352	-3.67151	5e-05	0.0014209	yes
FBgn0010431	FBgn0010431	-	3L:8405453-8422205	RNAiCtrl	DriverCtrl	NOTEST	0	0	0	0	1	1	no
FBgn0010433	FBgn0010433	-	3R:8278051-8279274	RNAiCtrl	DriverCtrl	NOTEST	0.122342	0	#NAME?	0	1	1	no
FBgn0010434	FBgn0010434	-	2R:19229062-19243751	RNAiCtrl	DriverCtrl	OK	58.6478	31.59	-0.89261	-2.31452	0.0001	0.00253693	yes
FBgn0010435	FBgn0010435	-	2R:24976455-24990489	RNAiCtrl	DriverCtrl	OK	124.52	97.281	-0.356154	-0.822262	0.1815	0.471489	no
FBgn0010438	FBgn0010438	-	3R:16203370-16205250	RNAiCtrl	DriverCtrl	OK	10.1887	11.2448	0.142278	0.0977691	0.8622	0.953633	no
FBgn0010441	FBgn0010441	-	3R:27251111-27256463	RNAiCtrl	DriverCtrl	OK	9.18927	6.74707	-0.44569	-0.468055	0.43765	0.727546	no
FBgn0010452	FBgn0010452	-	3L:13114270-13118077	RNAiCtrl	DriverCtrl	OK	5.94613	4.49846	-0.402519	-1.10323	0.0805	0.303385	no
FBgn0010453	FBgn0010453	-	2L:7255418-7277171	RNAiCtrl	DriverCtrl	OK	2.69829	2.81663	0.0619248	0.108606	0.8645	0.95426	no
FBgn0010470	FBgn0010470	-	2R:21487166-21497929	RNAiCtrl	DriverCtrl	OK	77.5311	38.4202	-1.01291	-2.83891	5e-05	0.0014209	yes
FBgn0010473	FBgn0010473	-	2L:4283147-4323781	RNAiCtrl	DriverCtrl	OK	17.3448	12.5494	-0.466884	-1.22062	0.03875	0.192311	no
FBgn0010482	FBgn0010482	-	2R:6721100-6740672	RNAiCtrl	DriverCtrl	OK	55.6853	35.8451	-0.63552	-1.51952	0.013	0.0933961	no
FBgn0010488	FBgn0010488	-	2R:12915993-12923734	RNAiCtrl	DriverCtrl	OK	120.862	89.2456	-0.437512	-1.08271	0.07825	0.298335	no
FBgn0010497	FBgn0010497	-	2L:12027437-12034122	RNAiCtrl	DriverCtrl	OK	21.9341	14.5642	-0.590749	-1.67846	0.00685	0.0602781	no
FBgn0010501	FBgn0010501	-	2R:23548238-23554712	RNAiCtrl	DriverCtrl	NOTEST	0	0	0	0	1	1	no
FBgn0010504	FBgn0010504	-	2R:8136985-8156654	RNAiCtrl	DriverCtrl	OK	48.2924	55.5542	0.202099	0.189134	0.75615	0.913844	no
FBgn0010516	FBgn0010516	-	2R:11688568-11690863	RNAiCtrl	DriverCtrl	OK	93.2448	123.079	0.400487	1.06676	0.07605	0.293097	no
FBgn0010520	FBgn0010520	-	2L:9895286-9896104	RNAiCtrl	DriverCtrl	OK	8.55079	6.41017	-0.415695	-0.770025	0.1907	0.483039	no
FBgn0010531	FBgn0010531	-	2R:10121485-10122574	RNAiCtrl	DriverCtrl	OK	19.7691	10.4143	-0.924677	-2.2217	0.00045	0.00842924	yes
FBgn0010548	FBgn0010548	-	2R:7466878-7477162	RNAiCtrl	DriverCtrl	OK	97.4418	61.2534	-0.66975	-2.0452	0.00385	0.0405341	yes
FBgn0010549	FBgn0010549	-	2R:9390164-9395281	RNAiCtrl	DriverCtrl	OK	1.25051	0.746654	-0.744001	-1.46093	0.0173	0.113485	no
FBgn0010551	FBgn0010551	-	2R:18819466-18829699	RNAiCtrl	DriverCtrl	OK	172.531	131.965	-0.386696	-1.1259	0.0931	0.329695	no
FBgn0010575	FBgn0010575	-	2R:18277438-18357296	RNAiCtrl	DriverCtrl	OK	21.713	21.4046	-0.0206352	-0.0457109	0.9378	0.979522	no
FBgn0010583	FBgn0010583	-	2L:825968-833241	RNAiCtrl	DriverCtrl	OK	14.5139	19.7143	0.441808	1.20915	0.04015	0.196411	no
FBgn0010590	FBgn0010590	-	2R:16008338-16014787	RNAiCtrl	DriverCtrl	OK	80.8844	94.0404	0.21742	0.418381	0.4868	0.76232	no
FBgn0010591	FBgn0010591	-	2R:17088440-17091958	RNAiCtrl	DriverCtrl	OK	26.633	27.1394	0.0271741	0.0728884	0.9028	0.968557	no
FBgn0010602	FBgn0010602	-	2L:540598-542580	RNAiCtrl	DriverCtrl	OK	49.8006	43.9699	-0.179647	-0.486965	0.40725	0.702945	no
FBgn0010607	FBgn0010607	-	2L:4969003-4973921	RNAiCtrl	DriverCtrl	OK	1.21494	1.45512	0.260251	0.0640857	0.9317	0.977417	no
FBgn0010611	FBgn0010611	-	2R:16324812-16341242	RNAiCtrl	DriverCtrl	OK	76.8102	57.0408	-0.429304	-0.537052	0.36225	0.664579	no
FBgn0010612	FBgn0010612	-	2L:10975521-10976399	RNAiCtrl	DriverCtrl	OK	378.727	597.811	0.658533	1.70227	0.00305	0.034246	yes
FBgn0010620	FBgn0010620	-	2R:17394592-17405171	RNAiCtrl	DriverCtrl	OK	56.0437	41.5563	-0.431484	-1.26799	0.0468	0.21687	no
FBgn0010621	FBgn0010621	-	2R:12174801-12178553	RNAiCtrl	DriverCtrl	OK	24.5068	43.6942	0.834258	2.8731	0.0004	0.00768071	yes
FBgn0010622	FBgn0010622	-	2R:23055473-23062593	RNAiCtrl	DriverCtrl	OK	17.2153	13.5259	-0.347963	-0.432492	0.50445	0.774145	no
FBgn0010638	FBgn0010638	-	2R:14618770-14619681	RNAiCtrl	DriverCtrl	OK	71.5447	63.6452	-0.168792	-0.46534	0.43215	0.723303	no
FBgn0010651	FBgn0010651	-	2R:18796974-18803727	RNAiCtrl	DriverCtrl	OK	36.7105	39.9793	0.123063	0.329971	0.5803	0.823201	no
FBgn0010660	FBgn0010660	-	2R:22918936-22924742	RNAiCtrl	DriverCtrl	OK	10.5875	7.57135	-0.483742	-1.4214	0.0254	0.145444	no
FBgn0010741	FBgn0010741	-	3L:11070525-11074388	RNAiCtrl	DriverCtrl	OK	33.7552	29.6142	-0.188822	-0.323511	0.59335	0.830332	no
FBgn0010747	FBgn0010747	-	3L:5152677-5154777	RNAiCtrl	DriverCtrl	OK	39.9843	45.1178	0.174262	0.472434	0.4164	0.710846	no
FBgn0010750	FBgn0010750	-	3R:4750034-4777490	RNAiCtrl	DriverCtrl	OK	17.8616	12.8859	-0.471067	-0.884931	0.1377	0.408887	no
FBgn0010762	FBgn0010762	-	3L:10664738-10690734	RNAiCtrl	DriverCtrl	OK	18.9981	12.7965	-0.570106	-1.66885	0.01005	0.0787886	no
FBgn0010768	FBgn0010768	-	3R:19164210-19170576	RNAiCtrl	DriverCtrl	OK	2.51262	1.32557	-0.922574	-1.95744	0.00385	0.0405341	yes
FBgn0010770	FBgn0010770	-	3R:21116253-21118856	RNAiCtrl	DriverCtrl	OK	2.8434	3.63488	0.354293	0.468087	0.4266	0.718762	no
FBgn0010772	FBgn0010772	-	3R:5660634-5669334	RNAiCtrl	DriverCtrl	OK	49.7603	34.0472	-0.547458	-1.30804	0.03265	0.171159	no
FBgn0010774	FBgn0010774	-	3R:7074775-7080387	RNAiCtrl	DriverCtrl	OK	41.871	42.77	0.0306492	0.0600528	0.92685	0.976424	no
FBgn0010786	FBgn0010786	-	3L:1333238-1339415	RNAiCtrl	DriverCtrl	OK	77.1214	51.2974	-0.588244	-1.57434	0.01235	0.0903228	no
FBgn0010803	FBgn0010803	-	3R:9265026-9266904	RNAiCtrl	DriverCtrl	OK	27.037	23.1934	-0.221219	-0.655763	0.3124	0.61702	no
FBgn0010808	FBgn0010808	-	3R:31052615-31053915	RNAiCtrl	DriverCtrl	OK	101.267	75.9065	-0.415865	-1.24109	0.05185	0.231157	no
FBgn0010812	FBgn0010812	-	3R:8033300-8037403	RNAiCtrl	DriverCtrl	OK	11.5192	9.25968	-0.315006	-0.883251	0.15505	0.435139	no
FBgn0010825	FBgn0010825	-	3L:8449921-8472669	RNAiCtrl	DriverCtrl	OK	32.1064	19.7959	-0.697663	-1.86752	0.00215	0.0267076	yes
FBgn0010830	FBgn0010830	-	3L:22738601-22741388	RNAiCtrl	DriverCtrl	OK	16.0051	7.55893	-1.08228	-2.92668	5e-05	0.0014209	yes
FBgn0010877	FBgn0010877	-	3R:18288865-18298879	RNAiCtrl	DriverCtrl	OK	25.5731	13.3716	-0.935456	-2.85223	5e-05	0.0014209	yes
FBgn0010894	FBgn0010894	-	3L:5559469-5561598	RNAiCtrl	DriverCtrl	OK	4.59912	4.3082	-0.0942754	-0.231334	0.7166	0.895389	no
FBgn0010905	FBgn0010905	-	3L:2505244-2554292	RNAiCtrl	DriverCtrl	OK	22.9143	16.4446	-0.47863	-1.09241	0.075	0.290687	no
FBgn0010909	FBgn0010909	-	3L:2554846-2586540	RNAiCtrl	DriverCtrl	OK	29.9876	13.2304	-1.1805	-3.7047	5e-05	0.0014209	yes
FBgn0010926	FBgn0010926	-	3R:17534814-17539963	RNAiCtrl	DriverCtrl	OK	4.17009	3.83408	-0.121197	-0.183303	0.7602	0.915506	no
FBgn0011016	FBgn0011016	-	3L:16129616-16130983	RNAiCtrl	DriverCtrl	OK	47.1888	67.0535	0.506868	1.362	0.02235	0.134018	no
FBgn0011020	FBgn0011020	-	3R:7151366-7154219	RNAiCtrl	DriverCtrl	OK	3.64378	2.15532	-0.757536	-1.71783	0.00835	0.0692308	no
FBgn0011202	FBgn0011202	-	2L:20758143-20768053	RNAiCtrl	DriverCtrl	OK	28.7971	14.8383	-0.9566	-2.79175	5e-05	0.0014209	yes
FBgn0011204	FBgn0011204	-	3L:1502842-1523380	RNAiCtrl	DriverCtrl	OK	31.4112	37.6713	0.262189	0.268613	0.65425	0.863197	no
FBgn0011205	FBgn0011205	-	3L:20384428-20393553	RNAiCtrl	DriverCtrl	OK	93.0582	71.3654	-0.382908	-0.885428	0.1294	0.396119	no
FBgn0011206	FBgn0011206	-	3L:9097628-9134405	RNAiCtrl	DriverCtrl	OK	310.327	191.061	-0.699755	-1.73267	0.0062	0.056128	no
FBgn0011207	FBgn0011207	-	2L:9700809-9708883	RNAiCtrl	DriverCtrl	OK	17.8816	14.3015	-0.322308	-0.847964	0.1661	0.449625	no
FBgn0011211	FBgn0011211	-	2R:22799098-22802180	RNAiCtrl	DriverCtrl	OK	497.187	429.458	-0.211271	-0.493859	0.44415	0.732206	no
FBgn0011217	FBgn0011217	-	3R:14732413-14741319	RNAiCtrl	DriverCtrl	OK	332.364	187.568	-0.825351	-2.27034	0.00025	0.0052303	yes
FBgn0011224	FBgn0011224	-	3R:31846986-32015520	RNAiCtrl	DriverCtrl	OK	47.1765	64.0005	0.440016	1.06984	0.0661	0.268041	no
FBgn0011225	FBgn0011225	-	3R:24252825-24271233	RNAiCtrl	DriverCtrl	OK	98.0234	66.0844	-0.568817	-1.48525	0.01805	0.116892	no
FBgn0011227	FBgn0011227	-	2R:12756433-12757529	RNAiCtrl	DriverCtrl	OK	281.459	279.698	-0.00905213	-0.0215526	0.97075	0.989801	no
FBgn0011230	FBgn0011230	-	2L:8043470-8071624	RNAiCtrl	DriverCtrl	OK	33.2152	27.582	-0.268115	-0.548659	0.3389	0.642308	no
FBgn0011232	FBgn0011232	-	2L:9431404-9435341	RNAiCtrl	DriverCtrl	OK	14.1047	7.43889	-0.923018	-2.57506	0.0001	0.00253693	yes
FBgn0011236	FBgn0011236	-	2R:23870272-23877442	RNAiCtrl	DriverCtrl	OK	14.3141	10.3333	-0.470126	-1.31991	0.03215	0.16954	no
FBgn0011239	FBgn0011239	-	2L:15292467-15294136	RNAiCtrl	DriverCtrl	OK	33.224	28.0427	-0.244599	-0.642936	0.26595	0.570407	no
FBgn0011241	FBgn0011241	-	2R:9863650-9875072	RNAiCtrl	DriverCtrl	OK	12.1835	9.74348	-0.322417	-0.432802	0.45965	0.743065	no
FBgn0011244	FBgn0011244	-	2L:728361-730564	RNAiCtrl	DriverCtrl	OK	126.518	172.985	0.451302	1.14018	0.0588	0.249105	no
FBgn0011259	FBgn0011259	-	2L:8542146-8672041	RNAiCtrl	DriverCtrl	OK	6.70598	3.66886	-0.870118	-2.57237	0.00015	0.00346519	yes
FBgn0011260	FBgn0011260	-	2R:16500177-16533459	RNAiCtrl	DriverCtrl	OK	5.45317	2.81167	-0.955671	-2.25905	0.0003	0.00605556	yes
FBgn0011270	FBgn0011270	-	3R:12231644-12232729	RNAiCtrl	DriverCtrl	OK	201.046	142.664	-0.494909	-1.47709	0.0287	0.156925	no
FBgn0011272	FBgn0011272	-	2L:9967312-9968645	RNAiCtrl	DriverCtrl	OK	1033.96	961.27	-0.105161	-0.237941	0.6901	0.881558	no
FBgn0011273	FBgn0011273	-	3R:25811910-25813134	RNAiCtrl	DriverCtrl	OK	349.69	323.773	-0.111093	-0.267639	0.6525	0.862119	no
FBgn0011274	FBgn0011274	-	2L:17410640-17433161	RNAiCtrl	DriverCtrl	OK	26.4988	18.9268	-0.485498	-0.979989	0.10875	0.361001	no
FBgn0011276	FBgn0011276	-	X:2680198-2681723	RNAiCtrl	DriverCtrl	NOTEST	0.307543	0.16971	-0.857715	0	1	1	no
FBgn0011277	FBgn0011277	-	X:4645126-4647414	RNAiCtrl	DriverCtrl	NOTEST	0.327974	0.162097	-1.01672	0	1	1	no
FBgn0011278	FBgn0011278	-	3R:21441576-21446537	RNAiCtrl	DriverCtrl	OK	3.18713	1.92288	-0.728988	-1.5396	0.0199	0.124035	no
FBgn0011279	FBgn0011279	-	3L:12393803-12399322	RNAiCtrl	DriverCtrl	OK	4.61235	2.29799	-1.00513	-0.576822	0.31875	0.622378	no
FBgn0011280	FBgn0011280	-	X:20419612-20420979	RNAiCtrl	DriverCtrl	OK	189.462	116.18	-0.705547	-1.87701	0.0018	0.0234656	yes
FBgn0011281	FBgn0011281	-	3R:5972154-5975245	RNAiCtrl	DriverCtrl	OK	14.5999	15.5085	0.0870999	0.221055	0.7347	0.903537	no
FBgn0011282	FBgn0011282	-	3R:7249794-7251957	RNAiCtrl	DriverCtrl	OK	2.23631	2.02222	-0.145181	-0.0904197	0.8821	0.960961	no
FBgn0011283	FBgn0011283	-	2L:7496790-7497365	RNAiCtrl	DriverCtrl	OK	2.72906	2.40066	-0.184975	-0.232469	0.70125	0.887567	no
FBgn0011284	FBgn0011284	-	3L:13041755-13044234	RNAiCtrl	DriverCtrl	OK	579.716	337.568	-0.780166	-1.77755	0.0034	0.0371392	yes
FBgn0011286	FBgn0011286	-	2R:8860363-8888097	RNAiCtrl	DriverCtrl	OK	16.4486	16.067	-0.0338602	-0.074755	0.8997	0.967147	no
FBgn0011288	FBgn0011288	-	3L:24074179-24299205	RNAiCtrl	DriverCtrl	OK	30.2998	13.3965	-1.17745	-3.51846	5e-05	0.0014209	yes
FBgn0011289	FBgn0011289	-	3R:27251111-27256463	RNAiCtrl	DriverCtrl	OK	74.0728	28.9025	-1.35775	-3.80133	5e-05	0.0014209	yes
FBgn0011290	FBgn0011290	-	3R:11678385-11679690	RNAiCtrl	DriverCtrl	OK	19.7707	14.427	-0.454597	-1.11042	0.06385	0.262352	no
FBgn0011291	FBgn0011291	-	2L:9762423-9763262	RNAiCtrl	DriverCtrl	OK	7.19578	4.83666	-0.57314	-1.09169	0.0713	0.281805	no
FBgn0011293	FBgn0011293	-	3L:17023122-17023741	RNAiCtrl	DriverCtrl	OK	22.984	16.3604	-0.490423	-1.01307	0.0817	0.305635	no
FBgn0011294	FBgn0011294	-	2L:1329160-1329993	RNAiCtrl	DriverCtrl	OK	2.65007	2.33086	-0.185166	-0.257103	0.65105	0.861283	no
FBgn0011296	FBgn0011296	-	2R:23683376-23687980	RNAiCtrl	DriverCtrl	OK	152.439	91.5238	-0.736009	-1.84511	0.00295	0.0332957	yes
FBgn0011297	FBgn0011297	-	2R:23705438-23709947	RNAiCtrl	DriverCtrl	OK	16.9509	7.9756	-1.0877	-1.06633	0.1134	0.369799	no
FBgn0011300	FBgn0011300	-	2R:8952338-8962796	RNAiCtrl	DriverCtrl	OK	17.8753	7.71041	-1.21309	-3.52089	5e-05	0.0014209	yes
FBgn0011305	FBgn0011305	-	2L:10261794-10263554	RNAiCtrl	DriverCtrl	OK	43.0932	39.3802	-0.12999	-0.352114	0.5623	0.812712	no
FBgn0011327	FBgn0011327	-	3L:9475492-9476965	RNAiCtrl	DriverCtrl	OK	53.5601	77.5978	0.534856	1.41498	0.01475	0.102114	no
FBgn0011335	FBgn0011335	-	3L:12116100-12118055	RNAiCtrl	DriverCtrl	OK	4.9057	4.09291	-0.261335	-0.53234	0.3729	0.674696	no
FBgn0011336	FBgn0011336	-	3R:25065790-25069637	RNAiCtrl	DriverCtrl	OK	67.7203	49.9672	-0.438608	-1.22893	0.05025	0.226665	no
FBgn0011361	FBgn0011361	-	3L:1329948-1331631	RNAiCtrl	DriverCtrl	OK	109.422	103.518	-0.0800145	-0.208029	0.72145	0.897511	no
FBgn0011455	FBgn0011455	-	3L:12136966-12138584	RNAiCtrl	DriverCtrl	OK	151.875	125.511	-0.275069	-0.768687	0.20255	0.498587	no
FBgn0011474	FBgn0011474	-	3R:14316037-14326689	RNAiCtrl	DriverCtrl	OK	8.53196	6.33469	-0.429603	-0.634992	0.2765	0.581213	no
FBgn0011476	FBgn0011476	-	3R:15275521-15278668	RNAiCtrl	DriverCtrl	OK	22.4756	24.4856	0.123573	0.135488	0.8111	0.935016	no
FBgn0011481	FBgn0011481	-	3R:18192493-18199595	RNAiCtrl	DriverCtrl	OK	27.4463	22.8265	-0.265904	-0.739761	0.2815	0.585374	no
FBgn0011509	FBgn0011509	-	3L:8718948-8720225	RNAiCtrl	DriverCtrl	OK	31.1811	23.3996	-0.414185	-1.06422	0.06545	0.266541	no
FBgn0011554	FBgn0011554	-	2R:11340512-11341423	RNAiCtrl	DriverCtrl	OK	19.6892	16.322	-0.270585	-0.635216	0.26215	0.566994	no
FBgn0011555	FBgn0011555	-	2R:11341713-11342760	RNAiCtrl	DriverCtrl	OK	63.0848	97.769	0.632085	1.69161	0.0059	0.0542939	no
FBgn0011556	FBgn0011556	-	2R:11339185-11340132	RNAiCtrl	DriverCtrl	OK	24.0309	34.883	0.537629	1.44842	0.01915	0.120984	no
FBgn0011559	FBgn0011559	-	2L:18320101-18393441	RNAiCtrl	DriverCtrl	OK	587.608	544.324	-0.11039	-0.240037	0.70505	0.889761	no
FBgn0011566	FBgn0011566	-	X:2604196-2608876	RNAiCtrl	DriverCtrl	OK	10.5777	5.70444	-0.890874	-1.6166	0.01385	0.0975979	no
FBgn0011569	FBgn0011569	-	3L:10263908-10267111	RNAiCtrl	DriverCtrl	OK	3.09683	3.31082	0.0963936	0.2146	0.7197	0.896792	no
FBgn0011570	FBgn0011570	-	2L:1704901-1706962	RNAiCtrl	DriverCtrl	OK	53.0513	24.0006	-1.14432	-3.3575	5e-05	0.0014209	yes
FBgn0011571	FBgn0011571	-	X:16288809-16293520	RNAiCtrl	DriverCtrl	OK	24.2831	32.3264	0.412762	1.1239	0.05735	0.245628	no
FBgn0011573	FBgn0011573	-	3L:1795391-1798610	RNAiCtrl	DriverCtrl	OK	30.6093	37.9375	0.309655	0.648761	0.2882	0.591966	no
FBgn0011576	FBgn0011576	-	X:2172525-2180998	RNAiCtrl	DriverCtrl	OK	23.8025	16.2207	-0.55328	-0.819182	0.18165	0.471502	no
FBgn0011581	FBgn0011581	-	3R:24341550-24343825	RNAiCtrl	DriverCtrl	OK	36.568	23.6461	-0.628981	-1.63245	0.00555	0.0520053	no
FBgn0011582	FBgn0011582	-	3R:14165378-14214810	RNAiCtrl	DriverCtrl	OK	1.70858	1.27034	-0.427578	-0.781564	0.1867	0.478561	no
FBgn0011584	FBgn0011584	-	2L:10009380-10013170	RNAiCtrl	DriverCtrl	OK	92.5747	56.9686	-0.700453	-2.00839	0.0021	0.0262369	yes
FBgn0011586	FBgn0011586	-	X:8904143-8906248	RNAiCtrl	DriverCtrl	OK	33.3238	29.3654	-0.182438	-0.420483	0.4989	0.770661	no
FBgn0011589	FBgn0011589	-	2R:17873938-17926695	RNAiCtrl	DriverCtrl	OK	2.47976	1.25597	-0.9814	-1.24614	0.0608	0.254565	no
FBgn0011591	FBgn0011591	-	3L:20925890-20949512	RNAiCtrl	DriverCtrl	OK	6.77846	2.58921	-1.38844	-1.39302	0.0561	0.242163	no
FBgn0011592	FBgn0011592	-	2R:12529052-12564184	RNAiCtrl	DriverCtrl	OK	6.23586	3.51492	-0.827098	-1.54059	0.0148	0.102279	no
FBgn0011596	FBgn0011596	-	3R:23168316-23226711	RNAiCtrl	DriverCtrl	OK	46.3319	31.2813	-0.566706	-0.487364	0.44075	0.729983	no
FBgn0011603	FBgn0011603	-	2L:4465173-4477022	RNAiCtrl	DriverCtrl	OK	16.3837	7.89239	-1.05373	-2.55062	5e-05	0.0014209	yes
FBgn0011604	FBgn0011604	-	2R:12636670-12640628	RNAiCtrl	DriverCtrl	OK	15.1231	17.7458	0.230726	0.622005	0.28085	0.584874	no
FBgn0011606	FBgn0011606	-	X:2599157-2604052	RNAiCtrl	DriverCtrl	OK	37.7921	26.8973	-0.490626	-1.59466	0.0236	0.138783	no
FBgn0011638	FBgn0011638	-	2L:20348392-20350012	RNAiCtrl	DriverCtrl	OK	25.0769	21.3477	-0.232279	-0.631484	0.29165	0.59523	no
FBgn0011640	FBgn0011640	-	3L:7335441-7345183	RNAiCtrl	DriverCtrl	OK	39.8543	34.5066	-0.207863	-0.361471	0.5357	0.795732	no
FBgn0011642	FBgn0011642	-	4:1057364-1077273	RNAiCtrl	DriverCtrl	NOTEST	0	0	0	0	1	1	no
FBgn0011648	FBgn0011648	-	2L:3146055-3159643	RNAiCtrl	DriverCtrl	OK	19.9982	11.5825	-0.787921	-2.35243	0.00025	0.0052303	yes
FBgn0011653	FBgn0011653	-	3L:4161665-4167464	RNAiCtrl	DriverCtrl	OK	0.134226	0.564079	2.07123	2.18231	0.00025	0.0052303	yes
FBgn0011655	FBgn0011655	-	3R:31596641-31616160	RNAiCtrl	DriverCtrl	NOTEST	0	0	0	0	1	1	no
FBgn0011656	FBgn0011656	-	2R:9913495-9958858	RNAiCtrl	DriverCtrl	OK	27.7312	25.2854	-0.133203	-0.336037	0.56685	0.814846	no
FBgn0011659	FBgn0011659	-	2R:8170273-8173613	RNAiCtrl	DriverCtrl	OK	3.25259	1.89261	-0.781212	-0.649371	0.28385	0.587485	no
FBgn0011660	FBgn0011660	-	2R:15340471-15371520	RNAiCtrl	DriverCtrl	OK	4.44744	3.95952	-0.167649	-0.257754	0.65925	0.865906	no
FBgn0011661	FBgn0011661	-	X:8873011-8898332	RNAiCtrl	DriverCtrl	OK	140.588	130.971	-0.10222	-0.248574	0.68215	0.877609	no
FBgn0011666	FBgn0011666	-	3R:25516117-25609127	RNAiCtrl	DriverCtrl	OK	11.3158	9.83978	-0.201635	-0.157109	0.77015	0.919908	no
FBgn0011668	FBgn0011668	-	3R:25831574-25831899	RNAiCtrl	DriverCtrl	OK	6387.33	7334.29	0.199444	0.422007	0.45915	0.742595	no
FBgn0011669	FBgn0011669	-	3R:25830719-25830914	RNAiCtrl	DriverCtrl	OK	8809.06	9389.85	0.0921133	0.223796	0.69745	0.885561	no
FBgn0011670	FBgn0011670	-	3R:25829320-25829698	RNAiCtrl	DriverCtrl	OK	658.432	401.205	-0.714695	-1.83533	0.00105	0.0158917	yes
FBgn0011672	FBgn0011672	-	3R:21051382-21060800	RNAiCtrl	DriverCtrl	OK	15.843	15.4303	-0.0380719	-0.100491	0.86245	0.953721	no
FBgn0011674	FBgn0011674	-	2R:20821261-20836028	RNAiCtrl	DriverCtrl	OK	6.56979	3.76501	-0.803193	-0.891136	0.1712	0.456307	no
FBgn0011676	FBgn0011676	-	2L:10804273-10837511	RNAiCtrl	DriverCtrl	OK	2.13057	2.04118	-0.0618344	-0.145949	0.8033	0.932393	no
FBgn0011692	FBgn0011692	-	3L:4242733-4246233	RNAiCtrl	DriverCtrl	OK	1.61772	1.17987	-0.455333	-0.917268	0.1623	0.444644	no
FBgn0011693	FBgn0011693	-	3L:16351990-16354297	RNAiCtrl	DriverCtrl	OK	110.251	134.72	0.289172	0.71015	0.23685	0.53845	no
FBgn0011694	FBgn0011694	-	2R:25173567-25174230	RNAiCtrl	DriverCtrl	OK	2019.89	1921.53	-0.0720248	-0.172864	0.76565	0.917933	no
FBgn0011695	FBgn0011695	-	2R:24026171-24027518	RNAiCtrl	DriverCtrl	OK	784.263	1145.59	0.546681	1.26027	0.0269	0.150846	no
FBgn0011701	FBgn0011701	-	3R:18236191-18242159	RNAiCtrl	DriverCtrl	OK	7.35528	5.1814	-0.505438	-1.03775	0.1213	0.382765	no
FBgn0011703	FBgn0011703	-	2L:10325025-10327943	RNAiCtrl	DriverCtrl	OK	2.06954	1.25295	-0.723986	-1.34328	0.03115	0.165791	no
FBgn0011704	FBgn0011704	-	2R:11983144-11985393	RNAiCtrl	DriverCtrl	OK	5.39401	6.08408	0.173683	0.450934	0.4697	0.750512	no
FBgn0011705	FBgn0011705	-	2L:8985935-8989539	RNAiCtrl	DriverCtrl	OK	8.11804	5.52791	-0.554397	-1.19869	0.0427	0.20385	no
FBgn0011706	FBgn0011706	-	3L:18397534-18398435	RNAiCtrl	DriverCtrl	OK	0.64273	0.921271	0.519413	0.497429	0.40985	0.704938	no
FBgn0011708	FBgn0011708	-	2L:16307345-16309274	RNAiCtrl	DriverCtrl	OK	78.928	55.8949	-0.497822	-1.4444	0.0209	0.128139	no
FBgn0011710	FBgn0011710	-	X:21358285-21361688	RNAiCtrl	DriverCtrl	OK	15.42	7.32974	-1.07297	-3.29171	5e-05	0.0014209	yes
FBgn0011715	FBgn0011715	-	3R:5470925-5472754	RNAiCtrl	DriverCtrl	OK	27.4982	14.9103	-0.883024	-2.67251	0.0002	0.00437667	yes
FBgn0011722	FBgn0011722	-	2L:6412314-6423310	RNAiCtrl	DriverCtrl	OK	10.0594	11.4429	0.185909	0.434802	0.42685	0.718996	no
FBgn0011723	FBgn0011723	-	3L:11850644-11938872	RNAiCtrl	DriverCtrl	OK	1.01323	0	#NAME?	#NAME?	0.14305	0.417363	no
FBgn0011725	FBgn0011725	-	3R:24196892-24226934	RNAiCtrl	DriverCtrl	OK	221.03	200.899	-0.137768	-0.346209	0.59045	0.829219	no
FBgn0011726	FBgn0011726	-	2R:24037942-24046805	RNAiCtrl	DriverCtrl	OK	158.965	124.256	-0.355384	-0.571064	0.3292	0.633525	no
FBgn0011737	FBgn0011737	-	2L:6908082-6914138	RNAiCtrl	DriverCtrl	OK	54.7859	33.4223	-0.712993	-2.02541	0.0031	0.0346281	yes
FBgn0011739	FBgn0011739	-	3R:30789624-30806619	RNAiCtrl	DriverCtrl	OK	15.7855	9.98332	-0.661008	-1.90643	0.00235	0.0284405	yes
FBgn0011740	FBgn0011740	-	3R:9412547-9417264	RNAiCtrl	DriverCtrl	OK	11.5858	10.8882	-0.0895906	-0.244026	0.67365	0.874051	no
FBgn0011741	FBgn0011741	-	X:15734269-15737120	RNAiCtrl	DriverCtrl	OK	15.0224	9.46652	-0.66621	-1.07674	0.073	0.286234	no
FBgn0011742	FBgn0011742	-	X:16548289-16553968	RNAiCtrl	DriverCtrl	OK	22.8411	17.4847	-0.385535	-1.0639	0.07765	0.296889	no
FBgn0011743	FBgn0011743	-	2R:16774245-16775676	RNAiCtrl	DriverCtrl	OK	36.5667	48.8514	0.417868	1.11477	0.05475	0.238686	no
FBgn0011745	FBgn0011745	-	3R:12691732-12694842	RNAiCtrl	DriverCtrl	OK	32.6982	38.0453	0.218507	0.400847	0.532	0.793576	no
FBgn0011746	FBgn0011746	-	2R:9062294-9077554	RNAiCtrl	DriverCtrl	OK	19.3075	9.5555	-1.01476	-3.03627	5e-05	0.0014209	yes
FBgn0011747	FBgn0011747	-	4:115073-129849	RNAiCtrl	DriverCtrl	OK	34.0967	22.9223	-0.572882	-1.51485	0.00965	0.076467	no
FBgn0011754	FBgn0011754	-	X:11695136-11705300	RNAiCtrl	DriverCtrl	OK	80.5082	46.7139	-0.785283	-2.15517	0.00025	0.0052303	yes
FBgn0011758	FBgn0011758	-	X:17397477-17403278	RNAiCtrl	DriverCtrl	OK	1.38976	0.435263	-1.67488	-2.93233	5e-05	0.0014209	yes
FBgn0011760	FBgn0011760	-	X:4687799-4702034	RNAiCtrl	DriverCtrl	OK	120.235	80.934	-0.571036	-1.43152	0.02355	0.138614	no
FBgn0011761	FBgn0011761	-	X:5312170-5313125	RNAiCtrl	DriverCtrl	OK	1.63923	0.764578	-1.10029	-1.3834	0.04155	0.20042	no
FBgn0011762	FBgn0011762	-	3L:8340313-8344404	RNAiCtrl	DriverCtrl	OK	1.29106	0.294374	-2.13284	-0.583923	0.43935	0.728747	no
FBgn0011763	FBgn0011763	-	2R:13220282-13228202	RNAiCtrl	DriverCtrl	OK	16.9887	15.1567	-0.164619	-0.290926	0.6237	0.847544	no
FBgn0011766	FBgn0011766	-	3R:21620303-21660871	RNAiCtrl	DriverCtrl	OK	55.5717	34.5777	-0.684507	-1.95071	0.00285	0.0325626	yes
FBgn0011768	FBgn0011768	-	3R:10870905-10872381	RNAiCtrl	DriverCtrl	OK	83.8414	85.0025	0.0198423	0.0553262	0.92405	0.975424	no
FBgn0011769	FBgn0011769	-	3L:9367376-9371238	RNAiCtrl	DriverCtrl	OK	11.1264	11.5107	0.0489931	0.0497309	0.93135	0.977417	no
FBgn0011770	FBgn0011770	-	X:10326463-10329872	RNAiCtrl	DriverCtrl	OK	34.2058	58.8974	0.78396	1.82488	0.00175	0.0229749	yes
FBgn0011771	FBgn0011771	-	3L:22284353-22288195	RNAiCtrl	DriverCtrl	OK	9.58367	5.48139	-0.806036	-2.24782	0.00035	0.00685902	yes
FBgn0011774	FBgn0011774	-	3R:11410046-11412440	RNAiCtrl	DriverCtrl	OK	7.69581	4.81124	-0.677665	-1.74527	0.0077	0.0654265	no
FBgn0011785	FBgn0011785	-	3R:24318815-24333316	RNAiCtrl	DriverCtrl	OK	13.7705	9.29574	-0.56694	-1.34991	0.0307	0.164157	no
FBgn0011787	FBgn0011787	-	3L:8956790-8957584	RNAiCtrl	DriverCtrl	OK	37.9265	50.6769	0.41812	1.10499	0.0597	0.251498	no
FBgn0011802	FBgn0011802	-	3L:10459080-10463101	RNAiCtrl	DriverCtrl	OK	8.75159	12.2526	0.485465	1.27327	0.02655	0.149701	no
FBgn0011812	FBgn0011812	-	2R:8432885-8433384	RNAiCtrl	DriverCtrl	NOTEST	0	0.113971	inf	0	1	1	no
FBgn0011817	FBgn0011817	-	3L:7979045-8054147	RNAiCtrl	DriverCtrl	OK	36.5611	53.0419	0.536822	1.39066	0.0192	0.121143	no
FBgn0011818	FBgn0011818	-	2L:2492954-2498846	RNAiCtrl	DriverCtrl	OK	15.9561	26.9357	0.755412	2.07994	0.00055	0.00975007	yes
FBgn0011822	FBgn0011822	-	X:268508-470726	RNAiCtrl	DriverCtrl	HIDATA	0	0	0	0	1	1	no
FBgn0011824	FBgn0011824	-	2R:21092221-21101453	RNAiCtrl	DriverCtrl	OK	12.9923	11.8888	-0.128058	-0.176262	0.77325	0.921073	no
FBgn0011826	FBgn0011826	-	X:16554626-16560016	RNAiCtrl	DriverCtrl	OK	18.7718	16.6507	-0.172989	-0.477571	0.43015	0.721379	no
FBgn0011828	FBgn0011828	-	3L:2600330-2630693	RNAiCtrl	DriverCtrl	OK	11.764	8.69622	-0.435918	-0.9389	0.1367	0.407437	no
FBgn0011829	FBgn0011829	-	2L:21179932-21198762	RNAiCtrl	DriverCtrl	OK	0.549848	0.325365	-0.756974	-0.802296	0.16245	0.444836	no
FBgn0011832	FBgn0011832	-	2L:2250430-2251275	RNAiCtrl	DriverCtrl	NOTEST	0	0	0	0	1	1	no
FBgn0011834	FBgn0011834	-	X:20962604-20963505	RNAiCtrl	DriverCtrl	OK	5.70142	7.34989	0.3664	0.679166	0.22875	0.529256	no
FBgn0011836	FBgn0011836	-	3L:9878984-9888683	RNAiCtrl	DriverCtrl	OK	7.47879	5.22268	-0.518016	-1.42123	0.0252	0.144788	no
FBgn0011837	FBgn0011837	-	X:12659414-12682554	RNAiCtrl	DriverCtrl	OK	29.815	27.437	-0.119916	-0.299589	0.67415	0.874264	no
FBgn0011840	FBgn0011840	-	3R:17620143-17620216	RNAiCtrl	DriverCtrl	NOTEST	0	0	0	0	1	1	no
FBgn0011844	FBgn0011844	-	3L:13228691-13279642	RNAiCtrl	DriverCtrl	NOTEST	0	0	0	0	1	1	no
FBgn0011845	FBgn0011845	-	3R:24544718-24556549	RNAiCtrl	DriverCtrl	NOTEST	0	0	0	0	1	1	no
FBgn0011848	FBgn0011848	-	2R:19727980-19728052	RNAiCtrl	DriverCtrl	NOTEST	0	0	0	0	1	1	no
FBgn0011849	FBgn0011849	-	2R:19727459-19727531	RNAiCtrl	DriverCtrl	NOTEST	0	0	0	0	1	1	no
FBgn0011850	FBgn0011850	-	2R:19726141-19726213	RNAiCtrl	DriverCtrl	NOTEST	0	0	0	0	1	1	no
FBgn0011851	FBgn0011851	-	3L:1342492-1475257	RNAiCtrl	DriverCtrl	NOTEST	0	0	0	0	1	1	no
FBgn0011852	FBgn0011852	-	3L:1342492-1475257	RNAiCtrl	DriverCtrl	NOTEST	0	0	0	0	1	1	no
FBgn0011853	FBgn0011853	-	3L:1342492-1475257	RNAiCtrl	DriverCtrl	NOTEST	0	0	0	0	1	1	no
FBgn0011854	FBgn0011854	-	3L:1342492-1475257	RNAiCtrl	DriverCtrl	OK	22450.6	17855.5	-0.330384	-0.0970445	0.84725	0.948586	no
FBgn0011855	FBgn0011855	-	3L:1342492-1475257	RNAiCtrl	DriverCtrl	NOTEST	0	0	0	0	1	1	no
FBgn0011858	FBgn0011858	-	3R:16310541-16341988	RNAiCtrl	DriverCtrl	NOTEST	0	0	0	0	1	1	no
FBgn0011859	FBgn0011859	-	2L:1884621-1944289	RNAiCtrl	DriverCtrl	NOTEST	0	0	0	0	1	1	no
FBgn0011860	FBgn0011860	-	2L:2031691-2031762	RNAiCtrl	DriverCtrl	NOTEST	0	0	0	0	1	1	no
FBgn0011861	FBgn0011861	-	2L:7872848-7872919	RNAiCtrl	DriverCtrl	NOTEST	0	0	0	0	1	1	no
FBgn0011862	FBgn0011862	-	2L:14518090-14518161	RNAiCtrl	DriverCtrl	NOTEST	0	0	0	0	1	1	no
FBgn0011863	FBgn0011863	-	2L:14518306-14518377	RNAiCtrl	DriverCtrl	NOTEST	0	0	0	0	1	1	no
FBgn0011864	FBgn0011864	-	2L:14518620-14518691	RNAiCtrl	DriverCtrl	NOTEST	0	0	0	0	1	1	no
FBgn0011865	FBgn0011865	-	2L:14530545-14530616	RNAiCtrl	DriverCtrl	NOTEST	0	0	0	0	1	1	no
FBgn0011866	FBgn0011866	-	2L:14530853-14530924	RNAiCtrl	DriverCtrl	NOTEST	0	0	0	0	1	1	no
FBgn0011867	FBgn0011867	-	2R:16968007-16968078	RNAiCtrl	DriverCtrl	NOTEST	0	0	0	0	1	1	no
FBgn0011868	FBgn0011868	-	2R:18639725-18639796	RNAiCtrl	DriverCtrl	NOTEST	0	0	0	0	1	1	no
FBgn0011869	FBgn0011869	-	2R:20229480-20229551	RNAiCtrl	DriverCtrl	NOTEST	0	0	0	0	1	1	no
FBgn0011870	FBgn0011870	-	2R:20231828-20234927	RNAiCtrl	DriverCtrl	NOTEST	0	0	0	0	1	1	no
FBgn0011871	FBgn0011871	-	2R:21161355-21161426	RNAiCtrl	DriverCtrl	NOTEST	0	0	0	0	1	1	no
FBgn0011872	FBgn0011872	-	2R:21182855-21182926	RNAiCtrl	DriverCtrl	NOTEST	0	0	0	0	1	1	no
FBgn0011877	FBgn0011877	-	2R:12336732-12336804	RNAiCtrl	DriverCtrl	NOTEST	0	0	0	0	1	1	no
FBgn0011878	FBgn0011878	-	2R:12336417-12336489	RNAiCtrl	DriverCtrl	NOTEST	0	0	0	0	1	1	no
FBgn0011879	FBgn0011879	-	2R:17392214-17392286	RNAiCtrl	DriverCtrl	OK	122.518	381.371	1.6382	34.9697	0.1091	0.361732	no
FBgn0011880	FBgn0011880	-	2R:6087872-6169087	RNAiCtrl	DriverCtrl	NOTEST	0	0	0	0	1	1	no
FBgn0011881	FBgn0011881	-	2R:13414977-13439051	RNAiCtrl	DriverCtrl	NOTEST	0	0	0	0	1	1	no
FBgn0011882	FBgn0011882	-	2R:13414977-13439051	RNAiCtrl	DriverCtrl	NOTEST	0	0	0	0	1	1	no
FBgn0011883	FBgn0011883	-	2R:13414977-13439051	RNAiCtrl	DriverCtrl	NOTEST	0	0	0	0	1	1	no
FBgn0011884	FBgn0011884	-	2R:13414977-13439051	RNAiCtrl	DriverCtrl	NOTEST	0	0	0	0	1	1	no
FBgn0011885	FBgn0011885	-	2R:13414977-13439051	RNAiCtrl	DriverCtrl	NOTEST	0	0	0	0	1	1	no
FBgn0011887	FBgn0011887	-	2R:6087872-6169087	RNAiCtrl	DriverCtrl	NOTEST	0	0	0	0	1	1	no
FBgn0011888	FBgn0011888	-	2R:6087872-6169087	RNAiCtrl	DriverCtrl	NOTEST	0	0	0	0	1	1	no
FBgn0011889	FBgn0011889	-	2R:6087872-6169087	RNAiCtrl	DriverCtrl	NOTEST	0	0	0	0	1	1	no
FBgn0011890	FBgn0011890	-	2R:6171495-6171568	RNAiCtrl	DriverCtrl	NOTEST	0	0	0	0	1	1	no
FBgn0011891	FBgn0011891	-	2R:6087872-6169087	RNAiCtrl	DriverCtrl	NOTEST	0	0	0	0	1	1	no
FBgn0011892	FBgn0011892	-	2R:6923365-6971637	RNAiCtrl	DriverCtrl	NOTEST	0	0	0	0	1	1	no
FBgn0011893	FBgn0011893	-	2R:6923365-6971637	RNAiCtrl	DriverCtrl	NOTEST	0	0	0	0	1	1	no
FBgn0011894	FBgn0011894	-	2R:6923365-6971637	RNAiCtrl	DriverCtrl	NOTEST	0	0	0	0	1	1	no
FBgn0011895	FBgn0011895	-	2R:6923365-6971637	RNAiCtrl	DriverCtrl	NOTEST	0	0	0	0	1	1	no
FBgn0011896	FBgn0011896	-	2R:13536044-13536117	RNAiCtrl	DriverCtrl	NOTEST	0	0	0	0	1	1	no
FBgn0011897	FBgn0011897	-	2R:19802590-19802663	RNAiCtrl	DriverCtrl	NOTEST	0	0	0	0	1	1	no
FBgn0011902	FBgn0011902	-	2L:8258372-8301079	RNAiCtrl	DriverCtrl	NOTEST	0	0	0	0	1	1	no
FBgn0011904	FBgn0011904	-	3R:6822962-6823035	RNAiCtrl	DriverCtrl	NOTEST	0	0	0	0	1	1	no
FBgn0011905	FBgn0011905	-	3R:12131355-12131427	RNAiCtrl	DriverCtrl	NOTEST	0	0	0	0	1	1	no
FBgn0011906	FBgn0011906	-	2R:8683214-8683297	RNAiCtrl	DriverCtrl	NOTEST	0	0	0	0	1	1	no
FBgn0011909	FBgn0011909	-	2R:13414977-13439051	RNAiCtrl	DriverCtrl	NOTEST	0	0	0	0	1	1	no
FBgn0011910	FBgn0011910	-	2R:13414977-13439051	RNAiCtrl	DriverCtrl	NOTEST	0	0	0	0	1	1	no
FBgn0011915	FBgn0011915	-	2R:11652648-11652721	RNAiCtrl	DriverCtrl	NOTEST	0	0	0	0	1	1	no
FBgn0011916	FBgn0011916	-	2R:11652755-11679354	RNAiCtrl	DriverCtrl	NOTEST	0	0	0	0	1	1	no
FBgn0011919	FBgn0011919	-	3R:6496038-6496111	RNAiCtrl	DriverCtrl	NOTEST	0	0	0	0	1	1	no
FBgn0011921	FBgn0011921	-	2R:9610463-9683858	RNAiCtrl	DriverCtrl	NOTEST	0	0	0	0	1	1	no
FBgn0011927	FBgn0011927	-	3L:14672838-14747868	RNAiCtrl	DriverCtrl	NOTEST	0	0	0	0	1	1	no
FBgn0011928	FBgn0011928	-	3L:14672838-14747868	RNAiCtrl	DriverCtrl	NOTEST	0	0	0	0	1	1	no
FBgn0011931	FBgn0011931	-	2R:6087872-6169087	RNAiCtrl	DriverCtrl	NOTEST	0	0	0	0	1	1	no
FBgn0011932	FBgn0011932	-	2R:6087872-6169087	RNAiCtrl	DriverCtrl	NOTEST	0	0	0	0	1	1	no
FBgn0011933	FBgn0011933	-	2R:6087872-6169087	RNAiCtrl	DriverCtrl	NOTEST	0	0	0	0	1	1	no
FBgn0011934	FBgn0011934	-	2R:6181747-6196320	RNAiCtrl	DriverCtrl	NOTEST	0	0	0	0	1	1	no
FBgn0011935	FBgn0011935	-	2R:6181747-6196320	RNAiCtrl	DriverCtrl	NOTEST	0	0	0	0	1	1	no
FBgn0011936	FBgn0011936	-	2R:6087872-6169087	RNAiCtrl	DriverCtrl	NOTEST	0	0	0	0	1	1	no
FBgn0011937	FBgn0011937	-	2R:6087872-6169087	RNAiCtrl	DriverCtrl	NOTEST	0	0	0	0	1	1	no
FBgn0011938	FBgn0011938	-	2R:6087872-6169087	RNAiCtrl	DriverCtrl	NOTEST	0	0	0	0	1	1	no
FBgn0011944	FBgn0011944	-	3R:17618109-17618181	RNAiCtrl	DriverCtrl	NOTEST	0	0	0	0	1	1	no
FBgn0011945	FBgn0011945	-	3R:17619960-17620032	RNAiCtrl	DriverCtrl	NOTEST	0	0	0	0	1	1	no
FBgn0011948	FBgn0011948	-	X:14016202-14016275	RNAiCtrl	DriverCtrl	NOTEST	0	0	0	0	1	1	no
FBgn0011949	FBgn0011949	-	X:14016807-14016880	RNAiCtrl	DriverCtrl	NOTEST	0	0	0	0	1	1	no
FBgn0011950	FBgn0011950	-	X:14017009-14017082	RNAiCtrl	DriverCtrl	NOTEST	0	0	0	0	1	1	no
FBgn0011951	FBgn0011951	-	X:14017211-14017284	RNAiCtrl	DriverCtrl	NOTEST	0	0	0	0	1	1	no
FBgn0011952	FBgn0011952	-	X:14014813-14014886	RNAiCtrl	DriverCtrl	NOTEST	0	0	0	0	1	1	no
FBgn0011953	FBgn0011953	-	X:14103718-14103791	RNAiCtrl	DriverCtrl	NOTEST	16.4787	0	#NAME?	0	1	1	no
FBgn0011954	FBgn0011954	-	X:21205309-21281171	RNAiCtrl	DriverCtrl	NOTEST	0	0	0	0	1	1	no
FBgn0011955	FBgn0011955	-	2R:6178583-6178656	RNAiCtrl	DriverCtrl	NOTEST	0	0	0	0	1	1	no
FBgn0011956	FBgn0011956	-	2R:6169606-6169679	RNAiCtrl	DriverCtrl	NOTEST	0	0	0	0	1	1	no
FBgn0011957	FBgn0011957	-	2R:6087872-6169087	RNAiCtrl	DriverCtrl	NOTEST	0	0	0	0	1	1	no
FBgn0011958	FBgn0011958	-	2R:6087872-6169087	RNAiCtrl	DriverCtrl	NOTEST	0	0	0	0	1	1	no
FBgn0011959	FBgn0011959	-	3R:8140969-8141042	RNAiCtrl	DriverCtrl	NOTEST	0	0	0	0	1	1	no
FBgn0011960	FBgn0011960	-	3R:8140726-8140799	RNAiCtrl	DriverCtrl	NOTEST	0	0	0	0	1	1	no
FBgn0011961	FBgn0011961	-	3R:8140475-8140548	RNAiCtrl	DriverCtrl	NOTEST	0	0	0	0	1	1	no
FBgn0011962	FBgn0011962	-	3R:8140222-8140295	RNAiCtrl	DriverCtrl	NOTEST	0	0	0	0	1	1	no
FBgn0011963	FBgn0011963	-	3R:8139950-8140023	RNAiCtrl	DriverCtrl	NOTEST	0	0	0	0	1	1	no
FBgn0011965	FBgn0011965	-	3R:5378092-5392866	RNAiCtrl	DriverCtrl	NOTEST	0	0	0	0	1	1	no
FBgn0011966	FBgn0011966	-	3R:8824410-8931896	RNAiCtrl	DriverCtrl	NOTEST	0	0	0	0	1	1	no
FBgn0011970	FBgn0011970	-	3R:10264305-10311613	RNAiCtrl	DriverCtrl	NOTEST	0	0	0	0	1	1	no
FBgn0011971	FBgn0011971	-	3R:14044524-14044606	RNAiCtrl	DriverCtrl	NOTEST	0	0	0	0	1	1	no
FBgn0011974	FBgn0011974	-	X:14070640-14070722	RNAiCtrl	DriverCtrl	NOTEST	0	0	0	0	1	1	no
FBgn0011975	FBgn0011975	-	X:14015044-14015126	RNAiCtrl	DriverCtrl	NOTEST	0	0	0	0	1	1	no
FBgn0011976	FBgn0011976	-	X:14015444-14015526	RNAiCtrl	DriverCtrl	NOTEST	0	0	0	0	1	1	no
FBgn0011977	FBgn0011977	-	X:14103362-14103444	RNAiCtrl	DriverCtrl	NOTEST	0	0	0	0	1	1	no
FBgn0011980	FBgn0011980	-	X:14025108-14025190	RNAiCtrl	DriverCtrl	NOTEST	0	0	0	0	1	1	no
FBgn0011981	FBgn0011981	-	X:14104648-14104730	RNAiCtrl	DriverCtrl	NOTEST	0	0	0	0	1	1	no
FBgn0011982	FBgn0011982	-	X:14025565-14025647	RNAiCtrl	DriverCtrl	NOTEST	0	0	0	0	1	1	no
FBgn0011983	FBgn0011983	-	X:14117728-14117810	RNAiCtrl	DriverCtrl	NOTEST	0	0	0	0	1	1	no
FBgn0011984	FBgn0011984	-	2L:3173002-3173084	RNAiCtrl	DriverCtrl	NOTEST	0	0	0	0	1	1	no
FBgn0011985	FBgn0011985	-	2L:3169581-3169663	RNAiCtrl	DriverCtrl	NOTEST	0	0	0	0	1	1	no
FBgn0011986	FBgn0011986	-	3L:5342083-5342165	RNAiCtrl	DriverCtrl	NOTEST	0	0	0	0	1	1	no
FBgn0011987	FBgn0011987	-	2R:11357563-11357650	RNAiCtrl	DriverCtrl	OK	3243.61	1174.02	-1.46614	-2.33376	5e-05	0.0014209	yes
FBgn0011993	FBgn0011993	-	3R:17624564-17624638	RNAiCtrl	DriverCtrl	NOTEST	0	0	0	0	1	1	no
FBgn0011994	FBgn0011994	-	3R:17624805-17624879	RNAiCtrl	DriverCtrl	NOTEST	0	0	0	0	1	1	no
FBgn0011998	FBgn0011998	-	3R:7452059-7452132	RNAiCtrl	DriverCtrl	NOTEST	0	0	0	0	1	1	no
FBgn0011999	FBgn0011999	-	3R:7451296-7451369	RNAiCtrl	DriverCtrl	NOTEST	0	0	0	0	1	1	no
FBgn0012000	FBgn0012000	-	3R:7472059-7472132	RNAiCtrl	DriverCtrl	NOTEST	0	0	0	0	1	1	no
FBgn0012001	FBgn0012001	-	3R:7475902-7475975	RNAiCtrl	DriverCtrl	NOTEST	0	0	0	0	1	1	no
FBgn0012002	FBgn0012002	-	3R:17617760-17617833	RNAiCtrl	DriverCtrl	OK	147.309	207.704	0.495691	0.429596	0.61715	0.84352	no
FBgn0012003	FBgn0012003	-	3R:19671449-19698742	RNAiCtrl	DriverCtrl	NOTEST	0	0	0	0	1	1	no
FBgn0012004	FBgn0012004	-	3R:19790121-19790194	RNAiCtrl	DriverCtrl	NOTEST	0	0	0	0	1	1	no
FBgn0012009	FBgn0012009	-	3L:13428838-13435229	RNAiCtrl	DriverCtrl	NOTEST	0	0	0	0	1	1	no
FBgn0012010	FBgn0012010	-	3L:13428838-13435229	RNAiCtrl	DriverCtrl	NOTEST	0	0	0	0	1	1	no
FBgn0012011	FBgn0012011	-	3R:16310541-16341988	RNAiCtrl	DriverCtrl	NOTEST	0	0	0	0	1	1	no
FBgn0012016	FBgn0012016	-	2L:2462592-2462686	RNAiCtrl	DriverCtrl	NOTEST	0	0	0	0	1	1	no
FBgn0012017	FBgn0012017	-	2L:2459923-2460044	RNAiCtrl	DriverCtrl	NOTEST	0	0	0	0	1	1	no
FBgn0012018	FBgn0012018	-	2L:7710879-7713991	RNAiCtrl	DriverCtrl	NOTEST	0	0	0	0	1	1	no
FBgn0012024	FBgn0012024	-	3R:8660902-8673702	RNAiCtrl	DriverCtrl	NOTEST	0	0	0	0	1	1	no
FBgn0012025	FBgn0012025	-	3R:8660902-8673702	RNAiCtrl	DriverCtrl	NOTEST	0	0	0	0	1	1	no
FBgn0012026	FBgn0012026	-	3R:8660902-8673702	RNAiCtrl	DriverCtrl	NOTEST	0	0	0	0	1	1	no
FBgn0012027	FBgn0012027	-	3R:8642700-8642793	RNAiCtrl	DriverCtrl	NOTEST	0	0	0	0	1	1	no
FBgn0012028	FBgn0012028	-	3R:8642332-8642425	RNAiCtrl	DriverCtrl	NOTEST	0	0	0	0	1	1	no
FBgn0012034	FBgn0012034	-	3L:21270721-21280243	RNAiCtrl	DriverCtrl	OK	144.715	188.786	0.383531	0.872713	0.1381	0.409545	no
FBgn0012036	FBgn0012036	-	2L:9370308-9415156	RNAiCtrl	DriverCtrl	OK	344.957	378.603	0.13427	0.316208	0.61465	0.842197	no
FBgn0012037	FBgn0012037	-	2L:13905644-13909212	RNAiCtrl	DriverCtrl	OK	73.1207	91.9341	0.33032	0.85857	0.1529	0.432183	no
FBgn0012042	FBgn0012042	-	2R:14747361-14748215	RNAiCtrl	DriverCtrl	OK	3.34497	7.2429	1.11457	1.79521	0.00225	0.0275984	yes
FBgn0012051	FBgn0012051	-	2R:19425112-19430564	RNAiCtrl	DriverCtrl	OK	9.35094	10.8727	0.217524	0.659783	0.3181	0.621918	no
FBgn0012058	FBgn0012058	-	3L:7245480-7249340	RNAiCtrl	DriverCtrl	OK	23.3246	26.5891	0.188984	0.51714	0.39335	0.691682	no
FBgn0012344	FBgn0012344	-	3R:9638181-9650706	RNAiCtrl	DriverCtrl	OK	2.12775	2.05746	-0.0484658	-0.0141122	0.97135	0.990022	no
FBgn0013263	FBgn0013263	-	3L:14747928-14761844	RNAiCtrl	DriverCtrl	OK	35.9611	24.782	-0.537147	-1.26002	0.04745	0.21861	no
FBgn0013269	FBgn0013269	-	3R:15330737-15333133	RNAiCtrl	DriverCtrl	OK	13.3175	13.5344	0.0233058	0.0494682	0.9407	0.980217	no
FBgn0013272	FBgn0013272	-	2R:22317661-22329720	RNAiCtrl	DriverCtrl	OK	143.103	116.05	-0.302314	-0.739057	0.2371	0.53861	no
FBgn0013275	FBgn0013275	-	3R:11954162-11956544	RNAiCtrl	DriverCtrl	OK	2.27967	1.55826	-0.548886	-0.855649	0.1049	0.353575	no
FBgn0013276	FBgn0013276	-	3R:11958534-11962805	RNAiCtrl	DriverCtrl	OK	1.62653	1.30693	-0.315613	-0.217008	0.69225	0.883097	no
FBgn0013277	FBgn0013277	-	3R:12465452-12467776	RNAiCtrl	DriverCtrl	OK	0.895702	0.32099	-1.48049	-1.72624	0.00325	0.0358723	yes
FBgn0013278	FBgn0013278	-	3R:12505792-12508139	RNAiCtrl	DriverCtrl	OK	15.0788	3.27966	-2.20091	-3.7	5e-05	0.0014209	yes
FBgn0013279	FBgn0013279	-	3R:12509075-12511461	RNAiCtrl	DriverCtrl	OK	12.0982	2.72996	-2.14784	-3.61456	5e-05	0.0014209	yes
FBgn0013300	FBgn0013300	-	2L:14879049-14881652	RNAiCtrl	DriverCtrl	OK	87.8745	60.5733	-0.536763	-1.3152	0.0239	0.139978	no
FBgn0013301	FBgn0013301	-	2L:14882100-14883721	RNAiCtrl	DriverCtrl	OK	184.472	241.063	0.38601	1.02317	0.07695	0.295138	no
FBgn0013303	FBgn0013303	-	3L:19991886-19997568	RNAiCtrl	DriverCtrl	OK	41.3162	24.8415	-0.733954	-1.61695	0.00585	0.0540377	no
FBgn0013305	FBgn0013305	-	2R:12875163-12883253	RNAiCtrl	DriverCtrl	OK	85.0993	67.8012	-0.327835	-0.625238	0.2945	0.598261	no
FBgn0013307	FBgn0013307	-	2R:8004823-8006672	RNAiCtrl	DriverCtrl	OK	12.8636	16.8534	0.389746	0.992454	0.09485	0.33311	no
FBgn0013308	FBgn0013308	-	2R:8007245-8009062	RNAiCtrl	DriverCtrl	OK	1.90459	2.3161	0.282215	0.469655	0.42355	0.716466	no
FBgn0013323	FBgn0013323	-	2L:574290-576896	RNAiCtrl	DriverCtrl	OK	2.52032	2.85073	0.177726	0.193038	0.74865	0.910505	no
FBgn0013325	FBgn0013325	-	2R:19442341-19443825	RNAiCtrl	DriverCtrl	OK	319.704	223.014	-0.519607	-1.21535	0.03035	0.162888	no
FBgn0013334	FBgn0013334	-	3R:15935099-15962124	RNAiCtrl	DriverCtrl	OK	92.6521	64.2952	-0.527112	-1.33189	0.0355	0.181253	no
FBgn0013342	FBgn0013342	-	3L:1630347-1637752	RNAiCtrl	DriverCtrl	OK	108.416	56.7095	-0.934919	-2.29227	0.0006	0.0103679	yes
FBgn0013343	FBgn0013343	-	3R:24063076-24108960	RNAiCtrl	DriverCtrl	OK	52.9936	62.5006	0.238052	0.417066	0.4653	0.747461	no
FBgn0013347	FBgn0013347	-	3R:23890387-23891060	RNAiCtrl	DriverCtrl	OK	137.542	160.197	0.21997	0.597483	0.3012	0.605067	no
FBgn0013348	FBgn0013348	-	2R:5065236-5070210	RNAiCtrl	DriverCtrl	OK	110.746	63.2561	-0.807979	-2.08827	0.0002	0.00437667	yes
FBgn0013432	FBgn0013432	-	X:2145135-2149647	RNAiCtrl	DriverCtrl	OK	18.6369	18.9478	0.0238629	0.0164269	0.9759	0.991397	no
FBgn0013433	FBgn0013433	-	2L:16049964-16081684	RNAiCtrl	DriverCtrl	OK	2.22237	1.14693	-0.954326	-1.98196	0.00365	0.038986	yes
FBgn0013435	FBgn0013435	-	2R:10066649-10068702	RNAiCtrl	DriverCtrl	OK	6.44074	4.05362	-0.668014	-1.05221	0.0797	0.301623	no
FBgn0013467	FBgn0013467	-	2R:15155436-15190292	RNAiCtrl	DriverCtrl	OK	48.3182	15.4851	-1.64169	-3.92954	5e-05	0.0014209	yes
FBgn0013469	FBgn0013469	-	3L:10981170-11009188	RNAiCtrl	DriverCtrl	OK	8.11794	5.3033	-0.614222	-1.6697	0.0065	0.0580758	no
FBgn0013531	FBgn0013531	-	2L:8071811-8072848	RNAiCtrl	DriverCtrl	OK	3.55168	3.70941	0.0626899	0.114638	0.85205	0.950084	no
FBgn0013548	FBgn0013548	-	2R:23702476-23705403	RNAiCtrl	DriverCtrl	OK	2.46203	2.00052	-0.299474	-0.660454	0.307	0.611087	no
FBgn0013563	FBgn0013563	-	3L:14071891-14083229	RNAiCtrl	DriverCtrl	OK	8.38403	5.66383	-0.565865	-1.49139	0.0199	0.124035	no
FBgn0013576	FBgn0013576	-	3R:5270115-5350443	RNAiCtrl	DriverCtrl	NOTEST	0	0	0	0	1	1	no
FBgn0013672	FBgn0013672	-	mitochondrion_genome:3906-5525	RNAiCtrl	DriverCtrl	OK	1375.92	2410.48	0.808929	0.923402	0.1264	0.391201	no
FBgn0013673	FBgn0013673	-	mitochondrion_genome:3906-5525	RNAiCtrl	DriverCtrl	NOTEST	0	0	0	0	1	1	no
FBgn0013674	FBgn0013674	-	mitochondrion_genome:1473-3010	RNAiCtrl	DriverCtrl	OK	3595.19	1490.35	-1.27042	-2.37766	0.0005	0.00908663	yes
FBgn0013675	FBgn0013675	-	mitochondrion_genome:3082-3838	RNAiCtrl	DriverCtrl	OK	3596.75	2658.03	-0.436337	-0.927122	0.11415	0.371282	no
FBgn0013676	FBgn0013676	-	mitochondrion_genome:3906-5525	RNAiCtrl	DriverCtrl	OK	1508.74	1669.86	0.146378	0.219687	0.71225	0.893645	no
FBgn0013678	FBgn0013678	-	mitochondrion_genome:10498-11636	RNAiCtrl	DriverCtrl	OK	1609.2	855.213	-0.911987	-2.17816	0.00085	0.013559	yes
FBgn0013679	FBgn0013679	-	mitochondrion_genome:11720-12659	RNAiCtrl	DriverCtrl	OK	431.203	271.117	-0.669455	-2.06687	0.0032	0.0354407	yes
FBgn0013680	FBgn0013680	-	mitochondrion_genome:239-1383	RNAiCtrl	DriverCtrl	OK	118.253	130.78	0.145259	0.41961	0.49995	0.771259	no
FBgn0013681	FBgn0013681	-	mitochondrion_genome:5607-5962	RNAiCtrl	DriverCtrl	OK	543.681	776.99	0.515137	1.34609	0.0193	0.12144	no
FBgn0013683	FBgn0013683	-	mitochondrion_genome:9544-9835	RNAiCtrl	DriverCtrl	OK	274.75	325.039	0.242494	0.528955	0.35985	0.66245	no
FBgn0013684	FBgn0013684	-	mitochondrion_genome:6408-8125	RNAiCtrl	DriverCtrl	OK	335.823	242.559	-0.469365	-1.24197	0.05105	0.22924	no
FBgn0013685	FBgn0013685	-	mitochondrion_genome:9970-10496	RNAiCtrl	DriverCtrl	OK	106.05	74.3557	-0.512233	-1.26342	0.04955	0.22499	no
FBgn0013686	FBgn0013686	-	mitochondrion_genome:12669-14130	RNAiCtrl	DriverCtrl	OK	53036.8	35467.9	-0.580481	-0.706379	0.25405	0.557541	no
FBgn0013688	FBgn0013688	-	mitochondrion_genome:14130-14916	RNAiCtrl	DriverCtrl	OK	351.274	455.521	0.374921	0.860212	0.1198	0.381082	no
FBgn0013689	FBgn0013689	-	mitochondrion_genome:5982-6047	RNAiCtrl	DriverCtrl	OK	349.246	348.237	-0.00417212	-0.00351147	0.9122	0.971219	no
FBgn0013690	FBgn0013690	-	mitochondrion_genome:239-1383	RNAiCtrl	DriverCtrl	NOTEST	0	0	0	0	1	1	no
FBgn0013691	FBgn0013691	-	mitochondrion_genome:3839-3906	RNAiCtrl	DriverCtrl	OK	75.0879	175.691	1.22639	25.3793	0.45985	0.743173	no
FBgn0013692	FBgn0013692	-	mitochondrion_genome:6258-6325	RNAiCtrl	DriverCtrl	OK	266.584	144.068	-0.88784	-0.45453	0.37605	0.677161	no
FBgn0013693	FBgn0013693	-	mitochondrion_genome:6343-6408	RNAiCtrl	DriverCtrl	OK	620.378	155.018	-2.00071	-2.21136	0.08195	0.306188	no
FBgn0013694	FBgn0013694	-	mitochondrion_genome:5542-5607	RNAiCtrl	DriverCtrl	OK	689.817	951.432	0.463886	0.38066	0.5067	0.775767	no
FBgn0013695	FBgn0013695	-	mitochondrion_genome:8140-9544	RNAiCtrl	DriverCtrl	NOTEST	0	0	0	0	1	1	no
FBgn0013696	FBgn0013696	-	mitochondrion_genome:0-65	RNAiCtrl	DriverCtrl	OK	878.257	360.479	-1.28473	-0.930532	0.11165	0.366358	no
FBgn0013697	FBgn0013697	-	mitochondrion_genome:3082-3838	RNAiCtrl	DriverCtrl	NOTEST	0	0	0	0	1	1	no
FBgn0013698	FBgn0013698	-	mitochondrion_genome:12669-14130	RNAiCtrl	DriverCtrl	NOTEST	0	0	0	0	1	1	no
FBgn0013699	FBgn0013699	-	mitochondrion_genome:3011-3077	RNAiCtrl	DriverCtrl	OK	166.828	144.841	-0.203886	-0.155642	0.8682	0.955475	no
FBgn0013700	FBgn0013700	-	mitochondrion_genome:170-239	RNAiCtrl	DriverCtrl	OK	213.002	420.455	0.981086	0.645241	0.30615	0.610236	no
FBgn0013701	FBgn0013701	-	mitochondrion_genome:6125-6190	RNAiCtrl	DriverCtrl	OK	238.232	122.836	-0.955635	-0.714312	0.4761	0.755049	no
FBgn0013702	FBgn0013702	-	mitochondrion_genome:9903-9964	RNAiCtrl	DriverCtrl	OK	289.48	523.581	0.854946	0.815416	0.392	0.690667	no
FBgn0013703	FBgn0013703	-	mitochondrion_genome:96-165	RNAiCtrl	DriverCtrl	OK	448.645	51.5408	-3.12179	-3.48446	0.1251	0.389216	no
FBgn0013704	FBgn0013704	-	mitochondrion_genome:6061-6125	RNAiCtrl	DriverCtrl	OK	1506.34	1065.78	-0.499142	-0.506745	0.38785	0.686746	no
FBgn0013705	FBgn0013705	-	mitochondrion_genome:6190-6258	RNAiCtrl	DriverCtrl	OK	4727.93	4626.87	-0.0311741	-0.0488294	0.93355	0.97778	no
FBgn0013706	FBgn0013706	-	mitochondrion_genome:11637-11703	RNAiCtrl	DriverCtrl	OK	35.7722	113.608	1.66715	29.9821	0.3149	0.619074	no
FBgn0013707	FBgn0013707	-	mitochondrion_genome:9837-9903	RNAiCtrl	DriverCtrl	NOTEST	0	0	0	0	1	1	no
FBgn0013708	FBgn0013708	-	mitochondrion_genome:12669-14130	RNAiCtrl	DriverCtrl	NOTEST	0	0	0	0	1	1	no
FBgn0013709	FBgn0013709	-	mitochondrion_genome:239-1383	RNAiCtrl	DriverCtrl	NOTEST	0	0	0	0	1	1	no
FBgn0013710	FBgn0013710	-	mitochondrion_genome:1402-1468	RNAiCtrl	DriverCtrl	OK	1586.39	1379.98	-0.201108	-0.208054	0.71605	0.895217	no
FBgn0013717	FBgn0013717	-	3L:18618304-18622129	RNAiCtrl	DriverCtrl	OK	6.71548	6.21827	-0.110977	-0.283758	0.6373	0.85481	no
FBgn0013718	FBgn0013718	-	3L:14190869-14233250	RNAiCtrl	DriverCtrl	OK	40.717	22.7847	-0.837563	-0.90555	0.14885	0.4257	no
FBgn0013720	FBgn0013720	-	X:1470665-1472325	RNAiCtrl	DriverCtrl	OK	15.5138	13.6207	-0.187744	-0.489247	0.40465	0.700565	no
FBgn0013725	FBgn0013725	-	2R:14427335-14432337	RNAiCtrl	DriverCtrl	OK	14.6254	13.0955	-0.159395	-0.485736	0.4888	0.76346	no
FBgn0013726	FBgn0013726	-	2R:8237270-8240297	RNAiCtrl	DriverCtrl	OK	16.2804	15.0557	-0.112828	-0.313134	0.5975	0.832518	no
FBgn0013732	FBgn0013732	-	2R:6657325-6660624	RNAiCtrl	DriverCtrl	OK	3.5741	2.29498	-0.639098	-1.4402	0.0183	0.117846	no
FBgn0013733	FBgn0013733	-	2R:13864236-13942110	RNAiCtrl	DriverCtrl	OK	71.2796	49.4528	-0.527436	-0.958853	0.0981	0.340297	no
FBgn0013746	FBgn0013746	-	2L:8993817-8997379	RNAiCtrl	DriverCtrl	OK	18.2553	17.2362	-0.0828768	-0.216235	0.7076	0.891192	no
FBgn0013749	FBgn0013749	-	4:1124166-1125325	RNAiCtrl	DriverCtrl	OK	104.11	74.8923	-0.475214	-1.29528	0.0294	0.159678	no
FBgn0013750	FBgn0013750	-	2R:15322500-15325490	RNAiCtrl	DriverCtrl	OK	48.4713	26.7001	-0.860284	-2.63267	0.0001	0.00253693	yes
FBgn0013751	FBgn0013751	-	3L:3846205-3861692	RNAiCtrl	DriverCtrl	OK	1.53234	1.32495	-0.209797	-0.351901	0.55675	0.809573	no
FBgn0013753	FBgn0013753	-	3L:1639710-1640952	RNAiCtrl	DriverCtrl	OK	5.48713	4.66232	-0.235003	-0.476151	0.4224	0.715672	no
FBgn0013755	FBgn0013755	-	3L:1647868-1648612	RNAiCtrl	DriverCtrl	NOTEST	0.170788	0.294771	0.787383	0	1	1	no
FBgn0013756	FBgn0013756	-	2R:11852616-11861202	RNAiCtrl	DriverCtrl	OK	12.0868	10.5733	-0.193004	-0.547781	0.3654	0.667815	no
FBgn0013759	FBgn0013759	-	3R:21783399-21822674	RNAiCtrl	DriverCtrl	OK	41.7142	24.511	-0.767112	-2.04774	0.0022	0.0271472	yes
FBgn0013762	FBgn0013762	-	2R:15566270-15573991	RNAiCtrl	DriverCtrl	OK	10.2566	5.91648	-0.793741	-0.817399	0.18005	0.469159	no
FBgn0013763	FBgn0013763	-	2R:16673234-16732916	RNAiCtrl	DriverCtrl	OK	298.251	196.798	-0.599815	-1.29852	0.03495	0.179408	no
FBgn0013764	FBgn0013764	-	2R:24031537-24033943	RNAiCtrl	DriverCtrl	OK	23.79	17.4066	-0.450722	-1.33182	0.03525	0.180497	no
FBgn0013765	FBgn0013765	-	2R:13439313-13450475	RNAiCtrl	DriverCtrl	OK	123.614	72.4762	-0.770268	-1.96942	0.0051	0.0490007	yes
FBgn0013767	FBgn0013767	-	3R:14314853-14315716	RNAiCtrl	DriverCtrl	OK	6.88774	4.24325	-0.698861	-1.14396	0.04925	0.223993	no
FBgn0013770	FBgn0013770	-	2R:13960674-13967981	RNAiCtrl	DriverCtrl	OK	397.42	291.474	-0.447296	-1.12133	0.0719	0.283402	no
FBgn0013771	FBgn0013771	-	2R:14877785-14881372	RNAiCtrl	DriverCtrl	OK	28.8455	15.4825	-0.897708	-2.38697	5e-05	0.0014209	yes
FBgn0013772	FBgn0013772	-	2R:14887170-14889010	RNAiCtrl	DriverCtrl	OK	16.7014	4.01924	-2.05498	-4.65613	5e-05	0.0014209	yes
FBgn0013773	FBgn0013773	-	2R:14871365-14873705	RNAiCtrl	DriverCtrl	OK	9.99372	9.35545	-0.0952148	-0.243614	0.68535	0.879609	no
FBgn0013799	FBgn0013799	-	3L:19818173-19830686	RNAiCtrl	DriverCtrl	OK	24.0478	18.9803	-0.341398	-0.965323	0.1262	0.390954	no
FBgn0013810	FBgn0013810	-	2L:17501400-17525515	RNAiCtrl	DriverCtrl	OK	10.926	8.6682	-0.333968	-0.830122	0.17345	0.459885	no
FBgn0013811	FBgn0013811	-	3L:1756158-1771758	RNAiCtrl	DriverCtrl	OK	5.2695	6.00731	0.189054	0.272983	0.6542	0.863197	no
FBgn0013812	FBgn0013812	-	3R:21024579-21042499	RNAiCtrl	DriverCtrl	OK	1.61933	1.19584	-0.437376	-1.13776	0.05045	0.227305	no
FBgn0013813	FBgn0013813	-	3R:28486952-28519398	RNAiCtrl	DriverCtrl	OK	6.11993	7.75611	0.341818	0.901916	0.1256	0.389839	no
FBgn0013949	FBgn0013949	-	3R:24865349-24867651	RNAiCtrl	DriverCtrl	OK	19.7828	11.9451	-0.727832	-1.9578	0.00125	0.018131	yes
FBgn0013953	FBgn0013953	-	3R:24841934-24850412	RNAiCtrl	DriverCtrl	OK	3.94439	3.10851	-0.343579	-0.853113	0.1954	0.489259	no
FBgn0013954	FBgn0013954	-	2R:19290108-19290962	RNAiCtrl	DriverCtrl	OK	345.664	255.836	-0.434152	-1.13076	0.04905	0.223318	no
FBgn0013972	FBgn0013972	-	3R:29682502-29689311	RNAiCtrl	DriverCtrl	OK	23.9627	14.6984	-0.705125	-0.713089	0.274	0.578764	no
FBgn0013973	FBgn0013973	-	3R:31134391-31178278	RNAiCtrl	DriverCtrl	OK	5.45038	3.64164	-0.581767	-1.06531	0.0666	0.269369	no
FBgn0013981	FBgn0013981	-	3R:14625754-14626614	RNAiCtrl	DriverCtrl	OK	321.871	306.694	-0.0696797	-0.188143	0.74715	0.909588	no
FBgn0013983	FBgn0013983	-	2R:18409047-18421124	RNAiCtrl	DriverCtrl	NOTEST	0	0	0	0	1	1	no
FBgn0013987	FBgn0013987	-	X:5759907-5764203	RNAiCtrl	DriverCtrl	OK	38.4674	20.881	-0.881448	-2.66539	5e-05	0.0014209	yes
FBgn0013995	FBgn0013995	-	3R:20978182-21015613	RNAiCtrl	DriverCtrl	OK	49.3258	36.5677	-0.431774	-0.982175	0.131	0.398515	no
FBgn0013997	FBgn0013997	-	3L:12146518-12156990	RNAiCtrl	DriverCtrl	OK	11.6288	7.61939	-0.609954	-1.64531	0.0082	0.068438	no
FBgn0014000	FBgn0014000	-	2L:19966726-19967685	RNAiCtrl	DriverCtrl	OK	23.7726	27.0653	0.187146	0.503521	0.4139	0.708407	no
FBgn0014002	FBgn0014002	-	3L:15137737-15142840	RNAiCtrl	DriverCtrl	OK	342.515	352.161	0.0400675	0.0894873	0.87915	0.959974	no
FBgn0014006	FBgn0014006	-	3R:19879718-19886030	RNAiCtrl	DriverCtrl	OK	14.479	11.8891	-0.28432	-0.806452	0.18295	0.473396	no
FBgn0014007	FBgn0014007	-	3L:12734944-12741568	RNAiCtrl	DriverCtrl	OK	4.64315	3.24961	-0.514838	-1.43505	0.02845	0.156039	no
FBgn0014009	FBgn0014009	-	2R:6696738-6699469	RNAiCtrl	DriverCtrl	OK	104.975	79.4593	-0.401761	-1.15053	0.0752	0.291144	no
FBgn0014010	FBgn0014010	-	2L:2359141-2365273	RNAiCtrl	DriverCtrl	OK	139.05	78.046	-0.833212	-2.27252	0.0004	0.00768071	yes
FBgn0014011	FBgn0014011	-	3L:7423826-7454717	RNAiCtrl	DriverCtrl	OK	34.9136	28.574	-0.289086	-0.410023	0.4904	0.764551	no
FBgn0014018	FBgn0014018	-	3R:9042507-9052231	RNAiCtrl	DriverCtrl	OK	47.7815	46.0161	-0.0543138	-0.127451	0.8299	0.942625	no
FBgn0014019	FBgn0014019	-	2L:12008152-12009832	RNAiCtrl	DriverCtrl	OK	31.1261	16.9799	-0.874293	-2.53036	5e-05	0.0014209	yes
FBgn0014020	FBgn0014020	-	2R:16102686-16107229	RNAiCtrl	DriverCtrl	OK	198.757	106.623	-0.898482	-2.36947	0.00015	0.00346519	yes
FBgn0014022	FBgn0014022	-	3R:9513326-9515908	RNAiCtrl	DriverCtrl	OK	5.58995	6.39493	0.194093	0.287521	0.62725	0.849852	no
FBgn0014023	FBgn0014023	-	3R:9513326-9515908	RNAiCtrl	DriverCtrl	OK	13.1688	16.0754	0.287729	0.58264	0.3159	0.620072	no
FBgn0014024	FBgn0014024	-	X:5317408-5322696	RNAiCtrl	DriverCtrl	OK	8.14432	7.50022	-0.118861	-0.293539	0.62595	0.848984	no
FBgn0014026	FBgn0014026	-	X:6530896-6533348	RNAiCtrl	DriverCtrl	OK	642.958	712.49	0.148144	0.343263	0.56515	0.814051	no
FBgn0014028	FBgn0014028	-	2R:6807625-6809766	RNAiCtrl	DriverCtrl	OK	273.651	164.77	-0.731888	-2.19126	0.0018	0.0234656	yes
FBgn0014029	FBgn0014029	-	3R:20586128-20588549	RNAiCtrl	DriverCtrl	OK	18.5692	18.3804	-0.0147468	-0.0430594	0.9464	0.982248	no
FBgn0014031	FBgn0014031	-	X:6528947-6530726	RNAiCtrl	DriverCtrl	OK	35.9911	48.3432	0.425674	1.20417	0.0504	0.227132	no
FBgn0014032	FBgn0014032	-	X:8461478-8464438	RNAiCtrl	DriverCtrl	OK	8.75611	7.45743	-0.231611	-0.286554	0.6255	0.84863	no
FBgn0014033	FBgn0014033	-	2L:4121701-4124153	RNAiCtrl	DriverCtrl	OK	2.23928	1.72303	-0.378088	-0.712489	0.22335	0.522525	no
FBgn0014037	FBgn0014037	-	3L:19882050-19910215	RNAiCtrl	DriverCtrl	OK	62.431	79.3221	0.34546	0.663585	0.2466	0.549662	no
FBgn0014073	FBgn0014073	-	3L:4510697-4532145	RNAiCtrl	DriverCtrl	OK	8.13959	5.32435	-0.612351	-1.78852	0.00425	0.0432741	yes
FBgn0014075	FBgn0014075	-	3L:18872746-18878245	RNAiCtrl	DriverCtrl	OK	27.3926	17.8208	-0.620224	-1.70571	0.00465	0.0459908	yes
FBgn0014076	FBgn0014076	-	2L:11156117-11203544	RNAiCtrl	DriverCtrl	NOTEST	0	0	0	0	1	1	no
FBgn0014092	FBgn0014092	-	2L:16327068-16329132	RNAiCtrl	DriverCtrl	OK	5.5421	4.79429	-0.209116	-0.27174	0.64215	0.856976	no
FBgn0014127	FBgn0014127	-	2L:20058162-20061370	RNAiCtrl	DriverCtrl	OK	10.7693	13.4334	0.318897	0.863356	0.14755	0.423909	no
FBgn0014133	FBgn0014133	-	X:11678969-11694740	RNAiCtrl	DriverCtrl	OK	25.7364	17.5836	-0.549575	-1.51596	0.01815	0.117287	no
FBgn0014135	FBgn0014135	-	3R:19794072-19836817	RNAiCtrl	DriverCtrl	OK	7.74234	7.97518	0.0427471	0.108372	0.85265	0.950236	no
FBgn0014141	FBgn0014141	-	3R:17088279-17125389	RNAiCtrl	DriverCtrl	OK	38.0915	34.8636	-0.127749	-0.265602	0.6524	0.862119	no
FBgn0014143	FBgn0014143	-	3L:21474132-21476479	RNAiCtrl	DriverCtrl	OK	2.27694	0.851258	-1.41942	-2.95229	0.0001	0.00253693	yes
FBgn0014163	FBgn0014163	-	3L:16402795-16411828	RNAiCtrl	DriverCtrl	OK	43.5511	32.3611	-0.428451	-1.30057	0.05335	0.235024	no
FBgn0014179	FBgn0014179	-	2L:9578119-9581745	RNAiCtrl	DriverCtrl	NOTEST	0	0	0	0	1	1	no
FBgn0014184	FBgn0014184	-	2R:12166294-12174264	RNAiCtrl	DriverCtrl	OK	486.078	503.08	0.0495994	0.110087	0.86425	0.95426	no
FBgn0014189	FBgn0014189	-	2L:5539325-5542314	RNAiCtrl	DriverCtrl	OK	17.8528	23.0866	0.370906	1.0144	0.09175	0.326872	no
FBgn0014269	FBgn0014269	-	2R:18969403-18971133	RNAiCtrl	DriverCtrl	OK	13.2294	11.5323	-0.198059	-0.541433	0.37965	0.67994	no
FBgn0014340	FBgn0014340	-	X:5873839-5876853	RNAiCtrl	DriverCtrl	OK	5.16776	4.59031	-0.170945	-0.427552	0.45915	0.742595	no
FBgn0014342	FBgn0014342	-	3R:5548114-5551168	RNAiCtrl	DriverCtrl	OK	7.65082	7.90427	0.047018	0.113031	0.85265	0.950236	no
FBgn0014343	FBgn0014343	-	3L:12693638-12710249	RNAiCtrl	DriverCtrl	OK	8.39179	5.252	-0.676111	-1.85884	0.00325	0.0358723	yes
FBgn0014366	FBgn0014366	-	3R:5588872-5591459	RNAiCtrl	DriverCtrl	OK	12.6666	8.42265	-0.588683	-1.40908	0.01965	0.122889	no
FBgn0014368	FBgn0014368	-	3L:11123347-11134663	RNAiCtrl	DriverCtrl	NOTEST	0	0	0	0	1	1	no
FBgn0014380	FBgn0014380	-	3R:9497100-9502581	RNAiCtrl	DriverCtrl	OK	26.8013	19.0224	-0.494605	-1.21808	0.0354	0.180932	no
FBgn0014388	FBgn0014388	-	3L:3401152-3424935	RNAiCtrl	DriverCtrl	OK	18.9235	18.2475	-0.0524816	-0.139415	0.8149	0.936354	no
FBgn0014391	FBgn0014391	-	X:15847858-15849258	RNAiCtrl	DriverCtrl	OK	389.48	275.769	-0.498085	-1.2713	0.029	0.158034	no
FBgn0014395	FBgn0014395	-	X:22449736-22455422	RNAiCtrl	DriverCtrl	OK	9.3574	8.78269	-0.0914451	-0.127717	0.832	0.943627	no
FBgn0014396	FBgn0014396	-	2L:3493985-3508119	RNAiCtrl	DriverCtrl	OK	28.1375	41.4463	0.558747	1.43682	0.0151	0.103509	no
FBgn0014411	FBgn0014411	-	X:1873852-1877270	RNAiCtrl	DriverCtrl	OK	26.1707	16.9508	-0.626599	-1.69086	0.0041	0.0422429	yes
FBgn0014417	FBgn0014417	-	2L:8408887-8411868	RNAiCtrl	DriverCtrl	OK	12.4765	6.49454	-0.941913	-2.57598	5e-05	0.0014209	yes
FBgn0014427	FBgn0014427	-	3R:29200453-29202525	RNAiCtrl	DriverCtrl	OK	53.2686	33.3971	-0.673562	-1.78577	0.0022	0.0271472	yes
FBgn0014454	FBgn0014454	-	2L:7740561-7741537	RNAiCtrl	DriverCtrl	OK	2.28382	0.190619	-3.58268	-3.24635	0.0004	0.00768071	yes
FBgn0014455	FBgn0014455	-	X:15450260-15453167	RNAiCtrl	DriverCtrl	OK	44.1106	51.9891	0.237085	0.623151	0.28515	0.588863	no
FBgn0014464	FBgn0014464	-	X:8465689-8483885	RNAiCtrl	DriverCtrl	NOTEST	0	0	0	0	1	1	no
FBgn0014465	FBgn0014465	-	X:8465689-8483885	RNAiCtrl	DriverCtrl	NOTEST	0	0	0	0	1	1	no
FBgn0014466	FBgn0014466	-	X:8465689-8483885	RNAiCtrl	DriverCtrl	NOTEST	0	0	0	0	1	1	no
FBgn0014469	FBgn0014469	-	2R:8444559-8447164	RNAiCtrl	DriverCtrl	OK	41.7245	33.3899	-0.321481	-0.883666	0.14405	0.418818	no
FBgn0014848	FBgn0014848	-	3L:15658935-15659441	RNAiCtrl	DriverCtrl	NOTEST	0	0	0	0	1	1	no
FBgn0014849	FBgn0014849	-	3L:15659706-15660351	RNAiCtrl	DriverCtrl	NOTEST	0	0	0	0	1	1	no
FBgn0014850	FBgn0014850	-	3L:15660548-15661015	RNAiCtrl	DriverCtrl	NOTEST	0	0	0	0	1	1	no
FBgn0014851	FBgn0014851	-	3L:15661247-15661809	RNAiCtrl	DriverCtrl	NOTEST	0	0	0	0	1	1	no
FBgn0014857	FBgn0014857	-	2L:5055057-5058248	RNAiCtrl	DriverCtrl	OK	132.704	116.218	-0.191381	-0.512603	0.38815	0.687121	no
FBgn0014859	FBgn0014859	-	2L:20682367-20714588	RNAiCtrl	DriverCtrl	OK	3.83793	1.33197	-1.52677	-3.65689	5e-05	0.0014209	yes
FBgn0014861	FBgn0014861	-	3R:8264969-8267924	RNAiCtrl	DriverCtrl	OK	1.65971	1.03105	-0.68681	-1.41095	0.03385	0.17533	no
FBgn0014863	FBgn0014863	-	3R:7093934-7124185	RNAiCtrl	DriverCtrl	OK	223.327	159.58	-0.484876	-1.15645	0.0804	0.303214	no
FBgn0014865	FBgn0014865	-	2R:15401095-15471884	RNAiCtrl	DriverCtrl	NOTEST	0	0	0	0	1	1	no
FBgn0014868	FBgn0014868	-	X:9156928-9158515	RNAiCtrl	DriverCtrl	OK	41.3388	45.0773	0.124902	0.358233	0.56685	0.814846	no
FBgn0014869	FBgn0014869	-	3R:29148247-29151794	RNAiCtrl	DriverCtrl	OK	137.202	110.12	-0.317222	-0.737258	0.24235	0.544607	no
FBgn0014870	FBgn0014870	-	2R:16856219-16867714	RNAiCtrl	DriverCtrl	OK	24.6956	25.0639	0.0213592	0.0420754	0.9443	0.981243	no
FBgn0014877	FBgn0014877	-	2R:13554076-13555606	RNAiCtrl	DriverCtrl	OK	60.9701	63.6391	0.0618114	0.168621	0.77585	0.922312	no
FBgn0014879	FBgn0014879	-	3R:15263551-15265253	RNAiCtrl	DriverCtrl	OK	18.8038	17.1147	-0.13579	-0.369261	0.5351	0.795461	no
FBgn0014903	FBgn0014903	-	X:1012778-1046040	RNAiCtrl	DriverCtrl	OK	28.0478	37.9482	0.436147	0.408166	0.47435	0.753744	no
FBgn0014906	FBgn0014906	-	2L:3163644-3169462	RNAiCtrl	DriverCtrl	OK	42.0555	30.8033	-0.449208	-1.21512	0.03755	0.18832	no
FBgn0014930	FBgn0014930	-	3R:7912016-7913290	RNAiCtrl	DriverCtrl	OK	13.6651	17.0932	0.322929	0.755285	0.19715	0.491653	no
FBgn0014931	FBgn0014931	-	3R:7913850-7916550	RNAiCtrl	DriverCtrl	OK	1.17343	0.699115	-0.747134	-1.02216	0.08945	0.322566	no
FBgn0014949	FBgn0014949	-	3R:22584772-22586625	RNAiCtrl	DriverCtrl	NOTEST	0	0	0	0	1	1	no
FBgn0015000	FBgn0015000	-	2L:4945578-4949784	RNAiCtrl	DriverCtrl	OK	27.2399	13.0639	-1.06014	-2.6932	5e-05	0.0014209	yes
FBgn0015001	FBgn0015001	-	2R:11356719-11357537	RNAiCtrl	DriverCtrl	OK	7.77746	11.3944	0.550951	1.14101	0.062	0.257682	no
FBgn0015008	FBgn0015008	-	3R:16975884-16977795	RNAiCtrl	DriverCtrl	OK	13.4507	23.2897	0.792008	2.501	0.0004	0.00768071	yes
FBgn0015010	FBgn0015010	-	X:14784663-14826073	RNAiCtrl	DriverCtrl	OK	100.405	85.049	-0.239462	-0.328456	0.56475	0.814004	no
FBgn0015011	FBgn0015011	-	3R:16978438-16982158	RNAiCtrl	DriverCtrl	OK	12.6729	10.3399	-0.293517	-0.815406	0.197	0.491404	no
FBgn0015019	FBgn0015019	-	3R:16647604-16649978	RNAiCtrl	DriverCtrl	OK	47.4189	34.6441	-0.452851	-1.36441	0.0326	0.171012	no
FBgn0015024	FBgn0015024	-	X:12653625-12657834	RNAiCtrl	DriverCtrl	OK	123.507	73.3901	-0.750938	-2.13282	0.00195	0.0249133	yes
FBgn0015025	FBgn0015025	-	3L:15816978-15818621	RNAiCtrl	DriverCtrl	OK	2.57649	2.77022	0.104594	0.18216	0.75705	0.914167	no
FBgn0015031	FBgn0015031	-	2L:5327226-5327969	RNAiCtrl	DriverCtrl	OK	410.207	445.021	0.11752	0.297942	0.6083	0.839155	no
FBgn0015032	FBgn0015032	-	3R:30894037-30900688	RNAiCtrl	DriverCtrl	OK	1.07997	0.812799	-0.410016	-0.633156	0.3014	0.605313	no
FBgn0015033	FBgn0015033	-	3L:7493556-7496179	RNAiCtrl	DriverCtrl	OK	5.76955	5.76866	-0.000222547	-0.000533405	0.9954	0.997846	no
FBgn0015034	FBgn0015034	-	2R:8447450-8451904	RNAiCtrl	DriverCtrl	NOTEST	0	0	0	0	1	1	no
FBgn0015035	FBgn0015035	-	2L:9747838-9750071	RNAiCtrl	DriverCtrl	OK	5.69772	4.91661	-0.21272	-0.482766	0.4112	0.705922	no
FBgn0015036	FBgn0015036	-	X:2172525-2180998	RNAiCtrl	DriverCtrl	OK	7.43016	5.24952	-0.501208	-0.456509	0.47445	0.75375	no
FBgn0015037	FBgn0015037	-	2R:9227784-9247249	RNAiCtrl	DriverCtrl	OK	13.6058	5.88583	-1.2089	-0.927296	0.1157	0.373831	no
FBgn0015038	FBgn0015038	-	2R:7086315-7129808	RNAiCtrl	DriverCtrl	OK	3.26281	2.46452	-0.404812	-0.549851	0.35065	0.653374	no
FBgn0015039	FBgn0015039	-	2R:7130276-7132139	RNAiCtrl	DriverCtrl	OK	77.73	81.6762	0.0714458	0.191503	0.7475	0.909815	no
FBgn0015040	FBgn0015040	-	2R:24615422-24638588	RNAiCtrl	DriverCtrl	OK	25.6248	22.2469	-0.203933	-0.441948	0.4537	0.738618	no
FBgn0015075	FBgn0015075	-	3L:22263368-22266679	RNAiCtrl	DriverCtrl	OK	10.5062	10.4777	-0.00391984	-0.00876185	0.98855	0.995592	no
FBgn0015218	FBgn0015218	-	3L:9399617-9402460	RNAiCtrl	DriverCtrl	OK	154.651	164.862	0.0922463	0.235771	0.6839	0.878788	no
FBgn0015221	FBgn0015221	-	3R:30385572-30390584	RNAiCtrl	DriverCtrl	OK	436.364	557.149	0.352531	0.464747	0.4239	0.716502	no
FBgn0015222	FBgn0015222	-	3R:30385572-30390584	RNAiCtrl	DriverCtrl	OK	543.171	629.447	0.212681	0.285568	0.63365	0.852993	no
FBgn0015229	FBgn0015229	-	3R:21850693-21856266	RNAiCtrl	DriverCtrl	OK	25.6645	14.5631	-0.817458	-2.26021	0.00015	0.00346519	yes
FBgn0015230	FBgn0015230	-	3R:16788310-16790021	RNAiCtrl	DriverCtrl	OK	16.6972	11.2842	-0.565306	-1.68575	0.01125	0.0850848	no
FBgn0015239	FBgn0015239	-	3L:21494018-21507538	RNAiCtrl	DriverCtrl	OK	15.9118	20.0249	0.331696	0.350826	0.5486	0.804256	no
FBgn0015240	FBgn0015240	-	3R:25025234-25029351	RNAiCtrl	DriverCtrl	OK	17.8048	8.14799	-1.12775	-3.42842	5e-05	0.0014209	yes
FBgn0015245	FBgn0015245	-	X:11108481-11112308	RNAiCtrl	DriverCtrl	OK	104.294	138.524	0.409483	1.05094	0.08705	0.317283	no
FBgn0015247	FBgn0015247	-	2R:15932169-15940073	RNAiCtrl	DriverCtrl	OK	108.873	69.0148	-0.657666	-1.24634	0.05555	0.240935	no
FBgn0015268	FBgn0015268	-	2R:23903749-23907294	RNAiCtrl	DriverCtrl	OK	156.89	165.535	0.0773795	0.196871	0.7342	0.903349	no
FBgn0015269	FBgn0015269	-	3R:25983012-25995737	RNAiCtrl	DriverCtrl	OK	9.71169	6.78824	-0.516686	-1.4027	0.01965	0.122889	no
FBgn0015270	FBgn0015270	-	3R:13964884-14032057	RNAiCtrl	DriverCtrl	NOTEST	0	0	0	0	1	1	no
FBgn0015271	FBgn0015271	-	2L:13829836-13833105	RNAiCtrl	DriverCtrl	OK	4.01055	3.68776	-0.121054	-0.156918	0.81125	0.935082	no
FBgn0015277	FBgn0015277	-	2R:23560491-23564780	RNAiCtrl	DriverCtrl	OK	8.49917	7.77455	-0.128562	-0.305657	0.60465	0.836387	no
FBgn0015278	FBgn0015278	-	3L:11774649-11790013	RNAiCtrl	DriverCtrl	OK	21.7898	12.0452	-0.85519	-1.58902	0.00825	0.0687964	no
FBgn0015279	FBgn0015279	-	3R:20628971-20634732	RNAiCtrl	DriverCtrl	OK	8.40506	7.62315	-0.140871	-0.375842	0.51555	0.781527	no
FBgn0015282	FBgn0015282	-	3R:23929242-23931558	RNAiCtrl	DriverCtrl	OK	79.144	65.5488	-0.271911	-0.784518	0.2093	0.507045	no
FBgn0015283	FBgn0015283	-	3L:21536999-21538582	RNAiCtrl	DriverCtrl	OK	110.46	96.607	-0.193321	-0.569498	0.37035	0.672452	no
FBgn0015286	FBgn0015286	-	X:3704609-3719635	RNAiCtrl	DriverCtrl	OK	32.4181	15.7483	-1.0416	-3.97205	5e-05	0.0014209	yes
FBgn0015288	FBgn0015288	-	X:762559-765130	RNAiCtrl	DriverCtrl	OK	737.058	904.805	0.295828	0.616568	0.297	0.601024	no
FBgn0015295	FBgn0015295	-	2R:16197041-16202884	RNAiCtrl	DriverCtrl	OK	4.19443	0	#NAME?	#NAME?	0.08835	0.320316	no
FBgn0015296	FBgn0015296	-	3L:9427009-9428671	RNAiCtrl	DriverCtrl	OK	12.7608	11.8393	-0.108135	-0.280057	0.6335	0.852989	no
FBgn0015298	FBgn0015298	-	3L:7347309-7348034	RNAiCtrl	DriverCtrl	OK	31.4687	25.9541	-0.277955	-0.678251	0.2379	0.539391	no
FBgn0015299	FBgn0015299	-	2L:8211346-8211938	RNAiCtrl	DriverCtrl	OK	28.2005	47.8548	0.762942	1.73401	0.00265	0.0308742	yes
FBgn0015300	FBgn0015300	-	2R:24499242-24500267	RNAiCtrl	DriverCtrl	OK	18.5475	27.8495	0.586428	1.49803	0.01105	0.0841759	no
FBgn0015316	FBgn0015316	-	2L:8997604-8999816	RNAiCtrl	DriverCtrl	OK	18.2878	16.0525	-0.188081	-0.288417	0.64465	0.858199	no
FBgn0015320	FBgn0015320	-	2L:10765009-10768006	RNAiCtrl	DriverCtrl	OK	30.2549	39.6944	0.391768	1.15207	0.07035	0.279153	no
FBgn0015321	FBgn0015321	-	3L:9698335-9700481	RNAiCtrl	DriverCtrl	OK	62.0162	53.3384	-0.217469	-0.627012	0.32085	0.62479	no
FBgn0015324	FBgn0015324	-	3R:5591762-5595356	RNAiCtrl	DriverCtrl	OK	138.903	118.691	-0.226862	-0.581683	0.33475	0.638693	no
FBgn0015331	FBgn0015331	-	3R:4233046-4235041	RNAiCtrl	DriverCtrl	OK	7.50781	8.92457	0.24939	0.631203	0.2661	0.570603	no
FBgn0015336	FBgn0015336	-	X:16655358-16668712	RNAiCtrl	DriverCtrl	OK	5.20754	2.89698	-0.84605	-0.960252	0.1284	0.394326	no
FBgn0015338	FBgn0015338	-	2L:16303263-16307298	RNAiCtrl	DriverCtrl	OK	15.6265	17.1875	0.13736	0.330904	0.56985	0.816811	no
FBgn0015351	FBgn0015351	-	3R:16649980-16651157	RNAiCtrl	DriverCtrl	OK	6.90024	6.32869	-0.12474	-0.278509	0.6549	0.863448	no
FBgn0015359	FBgn0015359	-	3L:2257455-2262664	RNAiCtrl	DriverCtrl	OK	39.9922	34.4384	-0.215698	-0.424656	0.50435	0.774145	no
FBgn0015360	FBgn0015360	-	3L:2257455-2262664	RNAiCtrl	DriverCtrl	OK	13.0831	8.38034	-0.642628	-1.2468	0.0437	0.206953	no
FBgn0015371	FBgn0015371	-	2R:15115235-15144783	RNAiCtrl	DriverCtrl	OK	29.3705	20.2774	-0.534493	-1.55608	0.0153	0.104494	no
FBgn0015372	FBgn0015372	-	2R:23519838-23523613	RNAiCtrl	DriverCtrl	OK	19.8603	13.62	-0.544156	-1.59514	0.01565	0.106271	no
FBgn0015376	FBgn0015376	-	2L:3707229-3711748	RNAiCtrl	DriverCtrl	OK	2.10597	0.47927	-2.13558	-3.52792	5e-05	0.0014209	yes
FBgn0015379	FBgn0015379	-	X:21345357-21349843	RNAiCtrl	DriverCtrl	OK	32.3179	19.9703	-0.694478	-1.5781	0.02	0.12442	no
FBgn0015380	FBgn0015380	-	2L:19190341-19208621	RNAiCtrl	DriverCtrl	OK	6.70774	4.83365	-0.472714	-1.22676	0.0417	0.20092	no
FBgn0015381	FBgn0015381	-	2L:5925204-5939261	RNAiCtrl	DriverCtrl	NOTEST	0.253858	0.306426	0.271517	0	1	1	no
FBgn0015391	FBgn0015391	-	2L:16732549-16738388	RNAiCtrl	DriverCtrl	OK	2.73922	3.38334	0.304686	0.480029	0.41295	0.707526	no
FBgn0015393	FBgn0015393	-	2L:9699790-9700459	RNAiCtrl	DriverCtrl	OK	5.64801	4.90303	-0.20407	-0.299418	0.602	0.834802	no
FBgn0015396	FBgn0015396	-	3R:10350181-10361612	RNAiCtrl	DriverCtrl	OK	1.92123	1.61094	-0.254122	-0.522169	0.3693	0.671295	no
FBgn0015399	FBgn0015399	-	2L:12816999-12822787	RNAiCtrl	DriverCtrl	OK	9.86276	7.55567	-0.384432	-0.982844	0.1053	0.35422	no
FBgn0015400	FBgn0015400	-	2L:11581936-11626883	RNAiCtrl	DriverCtrl	OK	5.37658	2.50447	-1.10219	-0.944996	0.13835	0.409882	no
FBgn0015402	FBgn0015402	-	3R:5474898-5485393	RNAiCtrl	DriverCtrl	OK	16.5637	9.28118	-0.835647	-1.80187	0.0038	0.0401594	yes
FBgn0015477	FBgn0015477	-	2R:9167762-9177261	RNAiCtrl	DriverCtrl	OK	11.5499	7.56466	-0.610528	-1.74887	0.0054	0.0510039	no
FBgn0015509	FBgn0015509	-	2R:7916855-7922604	RNAiCtrl	DriverCtrl	OK	31.7152	34.1346	0.106059	0.275951	0.6338	0.853039	no
FBgn0015513	FBgn0015513	-	3R:23781764-23801634	RNAiCtrl	DriverCtrl	OK	10.3565	6.32027	-0.712473	-1.95984	0.0011	0.0164507	yes
FBgn0015519	FBgn0015519	-	X:8252669-8367169	RNAiCtrl	DriverCtrl	OK	2.36681	1.69872	-0.478495	-0.860745	0.24645	0.549516	no
FBgn0015520	FBgn0015520	-	3R:16640204-16643112	RNAiCtrl	DriverCtrl	OK	19.2548	13.7729	-0.483383	-1.50713	0.0287	0.156925	no
FBgn0015521	FBgn0015521	-	2L:2856069-2857029	RNAiCtrl	DriverCtrl	OK	1843.65	1862.56	0.0147232	0.0339817	0.95295	0.984333	no
FBgn0015522	FBgn0015522	-	2R:17843441-17860582	RNAiCtrl	DriverCtrl	OK	28.2846	18.9798	-0.575556	-0.879805	0.1499	0.427356	no
FBgn0015524	FBgn0015524	-	2R:20883624-20903414	RNAiCtrl	DriverCtrl	OK	3.50652	2.06533	-0.763668	-1.04259	0.0939	0.331175	no
FBgn0015527	FBgn0015527	-	X:21345357-21349843	RNAiCtrl	DriverCtrl	OK	6.4432	6.23224	-0.0480255	-0.0830824	0.8927	0.964404	no
FBgn0015541	FBgn0015541	-	3R:26915760-26945309	RNAiCtrl	DriverCtrl	OK	21.246	11.7543	-0.853999	-2.36233	0.00015	0.00346519	yes
FBgn0015543	FBgn0015543	-	2R:11891134-11895762	RNAiCtrl	DriverCtrl	NOTEST	0	0	0	0	1	1	no
FBgn0015544	FBgn0015544	-	2R:24159383-24161503	RNAiCtrl	DriverCtrl	OK	14.5101	14.6425	0.0131073	0.0361883	0.9509	0.983465	no
FBgn0015546	FBgn0015546	-	2L:14362068-14366840	RNAiCtrl	DriverCtrl	OK	2.21897	1.79665	-0.304582	-0.633509	0.30055	0.604197	no
FBgn0015550	FBgn0015550	-	3L:17359681-17361811	RNAiCtrl	DriverCtrl	NOTEST	0.14356	0.109259	-0.393901	0	1	1	no
FBgn0015553	FBgn0015553	-	2L:18677220-18683715	RNAiCtrl	DriverCtrl	OK	1.32498	0.779047	-0.766187	-0.395542	0.47825	0.756294	no
FBgn0015558	FBgn0015558	-	X:21328612-21339676	RNAiCtrl	DriverCtrl	OK	13.5913	4.17186	-1.70392	-5.94067	5e-05	0.0014209	yes
FBgn0015561	FBgn0015561	-	2R:9195204-9199870	RNAiCtrl	DriverCtrl	OK	1.80199	1.72466	-0.0632833	-0.111321	0.8458	0.948044	no
FBgn0015568	FBgn0015568	-	3R:7545732-7549124	RNAiCtrl	DriverCtrl	OK	39.0119	14.8843	-1.39013	-4.09655	5e-05	0.0014209	yes
FBgn0015569	FBgn0015569	-	3R:7486582-7493845	RNAiCtrl	DriverCtrl	OK	11.5671	11.2872	-0.0353436	-0.0880096	0.87475	0.958251	no
FBgn0015570	FBgn0015570	-	3R:7541809-7545250	RNAiCtrl	DriverCtrl	OK	5.44454	6.42544	0.238985	0.558023	0.3412	0.64432	no
FBgn0015571	FBgn0015571	-	3R:7536686-7541631	RNAiCtrl	DriverCtrl	OK	83.9115	81.3395	-0.0449138	-0.119241	0.8418	0.946716	no
FBgn0015572	FBgn0015572	-	3R:7536686-7541631	RNAiCtrl	DriverCtrl	NOTEST	0	0	0	0	1	1	no
FBgn0015574	FBgn0015574	-	3R:7524566-7528777	RNAiCtrl	DriverCtrl	OK	8.19662	7.34252	-0.158754	-0.35519	0.5492	0.804531	no
FBgn0015575	FBgn0015575	-	3R:7519562-7523753	RNAiCtrl	DriverCtrl	OK	46.3437	62.0464	0.420975	1.1099	0.05495	0.23929	no
FBgn0015576	FBgn0015576	-	3R:7509342-7515670	RNAiCtrl	DriverCtrl	OK	8.97242	15.3462	0.774309	2.16843	0.00035	0.00685902	yes
FBgn0015577	FBgn0015577	-	3R:7493920-7505098	RNAiCtrl	DriverCtrl	OK	12.7912	9.90048	-0.369586	-0.383571	0.51125	0.778761	no
FBgn0015582	FBgn0015582	-	2R:11285147-11293591	RNAiCtrl	DriverCtrl	OK	7.55968	6.51164	-0.215304	-0.148843	0.7983	0.930627	no
FBgn0015583	FBgn0015583	-	2L:8392455-8393222	RNAiCtrl	DriverCtrl	OK	47.1119	39.8241	-0.24245	-0.62307	0.27885	0.583262	no
FBgn0015584	FBgn0015584	-	2R:16749802-16750335	RNAiCtrl	DriverCtrl	OK	920.326	1250.42	0.442195	1.10145	0.0562	0.242514	no
FBgn0015585	FBgn0015585	-	3L:3814210-3818383	RNAiCtrl	DriverCtrl	OK	373.708	414.568	0.149697	0.0972881	0.86785	0.95536	no
FBgn0015586	FBgn0015586	-	3L:19050756-19052026	RNAiCtrl	DriverCtrl	OK	170.062	83.48	-1.02656	-2.66057	5e-05	0.0014209	yes
FBgn0015589	FBgn0015589	-	3R:28832300-28844748	RNAiCtrl	DriverCtrl	OK	23.3172	12.4273	-0.907882	-2.47571	0.0001	0.00253693	yes
FBgn0015591	FBgn0015591	-	3R:24760529-24765071	RNAiCtrl	DriverCtrl	OK	20.5031	12.0834	-0.762811	-1.96447	0.00125	0.018131	yes
FBgn0015600	FBgn0015600	-	2L:3068344-3144786	RNAiCtrl	DriverCtrl	OK	109.586	108.439	-0.015184	-0.0351222	0.95475	0.984986	no
FBgn0015602	FBgn0015602	-	2R:14769598-14772630	RNAiCtrl	DriverCtrl	OK	15.2808	11.6022	-0.397323	-0.885326	0.12515	0.389309	no
FBgn0015609	FBgn0015609	-	2L:17647052-17778340	RNAiCtrl	DriverCtrl	OK	7.53715	4.87852	-0.627576	-1.73806	0.00435	0.0440281	yes
FBgn0015614	FBgn0015614	-	2R:7786009-7789053	RNAiCtrl	DriverCtrl	OK	82.9021	59.459	-0.479512	-1.25006	0.03355	0.174215	no
FBgn0015615	FBgn0015615	-	X:16588995-16593439	RNAiCtrl	DriverCtrl	OK	6.99882	3.61059	-0.954879	-2.86514	5e-05	0.0014209	yes
FBgn0015618	FBgn0015618	-	3L:9837079-9838670	RNAiCtrl	DriverCtrl	OK	1.91206	1.44599	-0.403071	-0.708761	0.269	0.573387	no
FBgn0015621	FBgn0015621	-	2L:819963-821209	RNAiCtrl	DriverCtrl	OK	5.33977	5.04828	-0.0809845	-0.167712	0.77035	0.920034	no
FBgn0015622	FBgn0015622	-	3R:29315253-29319644	RNAiCtrl	DriverCtrl	OK	199.807	162.243	-0.300451	-0.714452	0.23945	0.540863	no
FBgn0015623	FBgn0015623	-	2L:6338835-6346280	RNAiCtrl	DriverCtrl	OK	618.926	252.749	-1.29206	-2.39281	0.0001	0.00253693	yes
FBgn0015625	FBgn0015625	-	3R:24867933-24870816	RNAiCtrl	DriverCtrl	OK	10.836	9.4538	-0.196859	-0.56004	0.38015	0.680305	no
FBgn0015663	FBgn0015663	-	2L:3619096-3621681	RNAiCtrl	DriverCtrl	OK	3.21161	2.24603	-0.515918	-0.729857	0.2332	0.534167	no
FBgn0015664	FBgn0015664	-	2L:9964146-9967229	RNAiCtrl	DriverCtrl	OK	7.17963	5.48951	-0.387232	-0.977147	0.094	0.331348	no
FBgn0015714	FBgn0015714	-	2R:14873952-14875739	RNAiCtrl	DriverCtrl	OK	0.380963	10.8699	4.83454	6.94124	5e-05	0.0014209	yes
FBgn0015721	FBgn0015721	-	2R:21101927-21123704	RNAiCtrl	DriverCtrl	OK	3.36554	2.42343	-0.473785	-0.371847	0.5456	0.802149	no
FBgn0015737	FBgn0015737	-	3R:27288768-27292209	RNAiCtrl	DriverCtrl	OK	86.3328	65.0111	-0.409223	-0.793303	0.1665	0.449989	no
FBgn0015754	FBgn0015754	-	2R:16178825-16185103	RNAiCtrl	DriverCtrl	OK	63.9024	37.4787	-0.769801	-2.08372	0.00045	0.00842924	yes
FBgn0015756	FBgn0015756	-	2L:11002757-11004189	RNAiCtrl	DriverCtrl	OK	880.075	924.831	0.0715624	0.160476	0.77665	0.922454	no
FBgn0015765	FBgn0015765	-	3R:24150415-24152321	RNAiCtrl	DriverCtrl	OK	14.8624	11.7901	-0.334095	-0.854953	0.15385	0.433565	no
FBgn0015766	FBgn0015766	-	3L:5566918-5577348	RNAiCtrl	DriverCtrl	OK	622.052	332.893	-0.901976	-1.99063	0.0032	0.0354407	yes
FBgn0015770	FBgn0015770	-	3R:7365849-7369305	RNAiCtrl	DriverCtrl	NOTEST	0	0	0	0	1	1	no
FBgn0015772	FBgn0015772	-	2L:18957731-18968744	RNAiCtrl	DriverCtrl	OK	19.3227	14.4034	-0.423886	-1.10739	0.0622	0.258183	no
FBgn0015773	FBgn0015773	-	X:14604011-14653928	RNAiCtrl	DriverCtrl	OK	6.55618	2.89398	-1.1798	-3.02913	5e-05	0.0014209	yes
FBgn0015774	FBgn0015774	-	X:14686037-14749376	RNAiCtrl	DriverCtrl	OK	5.16156	2.66253	-0.955011	-2.6333	0.0002	0.00437667	yes
FBgn0015776	FBgn0015776	-	2L:6778554-6786861	RNAiCtrl	DriverCtrl	OK	160.815	76.9863	-1.06273	-3.61094	5e-05	0.0014209	yes
FBgn0015777	FBgn0015777	-	2L:6789769-6798862	RNAiCtrl	DriverCtrl	OK	110.512	75.2133	-0.555139	-1.50075	0.01475	0.102114	no
FBgn0015778	FBgn0015778	-	3R:13647003-13654527	RNAiCtrl	DriverCtrl	OK	69.3061	87.5878	0.337747	0.860617	0.16915	0.453508	no
FBgn0015781	FBgn0015781	-	3R:19028930-19031271	RNAiCtrl	DriverCtrl	OK	32.1685	30.0293	-0.0992764	-0.253019	0.68045	0.87707	no
FBgn0015789	FBgn0015789	-	X:20251337-20254691	RNAiCtrl	DriverCtrl	OK	48.467	14.5432	-1.73665	-7.18287	5e-05	0.0014209	yes
FBgn0015790	FBgn0015790	-	3R:21111407-21116146	RNAiCtrl	DriverCtrl	OK	140.282	52.1954	-1.42633	-4.21859	5e-05	0.0014209	yes
FBgn0015791	FBgn0015791	-	2L:14355144-14358764	RNAiCtrl	DriverCtrl	OK	149.229	124.332	-0.263323	-0.715601	0.2379	0.539391	no
FBgn0015793	FBgn0015793	-	3L:8297017-8299839	RNAiCtrl	DriverCtrl	OK	16.9274	12.5988	-0.426074	-0.821884	0.1662	0.449802	no
FBgn0015794	FBgn0015794	-	X:5670826-5671812	RNAiCtrl	DriverCtrl	OK	42.3881	31.8773	-0.41113	-1.11704	0.06155	0.256412	no
FBgn0015795	FBgn0015795	-	3R:23993007-23995452	RNAiCtrl	DriverCtrl	OK	114.202	76.2188	-0.583372	-1.60809	0.0076	0.0647319	no
FBgn0015797	FBgn0015797	-	2L:12107220-12109116	RNAiCtrl	DriverCtrl	OK	36.2068	20.2809	-0.836138	-2.64703	5e-05	0.0014209	yes
FBgn0015799	FBgn0015799	-	X:797089-801479	RNAiCtrl	DriverCtrl	OK	13.5885	11.3163	-0.263986	-0.732195	0.21855	0.517651	no
FBgn0015801	FBgn0015801	-	2R:24788007-24793410	RNAiCtrl	DriverCtrl	OK	53.6992	30.8366	-0.800256	-2.3414	0.0001	0.00253693	yes
FBgn0015803	FBgn0015803	-	2L:20350433-20365254	RNAiCtrl	DriverCtrl	OK	21.9367	9.94132	-1.14184	-3.3453	5e-05	0.0014209	yes
FBgn0015805	FBgn0015805	-	3L:4626601-4629467	RNAiCtrl	DriverCtrl	OK	13.57	10.0721	-0.430061	-1.2048	0.05675	0.244104	no
FBgn0015808	FBgn0015808	-	2L:18831228-18833630	RNAiCtrl	DriverCtrl	OK	40.9346	26.4771	-0.628574	-1.82499	0.0041	0.0422429	yes
FBgn0015818	FBgn0015818	-	X:6255821-6257596	RNAiCtrl	DriverCtrl	OK	12.0417	7.52448	-0.678381	-1.64347	0.00745	0.0639147	no
FBgn0015828	FBgn0015828	-	3L:11682037-11683805	RNAiCtrl	DriverCtrl	OK	18.5673	11.285	-0.718361	-2.09272	0.0014	0.0195579	yes
FBgn0015829	FBgn0015829	-	3L:4287037-4288349	RNAiCtrl	DriverCtrl	OK	16.7202	11.8395	-0.497993	-1.21228	0.04685	0.21705	no
FBgn0015831	FBgn0015831	-	3R:7528863-7530241	RNAiCtrl	DriverCtrl	OK	24.7062	27.1405	0.135571	0.353055	0.54975	0.804823	no
FBgn0015834	FBgn0015834	-	2L:4965672-4967775	RNAiCtrl	DriverCtrl	OK	120.117	104.683	-0.198406	-0.499108	0.3866	0.685559	no
FBgn0015838	FBgn0015838	-	2R:9103237-9106796	RNAiCtrl	DriverCtrl	OK	6.09787	4.63381	-0.396108	-1.0035	0.08455	0.31193	no
FBgn0015872	FBgn0015872	-	2R:11411202-11429645	RNAiCtrl	DriverCtrl	OK	59.4327	28.782	-1.04609	-3.02288	5e-05	0.0014209	yes
FBgn0015903	FBgn0015903	-	2R:23564890-23600787	RNAiCtrl	DriverCtrl	OK	10.0758	5.83758	-0.787455	-1.37799	0.0392	0.193682	no
FBgn0015904	FBgn0015904	-	3L:12580671-12596018	RNAiCtrl	DriverCtrl	OK	2.36185	2.07251	-0.188539	-0.405835	0.4859	0.76157	no
FBgn0015905	FBgn0015905	-	2L:1077947-1080803	RNAiCtrl	DriverCtrl	OK	10.9746	7.18454	-0.611197	-1.75512	0.00605	0.0552702	no
FBgn0015919	FBgn0015919	-	3L:12609630-12621798	RNAiCtrl	DriverCtrl	OK	4.36301	4.62166	0.0830895	0.215363	0.71265	0.893773	no
FBgn0015924	FBgn0015924	-	2L:431226-453024	RNAiCtrl	DriverCtrl	OK	32.5561	24.6824	-0.399449	-0.793703	0.18815	0.480133	no
FBgn0015925	FBgn0015925	-	2R:16264651-16266959	RNAiCtrl	DriverCtrl	OK	7.5137	4.79232	-0.648799	-1.57848	0.01355	0.0960563	no
FBgn0015926	FBgn0015926	-	X:15328341-15333154	RNAiCtrl	DriverCtrl	NOTEST	0.120191	0.183355	0.609317	0	1	1	no
FBgn0015929	FBgn0015929	-	2R:7496701-7500145	RNAiCtrl	DriverCtrl	OK	5.27693	4.48616	-0.234218	-0.621337	0.3291	0.633489	no
FBgn0015946	FBgn0015946	-	3L:18302718-18304417	RNAiCtrl	DriverCtrl	NOTEST	0.0766746	0.0407972	-0.910279	0	1	1	no
FBgn0015949	FBgn0015949	-	2R:19663918-19669832	RNAiCtrl	DriverCtrl	OK	30.8432	15.7822	-0.966655	-2.8362	5e-05	0.0014209	yes
FBgn0016013	FBgn0016013	-	3L:4072031-4073954	RNAiCtrl	DriverCtrl	OK	9.16262	7.24223	-0.339325	-0.811951	0.18035	0.469596	no
FBgn0016031	FBgn0016031	-	3L:5343618-5355923	RNAiCtrl	DriverCtrl	OK	25.1046	13.5655	-0.888012	-2.43613	0.0001	0.00253693	yes
FBgn0016032	FBgn0016032	-	2R:7049237-7051964	RNAiCtrl	DriverCtrl	OK	11.9385	9.18374	-0.378468	-0.911643	0.13185	0.39973	no
FBgn0016034	FBgn0016034	-	3L:22721202-22727789	RNAiCtrl	DriverCtrl	OK	7.81677	10.5478	0.4323	0.883872	0.12075	0.382328	no
FBgn0016036	FBgn0016036	-	3L:7244387-7245383	RNAiCtrl	DriverCtrl	OK	1.98494	1.0203	-0.960095	-1.23743	0.0392	0.193682	no
FBgn0016038	FBgn0016038	-	X:621529-623051	RNAiCtrl	DriverCtrl	OK	42.8516	52.7929	0.300996	0.83102	0.16415	0.447169	no
FBgn0016041	FBgn0016041	-	X:7736892-7739978	RNAiCtrl	DriverCtrl	OK	35.4464	28.9929	-0.289939	-0.827101	0.1829	0.47333	no
FBgn0016047	FBgn0016047	-	2R:11310334-11318676	RNAiCtrl	DriverCtrl	OK	0.868175	0.475312	-0.86911	-1.02207	0.09295	0.329313	no
FBgn0016053	FBgn0016053	-	2R:22329725-22332813	RNAiCtrl	DriverCtrl	NOTEST	0	0	0	0	1	1	no
FBgn0016054	FBgn0016054	-	2L:20643350-20645791	RNAiCtrl	DriverCtrl	OK	1.74054	1.77702	0.0299242	0.0495224	0.93235	0.977572	no
FBgn0016059	FBgn0016059	-	2R:17672838-17683499	RNAiCtrl	DriverCtrl	OK	24.1405	13.8957	-0.796819	-2.31373	0.0003	0.00605556	yes
FBgn0016061	FBgn0016061	-	3R:27375087-27437482	RNAiCtrl	DriverCtrl	OK	5.97519	3.89302	-0.618096	-1.64865	0.0076	0.0647319	no
FBgn0016070	FBgn0016070	-	3L:8990316-8997989	RNAiCtrl	DriverCtrl	OK	16.652	11.4057	-0.545938	-1.56909	0.011	0.0838933	no
FBgn0016075	FBgn0016075	-	2L:5012143-5028191	RNAiCtrl	DriverCtrl	OK	9.74895	11.9891	0.298408	0.765832	0.18505	0.47646	no
FBgn0016076	FBgn0016076	-	2L:5288943-5311223	RNAiCtrl	DriverCtrl	OK	75.6844	40.8092	-0.891103	-2.50782	0.00015	0.00346519	yes
FBgn0016078	FBgn0016078	-	2R:9400530-9413463	RNAiCtrl	DriverCtrl	OK	14.7892	12.9673	-0.189657	-0.496689	0.3971	0.694738	no
FBgn0016080	FBgn0016080	-	X:17151230-17159306	RNAiCtrl	DriverCtrl	OK	43.8039	39.7643	-0.139585	-0.369129	0.5499	0.805013	no
FBgn0016081	FBgn0016081	-	3L:9631833-9679103	RNAiCtrl	DriverCtrl	OK	21.7389	12.0083	-0.856241	-0.57501	0.2819	0.585467	no
FBgn0016119	FBgn0016119	-	3R:23355219-23356064	RNAiCtrl	DriverCtrl	OK	283.176	382.896	0.435254	1.1397	0.05115	0.229504	no
FBgn0016120	FBgn0016120	-	3R:19094999-19096271	RNAiCtrl	DriverCtrl	OK	229.342	226.899	-0.0154517	-0.0388798	0.9468	0.982296	no
FBgn0016122	FBgn0016122	-	2L:8521932-8528618	RNAiCtrl	DriverCtrl	OK	63.435	87.5766	0.465267	1.1467	0.05595	0.24181	no
FBgn0016123	FBgn0016123	-	3R:31048928-31052540	RNAiCtrl	DriverCtrl	OK	88.3102	56.7192	-0.638744	-1.92423	0.0045	0.0450554	yes
FBgn0016126	FBgn0016126	-	4:445503-453947	RNAiCtrl	DriverCtrl	OK	63.7543	48.9904	-0.380024	-1.02402	0.08845	0.320559	no
FBgn0016131	FBgn0016131	-	2R:16579469-16585448	RNAiCtrl	DriverCtrl	OK	1.71599	1.71596	-2.84554e-05	-4.73951e-05	0.99985	0.99985	no
FBgn0016641	FBgn0016641	-	2R:21619320-21624446	RNAiCtrl	DriverCtrl	OK	13.3337	10.0889	-0.402316	-1.08973	0.0648	0.265	no
FBgn0016650	FBgn0016650	-	3R:17725776-17733207	RNAiCtrl	DriverCtrl	OK	5.37671	3.50228	-0.618428	-1.5837	0.0125	0.0910614	no
FBgn0016660	FBgn0016660	-	2L:5404279-5416593	RNAiCtrl	DriverCtrl	OK	2.33634	1.28568	-0.861723	-1.74418	0.01585	0.107088	no
FBgn0016672	FBgn0016672	-	3R:13958788-13960474	RNAiCtrl	DriverCtrl	OK	28.0082	34.2103	0.288582	0.80903	0.18135	0.471225	no
FBgn0016675	FBgn0016675	-	2L:19400752-19430270	RNAiCtrl	DriverCtrl	OK	131.487	66.742	-0.978257	-0.768776	0.2113	0.509171	no
FBgn0016684	FBgn0016684	-	2R:14842719-14845874	RNAiCtrl	DriverCtrl	OK	38.8341	39.8576	0.0375317	0.103881	0.8609	0.953064	no
FBgn0016685	FBgn0016685	-	3R:30003680-30010352	RNAiCtrl	DriverCtrl	OK	75.7831	78.6259	0.0531296	0.11142	0.85175	0.950077	no
FBgn0016687	FBgn0016687	-	2R:24558966-24561087	RNAiCtrl	DriverCtrl	OK	234.83	227.654	-0.04477	-0.114834	0.8404	0.946341	no
FBgn0016691	FBgn0016691	-	3R:15265590-15268538	RNAiCtrl	DriverCtrl	OK	380.454	395.327	0.0553252	0.135526	0.82095	0.939322	no
FBgn0016693	FBgn0016693	-	3R:12695128-12704875	RNAiCtrl	DriverCtrl	OK	110.282	114.503	0.0541893	0.142316	0.8136	0.935797	no
FBgn0016694	FBgn0016694	-	3L:7811457-7867369	RNAiCtrl	DriverCtrl	OK	148.75	92.8514	-0.679898	-1.7255	0.00795	0.0669964	no
FBgn0016696	FBgn0016696	-	3L:20771527-20778264	RNAiCtrl	DriverCtrl	OK	50.8078	36.739	-0.467738	-1.17103	0.0498	0.225574	no
FBgn0016697	FBgn0016697	-	2R:17412766-17413769	RNAiCtrl	DriverCtrl	OK	117.16	128.083	0.128599	0.346349	0.5454	0.802127	no
FBgn0016698	FBgn0016698	-	2L:3377001-3378590	RNAiCtrl	DriverCtrl	OK	10.0198	12.013	0.261744	0.666227	0.2562	0.56018	no
FBgn0016700	FBgn0016700	-	3R:21266028-21269060	RNAiCtrl	DriverCtrl	OK	99.7929	60.1977	-0.729229	-2.03383	0.00075	0.0123008	yes
FBgn0016701	FBgn0016701	-	2R:17573461-17581525	RNAiCtrl	DriverCtrl	OK	33.2435	20.6651	-0.685876	-0.968065	0.10585	0.355457	no
FBgn0016715	FBgn0016715	-	3L:605164-606569	RNAiCtrl	DriverCtrl	OK	26.198	26.6273	0.0234479	0.0609536	0.92055	0.974339	no
FBgn0016726	FBgn0016726	-	2R:21293767-21295588	RNAiCtrl	DriverCtrl	OK	635.006	606.234	-0.0668955	-0.172718	0.75535	0.913726	no
FBgn0016754	FBgn0016754	-	3R:23894173-23922973	RNAiCtrl	DriverCtrl	OK	14.3282	8.55494	-0.744027	-2.19966	0.00055	0.00975007	yes
FBgn0016756	FBgn0016756	-	3L:5752972-5761886	RNAiCtrl	DriverCtrl	OK	69.982	72.1061	0.0431373	0.0992262	0.86645	0.954816	no
FBgn0016762	FBgn0016762	-	2R:23688076-23697824	RNAiCtrl	DriverCtrl	OK	4.62409	0	#NAME?	#NAME?	0.1205	0.381939	no
FBgn0016794	FBgn0016794	-	3L:2589413-2595590	RNAiCtrl	DriverCtrl	OK	9.34403	7.58906	-0.300123	-0.824268	0.1734	0.459878	no
FBgn0016797	FBgn0016797	-	3L:19140974-19235373	RNAiCtrl	DriverCtrl	OK	11.3905	9.45712	-0.268361	-0.733623	0.2185	0.517571	no
FBgn0016917	FBgn0016917	-	3R:20535322-20552311	RNAiCtrl	DriverCtrl	OK	58.8144	23.3397	-1.33339	-4.38866	5e-05	0.0014209	yes
FBgn0016919	FBgn0016919	-	2L:21578291-21589423	RNAiCtrl	DriverCtrl	OK	13.5002	10.4715	-0.366509	-0.973342	0.1049	0.353575	no
FBgn0016920	FBgn0016920	-	2L:5346199-5365760	RNAiCtrl	DriverCtrl	OK	0.687483	0.543601	-0.338774	-0.642567	0.27185	0.576501	no
FBgn0016926	FBgn0016926	-	2L:1114653-1128953	RNAiCtrl	DriverCtrl	OK	228.904	132.645	-0.787173	-2.07776	0.0007	0.011697	yes
FBgn0016930	FBgn0016930	-	2L:14184477-14234126	RNAiCtrl	DriverCtrl	OK	12.4551	9.275	-0.425323	-1.11608	0.07635	0.293789	no
FBgn0016970	FBgn0016970	-	2R:9399079-9400329	RNAiCtrl	DriverCtrl	OK	16.4887	7.61784	-1.11402	-2.1904	0.0009	0.0141483	yes
FBgn0016974	FBgn0016974	-	X:6361495-6363310	RNAiCtrl	DriverCtrl	OK	18.8793	13.5314	-0.480494	-1.26379	0.03645	0.184367	no
FBgn0016975	FBgn0016975	-	X:22980721-23004648	RNAiCtrl	DriverCtrl	OK	2.10223	0.31584	-2.73465	-0.790825	0.24765	0.550431	no
FBgn0016976	FBgn0016976	-	X:22980721-23004648	RNAiCtrl	DriverCtrl	OK	24.7699	16.0886	-0.622555	-1.55162	0.0087	0.0711649	no
FBgn0016977	FBgn0016977	-	2L:159031-203397	RNAiCtrl	DriverCtrl	OK	19.7774	25.1467	0.346519	0.809887	0.18965	0.482165	no
FBgn0016978	FBgn0016978	-	2L:6968710-6971737	RNAiCtrl	DriverCtrl	OK	8.93348	9.29185	0.0567436	0.142822	0.8143	0.936161	no
FBgn0016983	FBgn0016983	-	3L:7381613-7385637	RNAiCtrl	DriverCtrl	OK	20.7464	14.0014	-0.567289	-1.66157	0.0082	0.068438	no
FBgn0016984	FBgn0016984	-	2R:20821261-20836028	RNAiCtrl	DriverCtrl	OK	36.5066	24.6138	-0.568689	-1.45422	0.01925	0.121282	no
FBgn0017414	FBgn0017414	-	2R:10886809-10894414	RNAiCtrl	DriverCtrl	OK	4.43284	3.40205	-0.381825	-0.352934	0.5783	0.821944	no
FBgn0017418	FBgn0017418	-	X:18130391-18137784	RNAiCtrl	DriverCtrl	OK	15.3915	9.61194	-0.679239	-1.94074	0.0018	0.0234656	yes
FBgn0017424	FBgn0017424	-	3L:12129102-12131869	RNAiCtrl	DriverCtrl	NOTEST	0.0733044	0	#NAME?	0	1	1	no
FBgn0017429	FBgn0017429	-	3L:8602410-8604149	RNAiCtrl	DriverCtrl	OK	21.2865	17.1671	-0.310297	-0.863927	0.16295	0.445592	no
FBgn0017430	FBgn0017430	-	3L:8576807-8600879	RNAiCtrl	DriverCtrl	NOTEST	0	0	0	0	1	1	no
FBgn0017448	FBgn0017448	-	3R:31755355-31758637	RNAiCtrl	DriverCtrl	OK	13.5154	10.3544	-0.384366	-1.03705	0.0805	0.303385	no
FBgn0017456	FBgn0017456	-	3R:7518819-7519456	RNAiCtrl	DriverCtrl	OK	77.4656	84.1574	0.119535	0.322175	0.5828	0.824619	no
FBgn0017457	FBgn0017457	-	2L:292418-294681	RNAiCtrl	DriverCtrl	OK	36.7692	38.511	0.066774	0.115313	0.84685	0.948486	no
FBgn0017482	FBgn0017482	-	2R:22329725-22332813	RNAiCtrl	DriverCtrl	OK	5.21971	5.54334	0.0867851	0.203564	0.72075	0.897241	no
FBgn0017545	FBgn0017545	-	4:65224-67207	RNAiCtrl	DriverCtrl	OK	573.1	551.021	-0.0566801	-0.156067	0.8117	0.935082	no
FBgn0017550	FBgn0017550	-	3R:5607274-5613112	RNAiCtrl	DriverCtrl	OK	17.5401	14.4926	-0.27534	-0.74213	0.21385	0.512279	no
FBgn0017551	FBgn0017551	-	2L:6852314-6853866	RNAiCtrl	DriverCtrl	OK	11.4629	12.3142	0.10335	0.272631	0.65845	0.865584	no
FBgn0017556	FBgn0017556	-	2R:24500779-24502277	RNAiCtrl	DriverCtrl	OK	22.6381	42.5713	0.911126	2.69392	5e-05	0.0014209	yes
FBgn0017558	FBgn0017558	-	2R:9426438-9434638	RNAiCtrl	DriverCtrl	OK	90.2531	69.2425	-0.382319	-1.04561	0.09105	0.325478	no
FBgn0017561	FBgn0017561	-	X:10878053-10891250	RNAiCtrl	DriverCtrl	OK	6.81076	5.80936	-0.229437	-0.617578	0.3022	0.606046	no
FBgn0017566	FBgn0017566	-	X:8248650-8251687	RNAiCtrl	DriverCtrl	OK	148.802	139.58	-0.0922992	-0.261729	0.7002	0.88717	no
FBgn0017567	FBgn0017567	-	3R:15836047-15837117	RNAiCtrl	DriverCtrl	OK	321.283	337.216	0.0698245	0.182734	0.7589	0.915042	no
FBgn0017572	FBgn0017572	-	3L:16613217-16615472	RNAiCtrl	DriverCtrl	OK	35.68	28.7661	-0.310745	-0.858276	0.15325	0.432671	no
FBgn0017577	FBgn0017577	-	3R:10788523-10791150	RNAiCtrl	DriverCtrl	OK	0.654741	0.65047	-0.0094437	-0.0139665	0.9863	0.994814	no
FBgn0017578	FBgn0017578	-	3L:19261393-19268913	RNAiCtrl	DriverCtrl	OK	8.67563	9.65912	0.154923	0.0635792	0.9294	0.97679	no
FBgn0017579	FBgn0017579	-	3L:8601005-8602392	RNAiCtrl	DriverCtrl	OK	1016.66	1016.97	0.000441141	0.000997125	0.9985	0.999011	no
FBgn0017581	FBgn0017581	-	3R:11750930-11764457	RNAiCtrl	DriverCtrl	OK	403.013	332.386	-0.27797	-0.509453	0.38205	0.681793	no
FBgn0017590	FBgn0017590	-	3R:22899283-22961731	RNAiCtrl	DriverCtrl	OK	8.85204	5.21541	-0.763228	-1.24748	0.0512	0.229676	no
FBgn0019624	FBgn0019624	-	3R:11819358-11820299	RNAiCtrl	DriverCtrl	OK	416.153	371.852	-0.162386	-0.43781	0.4713	0.751776	no
FBgn0019637	FBgn0019637	-	3R:5613279-5616308	RNAiCtrl	DriverCtrl	OK	7.79779	7.98795	0.0347609	0.087676	0.882	0.960906	no
FBgn0019643	FBgn0019643	-	2R:24139562-24159312	RNAiCtrl	DriverCtrl	OK	100.866	101.481	0.00876837	0.0219018	0.97235	0.990423	no
FBgn0019644	FBgn0019644	-	3L:9729998-9731224	RNAiCtrl	DriverCtrl	OK	290.491	209.68	-0.470305	-1.24442	0.038	0.189796	no
FBgn0019650	FBgn0019650	-	4:989724-1007922	RNAiCtrl	DriverCtrl	OK	10.1505	5.73541	-0.823584	-1.92975	0.00105	0.0158917	yes
FBgn0019660	FBgn0019660	-	X:11579064-11580432	RNAiCtrl	DriverCtrl	OK	16.4787	13.6085	-0.276088	-0.476121	0.42845	0.720106	no
FBgn0019661	FBgn0019661	-	X:3811697-3862697	RNAiCtrl	DriverCtrl	OK	379.643	381.141	0.00568314	0.0116966	0.9843	0.994031	no
FBgn0019662	FBgn0019662	-	3L:7348312-7356713	RNAiCtrl	DriverCtrl	OK	18.8254	11.0868	-0.763847	-1.52632	0.00975	0.0770248	no
FBgn0019686	FBgn0019686	-	2L:20061421-20065679	RNAiCtrl	DriverCtrl	OK	4.53373	3.80077	-0.254405	-0.472536	0.42505	0.71742	no
FBgn0019809	FBgn0019809	-	2L:9608561-9612706	RNAiCtrl	DriverCtrl	NOTEST	0.185818	0.0979449	-0.923846	0	1	1	no
FBgn0019828	FBgn0019828	-	3R:7059314-7060524	RNAiCtrl	DriverCtrl	OK	406.127	530.103	0.384342	0.970302	0.0938	0.331062	no
FBgn0019830	FBgn0019830	-	2L:2767889-2770069	RNAiCtrl	DriverCtrl	OK	102.707	85.9596	-0.256802	-0.701092	0.27955	0.584006	no
FBgn0019886	FBgn0019886	-	2R:24509507-24515320	RNAiCtrl	DriverCtrl	OK	67.0812	57.0945	-0.232557	-0.637275	0.30735	0.611503	no
FBgn0019890	FBgn0019890	-	2L:13898827-13904661	RNAiCtrl	DriverCtrl	OK	52.1857	33.1949	-0.652693	-1.88109	0.00355	0.0382635	yes
FBgn0019925	FBgn0019925	-	3R:15343652-15346176	RNAiCtrl	DriverCtrl	OK	31.1401	39.3777	0.338607	1.01678	0.1138	0.370546	no
FBgn0019928	FBgn0019928	-	2R:13414977-13439051	RNAiCtrl	DriverCtrl	OK	20.427	96.6608	2.24245	2.61995	0.0029	0.0329698	yes
FBgn0019929	FBgn0019929	-	X:9865232-9867070	RNAiCtrl	DriverCtrl	OK	28.5887	28.3936	-0.00987644	-0.0293539	0.9625	0.987634	no
FBgn0019932	FBgn0019932	-	2L:10339456-10341503	RNAiCtrl	DriverCtrl	OK	28.4631	18.2801	-0.638819	-1.69325	0.00515	0.0493111	yes
FBgn0019936	FBgn0019936	-	3R:20822180-20824239	RNAiCtrl	DriverCtrl	OK	876.883	932.659	0.0889643	0.210799	0.7161	0.895251	no
FBgn0019938	FBgn0019938	-	2R:14591202-14601216	RNAiCtrl	DriverCtrl	OK	5.46972	3.63015	-0.591437	-1.54397	0.01125	0.0850848	no
FBgn0019940	FBgn0019940	-	3R:15483157-15484699	RNAiCtrl	DriverCtrl	OK	36.575	4.02228	-3.18477	-7.41331	5e-05	0.0014209	yes
FBgn0019947	FBgn0019947	-	3L:20432467-20436209	RNAiCtrl	DriverCtrl	OK	20.2118	13.0065	-0.635968	-1.5567	0.01115	0.0846732	no
FBgn0019949	FBgn0019949	-	2R:22636062-22637727	RNAiCtrl	DriverCtrl	OK	9.54687	8.4948	-0.168447	-0.412607	0.47825	0.756294	no
FBgn0019952	FBgn0019952	-	3R:24276259-24278792	RNAiCtrl	DriverCtrl	OK	32.6412	18.6967	-0.803915	-2.26438	0.0004	0.00768071	yes
FBgn0019957	FBgn0019957	-	3R:22027708-22029393	RNAiCtrl	DriverCtrl	OK	107.036	70.3243	-0.605996	-1.67078	0.0057	0.0529909	no
FBgn0019960	FBgn0019960	-	3R:22019504-22023335	RNAiCtrl	DriverCtrl	OK	97.1128	83.5492	-0.217036	-0.574416	0.3511	0.653775	no
FBgn0019968	FBgn0019968	-	2R:15515777-15532259	RNAiCtrl	DriverCtrl	OK	14.4959	16.7377	0.207464	0.596442	0.3557	0.658476	no
FBgn0019972	FBgn0019972	-	3R:29799657-29801584	RNAiCtrl	DriverCtrl	OK	9.86307	7.11007	-0.472172	-1.21424	0.0531	0.234293	no
FBgn0019982	FBgn0019982	-	2L:4454625-4456807	RNAiCtrl	DriverCtrl	OK	32.1288	32.5404	0.0183646	0.04756	0.9361	0.978822	no
FBgn0019985	FBgn0019985	-	4:936818-949441	RNAiCtrl	DriverCtrl	OK	2.05245	1.09298	-0.909084	-1.9988	0.00145	0.0200553	yes
FBgn0019990	FBgn0019990	-	3R:31395659-31457873	RNAiCtrl	DriverCtrl	OK	6.95983	5.71016	-0.285521	-0.429667	0.45225	0.737766	no
FBgn0020018	FBgn0020018	-	3R:24659620-24661851	RNAiCtrl	DriverCtrl	OK	25.6703	37.6809	0.553731	1.40785	0.0212	0.129368	no
FBgn0020224	FBgn0020224	-	3L:8424953-8432246	RNAiCtrl	DriverCtrl	OK	17.8254	12.1853	-0.548787	-1.57132	0.0131	0.0938208	no
FBgn0020235	FBgn0020235	-	3R:29747703-29749163	RNAiCtrl	DriverCtrl	OK	298.934	265.54	-0.1709	-0.437955	0.47695	0.755537	no
FBgn0020236	FBgn0020236	-	2R:15992407-16007667	RNAiCtrl	DriverCtrl	OK	146.071	136.572	-0.0970081	-0.218277	0.73795	0.904739	no
FBgn0020238	FBgn0020238	-	3R:18242530-18250550	RNAiCtrl	DriverCtrl	OK	189.513	171.293	-0.145832	-0.342272	0.584	0.825389	no
FBgn0020248	FBgn0020248	-	3L:1475437-1489547	RNAiCtrl	DriverCtrl	NOTEST	0	0	0	0	1	1	no
FBgn0020249	FBgn0020249	-	3R:8356977-8362554	RNAiCtrl	DriverCtrl	OK	39.4901	31.4036	-0.330561	-0.879906	0.17185	0.457259	no
FBgn0020251	FBgn0020251	-	3L:6495679-6550104	RNAiCtrl	DriverCtrl	OK	8.98339	4.62607	-0.957474	-1.60117	0.0097	0.076723	no
FBgn0020255	FBgn0020255	-	X:11144851-11148716	RNAiCtrl	DriverCtrl	OK	166.567	128.924	-0.369576	-1.02279	0.0992	0.342339	no
FBgn0020257	FBgn0020257	-	2R:22684954-22688987	RNAiCtrl	DriverCtrl	OK	13.0463	9.35014	-0.480582	-1.35126	0.0282	0.155148	no
FBgn0020258	FBgn0020258	-	2L:14378217-14381172	RNAiCtrl	DriverCtrl	OK	0.469719	0.455297	-0.044992	-0.0566373	0.92415	0.975424	no
FBgn0020261	FBgn0020261	-	X:19485758-19492011	RNAiCtrl	DriverCtrl	OK	13.56	11.5419	-0.232478	-0.661919	0.2818	0.585384	no
FBgn0020269	FBgn0020269	-	2R:14668390-14713622	RNAiCtrl	DriverCtrl	OK	22.2144	11.069	-1.00497	-2.336	0.00045	0.00842924	yes
FBgn0020270	FBgn0020270	-	2L:11282089-11285706	RNAiCtrl	DriverCtrl	OK	3.55885	2.13899	-0.734484	-1.48602	0.0114	0.0858532	no
FBgn0020272	FBgn0020272	-	X:21388976-21391533	RNAiCtrl	DriverCtrl	OK	3.32432	2.20387	-0.593018	-1.24902	0.0539	0.236539	no
FBgn0020277	FBgn0020277	-	3L:19604397-19606090	RNAiCtrl	DriverCtrl	OK	6.03556	2.71103	-1.15465	-1.90366	0.00225	0.0275984	yes
FBgn0020278	FBgn0020278	-	3R:22619967-22639387	RNAiCtrl	DriverCtrl	OK	12.7758	8.01771	-0.672155	-1.46978	0.01255	0.0913234	no
FBgn0020279	FBgn0020279	-	2R:8067976-8078815	RNAiCtrl	DriverCtrl	OK	36.9779	42.3009	0.194025	0.491271	0.41335	0.707838	no
FBgn0020280	FBgn0020280	-	3R:4876004-4878533	RNAiCtrl	DriverCtrl	OK	9.70489	10.4247	0.103221	0.274906	0.6411	0.856542	no
FBgn0020294	FBgn0020294	-	3L:21075580-21131159	RNAiCtrl	DriverCtrl	OK	8.65399	5.24029	-0.723717	-0.714953	0.2342	0.53564	no
FBgn0020299	FBgn0020299	-	3R:14577216-14608079	RNAiCtrl	DriverCtrl	OK	8.94756	4.84535	-0.884895	-2.47887	0.00015	0.00346519	yes
FBgn0020300	FBgn0020300	-	3L:18139401-18145418	RNAiCtrl	DriverCtrl	OK	27.0395	28.8617	0.0940841	0.253661	0.6612	0.867212	no
FBgn0020304	FBgn0020304	-	2L:833583-851163	RNAiCtrl	DriverCtrl	OK	56.2608	38.6751	-0.540725	-1.46358	0.01685	0.111584	no
FBgn0020305	FBgn0020305	-	2L:868672-869857	RNAiCtrl	DriverCtrl	OK	8.48137	8.75009	0.0450017	0.105184	0.85865	0.952302	no
FBgn0020306	FBgn0020306	-	2R:21323429-21341847	RNAiCtrl	DriverCtrl	OK	24.5993	20.6118	-0.255145	-0.665911	0.27185	0.576501	no
FBgn0020307	FBgn0020307	-	2R:22243962-22286469	RNAiCtrl	DriverCtrl	OK	4.73504	5.80378	0.293615	0.753006	0.1948	0.48832	no
FBgn0020309	FBgn0020309	-	2L:11794326-11809438	RNAiCtrl	DriverCtrl	OK	45.5113	29.1376	-0.64334	-1.68766	0.00585	0.0540377	no
FBgn0020312	FBgn0020312	-	2R:21123734-21128510	RNAiCtrl	DriverCtrl	OK	5.29674	2.85441	-0.891912	-2.3416	0.0004	0.00768071	yes
FBgn0020369	FBgn0020369	-	X:21307585-21317663	RNAiCtrl	DriverCtrl	OK	66.6227	44.637	-0.577773	-1.0002	0.08475	0.312432	no
FBgn0020370	FBgn0020370	-	2R:13152884-13163948	RNAiCtrl	DriverCtrl	OK	22.4146	19.9952	-0.164787	-0.343605	0.5476	0.803575	no
FBgn0020371	FBgn0020371	-	2L:15484728-15485545	RNAiCtrl	DriverCtrl	OK	74.2996	73.27	-0.0201323	-0.0556931	0.9258	0.976109	no
FBgn0020372	FBgn0020372	-	2R:23878196-23882927	RNAiCtrl	DriverCtrl	OK	35.0311	15.003	-1.22339	-2.73003	0.0001	0.00253693	yes
FBgn0020376	FBgn0020376	-	2L:4120342-4121627	RNAiCtrl	DriverCtrl	NOTEST	0.0408805	0.128855	1.65626	0	1	1	no
FBgn0020377	FBgn0020377	-	2R:12208892-12212155	RNAiCtrl	DriverCtrl	OK	0.340626	0.693701	1.02613	1.36611	0.02615	0.148152	no
FBgn0020378	FBgn0020378	-	X:9729647-9756369	RNAiCtrl	DriverCtrl	OK	3.92074	2.95087	-0.409984	-1.03207	0.09075	0.324852	no
FBgn0020379	FBgn0020379	-	3R:10361759-10378068	RNAiCtrl	DriverCtrl	OK	7.58335	4.35119	-0.801424	-2.35493	0.00035	0.00685902	yes
FBgn0020381	FBgn0020381	-	X:629772-635545	RNAiCtrl	DriverCtrl	OK	11.4982	9.63349	-0.255279	-0.514272	0.39305	0.691404	no
FBgn0020385	FBgn0020385	-	3R:10696533-10703316	RNAiCtrl	DriverCtrl	OK	49.5996	43.0104	-0.205645	-0.427287	0.4735	0.753038	no
FBgn0020386	FBgn0020386	-	3L:129449-145895	RNAiCtrl	DriverCtrl	OK	99.8667	66.8027	-0.580098	-1.48396	0.01605	0.108028	no
FBgn0020388	FBgn0020388	-	3L:12521128-12526731	RNAiCtrl	DriverCtrl	OK	20.9631	15.9372	-0.395453	-0.500747	0.41705	0.711426	no
FBgn0020389	FBgn0020389	-	3L:19845292-19860925	RNAiCtrl	DriverCtrl	OK	8.69712	9.41732	0.114778	0.328322	0.6199	0.845147	no
FBgn0020391	FBgn0020391	-	2R:13152884-13163948	RNAiCtrl	DriverCtrl	NOTEST	0	0	0	0	1	1	no
FBgn0020392	FBgn0020392	-	3L:8176134-8178429	RNAiCtrl	DriverCtrl	OK	7.96561	11.3907	0.516003	1.74517	0.02005	0.124671	no
FBgn0020399	FBgn0020399	-	3R:16267011-16272415	RNAiCtrl	DriverCtrl	OK	35.5935	33.4689	-0.0887927	-0.219084	0.72255	0.897825	no
FBgn0020407	FBgn0020407	-	3R:16264270-16266891	RNAiCtrl	DriverCtrl	OK	3.72981	1.92972	-0.950708	-2.35242	0.0007	0.011697	yes
FBgn0020412	FBgn0020412	-	3L:11078751-11093193	RNAiCtrl	DriverCtrl	OK	30.5244	24.8102	-0.299032	-0.83205	0.17605	0.464224	no
FBgn0020414	FBgn0020414	-	2L:16450906-16455194	RNAiCtrl	DriverCtrl	OK	107.545	58.7398	-0.872534	-2.48308	0.0002	0.00437667	yes
FBgn0020415	FBgn0020415	-	2L:16400174-16450508	RNAiCtrl	DriverCtrl	OK	86.0701	61.875	-0.476156	-1.10073	0.0682	0.273909	no
FBgn0020416	FBgn0020416	-	2L:16400174-16450508	RNAiCtrl	DriverCtrl	OK	27.3586	20.1051	-0.444429	-0.591194	0.30885	0.613517	no
FBgn0020429	FBgn0020429	-	2L:5559341-5563502	RNAiCtrl	DriverCtrl	NOTEST	0.108382	0.134194	0.308195	0	1	1	no
FBgn0020440	FBgn0020440	-	2R:19430658-19437259	RNAiCtrl	DriverCtrl	OK	8.44004	7.03219	-0.263275	-0.706274	0.2289	0.529383	no
FBgn0020443	FBgn0020443	-	2L:12431074-12441279	RNAiCtrl	DriverCtrl	OK	48.7991	36.1431	-0.433134	-1.0368	0.0998	0.343568	no
FBgn0020445	FBgn0020445	-	2L:3334874-3354829	RNAiCtrl	DriverCtrl	OK	2.76944	1.72429	-0.683592	-1.70385	0.0059	0.0542939	no
FBgn0020493	FBgn0020493	-	3R:17054006-17070408	RNAiCtrl	DriverCtrl	OK	24.2688	11.5146	-1.07564	-3.21971	5e-05	0.0014209	yes
FBgn0020496	FBgn0020496	-	3R:13011648-13026275	RNAiCtrl	DriverCtrl	OK	63.1365	40.1455	-0.653234	-1.77034	0.0096	0.0762722	no
FBgn0020497	FBgn0020497	-	2L:8403446-8408853	RNAiCtrl	DriverCtrl	OK	21.3096	13.3106	-0.678932	-1.95723	0.00185	0.0239652	yes
FBgn0020503	FBgn0020503	-	2L:17384699-17410406	RNAiCtrl	DriverCtrl	OK	155.046	128.861	-0.266884	-0.492544	0.4029	0.699005	no
FBgn0020506	FBgn0020506	-	2R:16641242-16652699	RNAiCtrl	DriverCtrl	OK	1.16924	17.2373	3.88189	2.94487	0.04065	0.197766	no
FBgn0020508	FBgn0020508	-	X:14782961-14784052	RNAiCtrl	DriverCtrl	OK	40.8804	34.4021	-0.248911	-0.629223	0.2782	0.582808	no
FBgn0020509	FBgn0020509	-	3L:2717614-2766536	RNAiCtrl	DriverCtrl	OK	247.527	217.602	-0.185894	-0.197019	0.7345	0.903491	no
FBgn0020510	FBgn0020510	-	3R:14119261-14122420	RNAiCtrl	DriverCtrl	OK	28.64	13.7317	-1.06052	-3.20981	5e-05	0.0014209	yes
FBgn0020513	FBgn0020513	-	X:12757035-12760617	RNAiCtrl	DriverCtrl	OK	90.5396	127.833	0.497642	1.26487	0.03085	0.164688	no
FBgn0020518	FBgn0020518	-	3L:22868379-22878984	RNAiCtrl	DriverCtrl	NOTEST	0	0	0	0	1	1	no
FBgn0020521	FBgn0020521	-	2R:24581244-24597862	RNAiCtrl	DriverCtrl	OK	35.641	19.9885	-0.834366	-2.34129	0.00025	0.0052303	yes
FBgn0020545	FBgn0020545	-	2L:852767-854539	RNAiCtrl	DriverCtrl	OK	139.839	94.0422	-0.572387	-1.71297	0.00995	0.0782089	no
FBgn0020546	FBgn0020546	-	3R:16831115-16923231	RNAiCtrl	DriverCtrl	NOTEST	0.022911	0.0119457	-0.93955	0	1	1	no
FBgn0020556	FBgn0020556	-	3R:16742124-16773189	RNAiCtrl	DriverCtrl	NOTEST	0	0	0	0	1	1	no
FBgn0020616	FBgn0020616	-	2L:6950420-6956950	RNAiCtrl	DriverCtrl	OK	7.5981	3.09987	-1.29343	-3.29193	5e-05	0.0014209	yes
FBgn0020617	FBgn0020617	-	2R:20916752-20937030	RNAiCtrl	DriverCtrl	OK	1.08579	1.01689	-0.0945845	-0.182591	0.7727	0.920924	no
FBgn0020618	FBgn0020618	-	2L:7821033-7827315	RNAiCtrl	DriverCtrl	OK	638.954	500.411	-0.352598	-0.778579	0.2081	0.50555	no
FBgn0020620	FBgn0020620	-	2R:13983394-13990707	RNAiCtrl	DriverCtrl	OK	15.5415	13.0475	-0.252358	-0.653752	0.29035	0.593757	no
FBgn0020621	FBgn0020621	-	2R:9252020-9286634	RNAiCtrl	DriverCtrl	OK	38.0394	26.7901	-0.505795	-1.29134	0.04155	0.20042	no
FBgn0020622	FBgn0020622	-	2L:297879-305233	RNAiCtrl	DriverCtrl	OK	12.8722	6.9913	-0.880629	-2.81142	0.0001	0.00253693	yes
FBgn0020626	FBgn0020626	-	3R:24932009-24938222	RNAiCtrl	DriverCtrl	OK	26.9761	22.0604	-0.290223	-0.619839	0.36585	0.6681	no
FBgn0020633	FBgn0020633	-	3L:8891555-8894310	RNAiCtrl	DriverCtrl	OK	0.602472	0.83955	0.478722	0.608	0.2939	0.597571	no
FBgn0020637	FBgn0020637	-	3L:6132989-6133593	RNAiCtrl	DriverCtrl	OK	5.04537	0.739612	-2.77012	-2.49617	0.0005	0.00908663	yes
FBgn0020638	FBgn0020638	-	3L:6134696-6135274	RNAiCtrl	DriverCtrl	OK	13.2853	0.14899	-6.47847	-4.34573	0.08095	0.304346	no
FBgn0020639	FBgn0020639	-	3L:6136214-6136791	RNAiCtrl	DriverCtrl	OK	0.594771	0.0468606	-3.66589	-1.13873	0.1516	0.430316	no
FBgn0020640	FBgn0020640	-	3L:6137582-6138118	RNAiCtrl	DriverCtrl	NOTEST	0.0425604	0	#NAME?	0	1	1	no
FBgn0020641	FBgn0020641	-	3L:6143394-6144101	RNAiCtrl	DriverCtrl	NOTEST	0.286676	0.180475	-0.667618	0	1	1	no
FBgn0020642	FBgn0020642	-	3L:6144818-6145393	RNAiCtrl	DriverCtrl	OK	1.4003	0.216455	-2.6936	-1.76313	0.03255	0.170842	no
FBgn0020643	FBgn0020643	-	3L:6146673-6147089	RNAiCtrl	DriverCtrl	NOTEST	0.10675	0	#NAME?	0	1	1	no
FBgn0020644	FBgn0020644	-	3L:6149547-6149960	RNAiCtrl	DriverCtrl	NOTEST	0.160947	0.0591635	-1.4438	0	1	1	no
FBgn0020645	FBgn0020645	-	3L:6151303-6151803	RNAiCtrl	DriverCtrl	NOTEST	0	0	0	0	1	1	no
FBgn0020646	FBgn0020646	-	3L:6148352-6148615	RNAiCtrl	DriverCtrl	NOTEST	0	0	0	0	1	1	no
FBgn0020647	FBgn0020647	-	3R:23995658-24031827	RNAiCtrl	DriverCtrl	OK	45.7643	61.6448	0.429759	1.03717	0.07655	0.294385	no
FBgn0020653	FBgn0020653	-	X:8241500-8248033	RNAiCtrl	DriverCtrl	OK	163.286	179.393	0.13572	0.348858	0.56865	0.81608	no
FBgn0020655	FBgn0020655	-	3L:12415025-12417580	RNAiCtrl	DriverCtrl	OK	31.4522	15.8572	-0.988024	-2.9173	5e-05	0.0014209	yes
FBgn0020660	FBgn0020660	-	3L:27842668-27858271	RNAiCtrl	DriverCtrl	OK	121.783	75.344	-0.692749	-2.00772	0.0016	0.0215644	yes
FBgn0020762	FBgn0020762	-	2L:4333912-4345776	RNAiCtrl	DriverCtrl	OK	12.422	6.74206	-0.881636	-2.40983	5e-05	0.0014209	yes
FBgn0020764	FBgn0020764	-	2R:23964771-23966757	RNAiCtrl	DriverCtrl	OK	341.45	227.497	-0.585828	-1.41898	0.02425	0.14137	no
FBgn0020765	FBgn0020765	-	3L:6152049-6152745	RNAiCtrl	DriverCtrl	OK	1.12583	0.0959576	-3.55245	-1.78435	0.0646	0.264376	no
FBgn0020767	FBgn0020767	-	2R:14759645-14769423	RNAiCtrl	DriverCtrl	OK	27.9416	19.2898	-0.534572	-1.45029	0.01785	0.116098	no
FBgn0020880	FBgn0020880	-	2L:7775803-7778029	RNAiCtrl	DriverCtrl	OK	0.749226	0.221719	-1.75667	-2.26944	0.00055	0.00975007	yes
FBgn0020887	FBgn0020887	-	3L:19918241-19923462	RNAiCtrl	DriverCtrl	OK	17.8399	6.89067	-1.3724	-4.56247	5e-05	0.0014209	yes
FBgn0020906	FBgn0020906	-	2L:4954278-4955144	RNAiCtrl	DriverCtrl	OK	84.3056	145.43	0.786622	2.23764	0.0004	0.00768071	yes
FBgn0020907	FBgn0020907	-	3R:16574542-16583663	RNAiCtrl	DriverCtrl	OK	34.4596	20.7174	-0.734066	-1.99031	0.00095	0.0148032	yes
FBgn0020908	FBgn0020908	-	2R:2932594-2968052	RNAiCtrl	DriverCtrl	OK	828.632	348.579	-1.24925	-3.29329	5e-05	0.0014209	yes
FBgn0020909	FBgn0020909	-	X:13757178-13758598	RNAiCtrl	DriverCtrl	OK	5.75627	4.75912	-0.274439	-0.570128	0.3576	0.660146	no
FBgn0020910	FBgn0020910	-	3R:11221893-11225173	RNAiCtrl	DriverCtrl	OK	960.064	1067.05	0.152433	0.302414	0.61495	0.842204	no
FBgn0020912	FBgn0020912	-	3R:30912753-30930682	RNAiCtrl	DriverCtrl	OK	9.09698	10.4544	0.200651	0.557298	0.36155	0.66398	no
FBgn0020930	FBgn0020930	-	2R:12757545-12760999	RNAiCtrl	DriverCtrl	OK	31.0018	4.90372	-2.6604	-0.854268	0.2391	0.540479	no
FBgn0021738	FBgn0021738	-	X:3792973-3797339	RNAiCtrl	DriverCtrl	OK	3.71216	1.23411	-1.58878	-2.7062	0.0001	0.00253693	yes
FBgn0021742	FBgn0021742	-	X:10930839-10967134	RNAiCtrl	DriverCtrl	NOTEST	0	0	0	0	1	1	no
FBgn0021750	FBgn0021750	-	3R:15333265-15343256	RNAiCtrl	DriverCtrl	NOTEST	0	0	0	0	1	1	no
FBgn0021760	FBgn0021760	-	3L:21172852-21183278	RNAiCtrl	DriverCtrl	OK	106.644	73.8025	-0.531059	-1.25672	0.04615	0.214981	no
FBgn0021761	FBgn0021761	-	2L:11004819-11011086	RNAiCtrl	DriverCtrl	OK	5.35809	4.57723	-0.227244	-0.566742	0.33635	0.640243	no
FBgn0021764	FBgn0021764	-	X:686833-758719	RNAiCtrl	DriverCtrl	OK	4.31308	3.73859	-0.206224	-0.434074	0.459	0.742595	no
FBgn0021765	FBgn0021765	-	X:18091258-18092853	RNAiCtrl	DriverCtrl	OK	77.9305	217.516	1.48086	4.48223	5e-05	0.0014209	yes
FBgn0021767	FBgn0021767	-	X:8447690-8455069	RNAiCtrl	DriverCtrl	OK	1.86568	1.61386	-0.209183	-0.460126	0.45525	0.739938	no
FBgn0021768	FBgn0021768	-	3L:16787572-16829074	RNAiCtrl	DriverCtrl	OK	39.3717	43.8904	0.156746	0.0922127	0.87145	0.956947	no
FBgn0021776	FBgn0021776	-	3R:19929276-20008512	RNAiCtrl	DriverCtrl	OK	0.784542	0.452954	-0.792485	-0.213432	0.66775	0.870652	no
FBgn0021795	FBgn0021795	-	2R:11370299-11371335	RNAiCtrl	DriverCtrl	OK	66.5938	60.1449	-0.146945	-0.403391	0.4993	0.770866	no
FBgn0021796	FBgn0021796	-	2L:13004479-13013197	RNAiCtrl	DriverCtrl	OK	8.27895	6.33517	-0.386064	-1.05693	0.0728	0.285708	no
FBgn0021800	FBgn0021800	-	2L:3803544-3810671	RNAiCtrl	DriverCtrl	OK	19.7054	16.6804	-0.240443	-0.653003	0.2696	0.574101	no
FBgn0021814	FBgn0021814	-	2R:8078868-8080041	RNAiCtrl	DriverCtrl	OK	82.8136	85.2469	0.0417798	0.113528	0.8506	0.949959	no
FBgn0021818	FBgn0021818	-	2R:17413969-17420007	RNAiCtrl	DriverCtrl	OK	7.06568	4.71227	-0.584406	-1.74536	0.00815	0.0681519	no
FBgn0021825	FBgn0021825	-	2R:8891831-8893339	RNAiCtrl	DriverCtrl	OK	39.7694	28.3448	-0.488577	-1.46073	0.02405	0.140519	no
FBgn0021847	FBgn0021847	-	2R:6209781-6214122	RNAiCtrl	DriverCtrl	OK	19.7145	9.33682	-1.07825	-3.34883	5e-05	0.0014209	yes
FBgn0021856	FBgn0021856	-	2L:21261167-21262411	RNAiCtrl	DriverCtrl	OK	17.4204	13.128	-0.408132	-0.983019	0.10005	0.344125	no
FBgn0021872	FBgn0021872	-	2R:21143544-21145750	RNAiCtrl	DriverCtrl	OK	275.527	139.758	-0.979265	-2.53621	0.0001	0.00253693	yes
FBgn0021874	FBgn0021874	-	2L:564162-568121	RNAiCtrl	DriverCtrl	OK	5.11682	5.96543	0.22138	0.232038	0.69615	0.884941	no
[truncated: 15,640 more rows]

## Sheet: Driver ctrl against CG4928 KD
test_id	gene_id	gene	locus	sample_1	sample_2	status	value_1	value_2	log2(fold_change)	test_stat	p_value	q_value	significant
FBgn0000003	FBgn0000003	-	3R:6822497-6822796	DriverCtrl	CG4928 KD	OK	69.3534	52.9277	-0.389943	-0.76907	0.2266	0.526529	no
FBgn0000008	FBgn0000008	-	2R:22136967-22174691	DriverCtrl	CG4928 KD	OK	4.59273	3.03905	-0.595732	-0.918	0.1586	0.439882	no
FBgn0000014	FBgn0000014	-	3R:16807213-16830049	DriverCtrl	CG4928 KD	OK	4.13662	3.31161	-0.320922	-0.79924	0.2225	0.521874	no
FBgn0000015	FBgn0000015	-	3R:16927211-16972236	DriverCtrl	CG4928 KD	OK	4.68806	5.53716	0.240156	0.647556	0.35555	0.658323	no
FBgn0000017	FBgn0000017	-	3L:16615865-16647882	DriverCtrl	CG4928 KD	OK	14.0356	10.5027	-0.418332	-1.08841	0.0958	0.33545	no
FBgn0000018	FBgn0000018	-	2L:10973442-10975293	DriverCtrl	CG4928 KD	OK	5.38187	4.99971	-0.106263	-0.234478	0.7111	0.892977	no
FBgn0000022	FBgn0000022	-	X:268508-470726	DriverCtrl	CG4928 KD	HIDATA	0	0	0	0	1	1	no
FBgn0000024	FBgn0000024	-	3R:13222950-13259517	DriverCtrl	CG4928 KD	OK	10.8724	12.9437	0.251571	0.631486	0.33875	0.64218	no
FBgn0000028	FBgn0000028	-	X:15350238-15379064	DriverCtrl	CG4928 KD	OK	1.94656	3.32247	0.771331	0.470351	0.41625	0.710792	no
FBgn0000032	FBgn0000032	-	3R:29991143-29993411	DriverCtrl	CG4928 KD	OK	7.91293	10.1715	0.362252	0.912426	0.15835	0.439626	no
FBgn0000036	FBgn0000036	-	3R:24393895-24457157	DriverCtrl	CG4928 KD	OK	5.66983	4.52785	-0.324479	-0.67971	0.32565	0.629613	no
FBgn0000037	FBgn0000037	-	2R:24377830-24390294	DriverCtrl	CG4928 KD	OK	3.08966	3.03201	-0.0271736	-0.0665534	0.9188	0.973648	no
FBgn0000038	FBgn0000038	-	3L:4429348-4435993	DriverCtrl	CG4928 KD	OK	31.4042	26.02	-0.271336	-0.55822	0.38085	0.680808	no
FBgn0000039	FBgn0000039	-	3R:24485427-24491147	DriverCtrl	CG4928 KD	OK	2.76782	2.6411	-0.0676079	-0.141871	0.8321	0.943627	no
FBgn0000042	FBgn0000042	-	X:5900860-5905399	DriverCtrl	CG4928 KD	OK	765.848	777.654	0.022071	0.0407758	0.94955	0.983398	no
FBgn0000043	FBgn0000043	-	2R:6013909-6015689	DriverCtrl	CG4928 KD	OK	117.405	88.3195	-0.410694	-1.06038	0.1004	0.344933	no
FBgn0000044	FBgn0000044	-	2R:20944020-20946431	DriverCtrl	CG4928 KD	OK	507.927	497.422	-0.0301499	-0.0594531	0.9264	0.976346	no
FBgn0000045	FBgn0000045	-	3L:21985209-21987190	DriverCtrl	CG4928 KD	OK	299.206	583.838	0.964429	2.01461	0.00325	0.0358723	yes
FBgn0000046	FBgn0000046	-	3R:13425832-13428375	DriverCtrl	CG4928 KD	OK	381.757	472.721	0.308334	0.674656	0.2934	0.59699	no
FBgn0000047	FBgn0000047	-	3R:15439968-15442177	DriverCtrl	CG4928 KD	OK	14.4572	44.9279	1.63583	4.43176	5e-05	0.0014209	yes
FBgn0000052	FBgn0000052	-	2L:6038116-6046050	DriverCtrl	CG4928 KD	OK	31.6573	32.3941	0.0331904	0.0802487	0.89985	0.967147	no
FBgn0000053	FBgn0000053	-	2L:7013395-7023898	DriverCtrl	CG4928 KD	OK	10.6202	29.3994	1.46897	3.3773	5e-05	0.0014209	yes
FBgn0000054	FBgn0000054	-	2R:6662264-6668085	DriverCtrl	CG4928 KD	OK	10.5733	14.1235	0.417676	1.04633	0.11315	0.369199	no
FBgn0000055	FBgn0000055	-	2L:14599195-14689340	DriverCtrl	CG4928 KD	OK	5008.4	5404.35	0.109772	0.144548	0.81705	0.937444	no
FBgn0000056	FBgn0000056	-	2L:14599195-14689340	DriverCtrl	CG4928 KD	NOTEST	0	0	0	0	1	1	no
FBgn0000057	FBgn0000057	-	2R:18151703-18154060	DriverCtrl	CG4928 KD	OK	22.4724	24.7385	0.138603	0.373998	0.56055	0.811843	no
FBgn0000061	FBgn0000061	-	2L:378111-387439	DriverCtrl	CG4928 KD	NOTEST	0.300504	0.307617	0.0337512	0	1	1	no
FBgn0000063	FBgn0000063	-	3R:17671270-17682515	DriverCtrl	CG4928 KD	OK	1.41332	2.11734	0.58316	0.150387	0.8549	0.951013	no
FBgn0000064	FBgn0000064	-	3R:26254068-26261591	DriverCtrl	CG4928 KD	OK	882.222	982.492	0.155304	0.26838	0.67965	0.876741	no
FBgn0000071	FBgn0000071	-	3R:6761512-6765261	DriverCtrl	CG4928 KD	NOTEST	0.251492	0.323251	0.362143	0	1	1	no
FBgn0000075	FBgn0000075	-	2L:19110153-19114110	DriverCtrl	CG4928 KD	OK	1.50795	1.47857	-0.0283814	-0.0479547	0.9389	0.979807	no
FBgn0000077	FBgn0000077	-	X:9243816-9247336	DriverCtrl	CG4928 KD	OK	5.53149	6.47721	0.227705	0.346069	0.5887	0.828422	no
FBgn0000078	FBgn0000078	-	2R:17124763-17126369	DriverCtrl	CG4928 KD	OK	267.799	589.618	1.13863	2.42147	0.00045	0.00842924	yes
FBgn0000079	FBgn0000079	-	2R:17118635-17120303	DriverCtrl	CG4928 KD	OK	355.908	1200.44	1.75399	3.42023	5e-05	0.0014209	yes
FBgn0000083	FBgn0000083	-	3R:21065240-21073319	DriverCtrl	CG4928 KD	OK	94.9378	117.16	0.303422	0.74969	0.25075	0.553662	no
FBgn0000084	FBgn0000084	-	X:20170221-20173514	DriverCtrl	CG4928 KD	OK	67.8465	45.7141	-0.569633	-1.42316	0.03845	0.191357	no
FBgn0000092	FBgn0000092	-	X:2685579-2693886	DriverCtrl	CG4928 KD	OK	3.79961	4.73787	0.318387	0.299764	0.6324	0.852331	no
FBgn0000094	FBgn0000094	-	3R:30209947-30210382	DriverCtrl	CG4928 KD	OK	1409.07	1685.92	0.258795	0.598468	0.35675	0.659386	no
FBgn0000097	FBgn0000097	-	2L:2155752-2178754	DriverCtrl	CG4928 KD	OK	8.63402	8.94986	0.0518319	0.131161	0.8406	0.946351	no
FBgn0000100	FBgn0000100	-	3L:22075866-22077487	DriverCtrl	CG4928 KD	OK	733.502	615.375	-0.253336	-0.552383	0.3918	0.690544	no
FBgn0000108	FBgn0000108	-	X:530500-579044	DriverCtrl	CG4928 KD	OK	23.7897	25.7694	0.115323	0.297148	0.6463	0.858997	no
FBgn0000109	FBgn0000109	-	3L:1883794-1885019	DriverCtrl	CG4928 KD	OK	10.7276	14.6445	0.449033	0.993011	0.12115	0.382759	no
FBgn0000114	FBgn0000114	-	2L:12175003-12313438	DriverCtrl	CG4928 KD	OK	125.034	99.938	-0.323211	-0.692562	0.2931	0.59666	no
FBgn0000115	FBgn0000115	-	3L:15983134-15988041	DriverCtrl	CG4928 KD	OK	31.1488	31.8266	0.0310566	0.0694978	0.9105	0.970891	no
FBgn0000116	FBgn0000116	-	3L:9048780-9066027	DriverCtrl	CG4928 KD	OK	1125.99	1238.22	0.137071	0.240529	0.7166	0.895389	no
FBgn0000117	FBgn0000117	-	X:1890255-1900646	DriverCtrl	CG4928 KD	OK	50.5498	49.4009	-0.0331698	-0.0791596	0.89745	0.966325	no
FBgn0000119	FBgn0000119	-	2R:13453639-13483229	DriverCtrl	CG4928 KD	OK	5.86593	5.63661	-0.0575332	-0.151802	0.8133	0.935755	no
FBgn0000120	FBgn0000120	-	2L:18078268-18081307	DriverCtrl	CG4928 KD	OK	626.37	384.031	-0.705792	-1.51329	0.02115	0.129265	no
FBgn0000121	FBgn0000121	-	3L:8647144-8651011	DriverCtrl	CG4928 KD	OK	618.435	487.494	-0.343238	-0.718398	0.26855	0.572772	no
FBgn0000137	FBgn0000137	-	X:268508-470726	DriverCtrl	CG4928 KD	HIDATA	0	0	0	0	1	1	no
FBgn0000139	FBgn0000139	-	3R:24650124-24654820	DriverCtrl	CG4928 KD	OK	16.4005	16.8513	0.0391167	0.0900034	0.89225	0.964345	no
FBgn0000140	FBgn0000140	-	3R:24753848-24760513	DriverCtrl	CG4928 KD	OK	6.15678	4.20505	-0.550052	-1.47259	0.0243	0.141471	no
FBgn0000146	FBgn0000146	-	2L:10989400-11001476	DriverCtrl	CG4928 KD	NOTEST	0	0	0	0	1	1	no
FBgn0000147	FBgn0000147	-	3R:11963123-11967691	DriverCtrl	CG4928 KD	OK	15.8854	15.3165	-0.0526168	-0.0899833	0.8921	0.964263	no
FBgn0000150	FBgn0000150	-	3R:31744281-31746077	DriverCtrl	CG4928 KD	OK	1015.34	910.537	-0.157172	-0.361154	0.57695	0.821256	no
FBgn0000152	FBgn0000152	-	X:16679296-16683895	DriverCtrl	CG4928 KD	OK	2.81397	3.0614	0.121584	0.261652	0.67835	0.876345	no
FBgn0000153	FBgn0000153	-	2L:13821247-13823979	DriverCtrl	CG4928 KD	OK	18.4361	26.0304	0.497661	1.30475	0.0513	0.229834	no
FBgn0000157	FBgn0000157	-	2R:24814821-24835667	DriverCtrl	CG4928 KD	OK	2.37404	3.08296	0.376974	0.765948	0.22685	0.526734	no
FBgn0000158	FBgn0000158	-	3R:25242019-25245057	DriverCtrl	CG4928 KD	OK	0.454683	0.526988	0.212909	0.0776968	0.81385	0.935892	no
FBgn0000163	FBgn0000163	-	X:17160005-17200705	DriverCtrl	CG4928 KD	OK	3.92444	5.50855	0.489184	1.37848	0.0424	0.203039	no
FBgn0000166	FBgn0000166	-	3R:6755841-6759466	DriverCtrl	CG4928 KD	NOTEST	0.0722227	0.328654	2.18604	0	1	1	no
FBgn0000173	FBgn0000173	-	X:13996344-13999805	DriverCtrl	CG4928 KD	OK	57.6984	57.7902	0.00229588	0.00532248	0.9937	0.997405	no
FBgn0000179	FBgn0000179	-	X:4387675-4611385	DriverCtrl	CG4928 KD	NOTEST	0	0	0	0	1	1	no
FBgn0000180	FBgn0000180	-	2L:9983670-9995538	DriverCtrl	CG4928 KD	OK	1.29566	1.0374	-0.320714	-0.580362	0.3733	0.675106	no
FBgn0000181	FBgn0000181	-	2R:12870248-12871794	DriverCtrl	CG4928 KD	OK	560.325	403.618	-0.473272	-1.08245	0.09545	0.334555	no
FBgn0000182	FBgn0000182	-	2L:16042046-16048757	DriverCtrl	CG4928 KD	OK	37.607	28.1903	-0.415804	-1.13394	0.08625	0.315458	no
FBgn0000183	FBgn0000183	-	2L:17459604-17474773	DriverCtrl	CG4928 KD	OK	10.9986	13.4748	0.29294	0.423816	0.5243	0.788056	no
FBgn0000206	FBgn0000206	-	3R:25961993-25966948	DriverCtrl	CG4928 KD	OK	5.18189	4.47376	-0.21199	-0.531772	0.4034	0.699239	no
FBgn0000212	FBgn0000212	-	3L:15970081-15982869	DriverCtrl	CG4928 KD	OK	11.7949	14.9886	0.345698	0.455373	0.485	0.760862	no
FBgn0000216	FBgn0000216	-	3L:14972666-14973198	DriverCtrl	CG4928 KD	NOTEST	0.0657887	0	#NAME?	0	1	1	no
FBgn0000221	FBgn0000221	-	X:4104341-4105791	DriverCtrl	CG4928 KD	OK	4.98993	4.44613	-0.166467	-0.337468	0.60625	0.837511	no
FBgn0000227	FBgn0000227	-	2L:4682676-4687232	DriverCtrl	CG4928 KD	NOTEST	0	0	0	0	1	1	no
FBgn0000228	FBgn0000228	-	2L:5271727-5278548	DriverCtrl	CG4928 KD	OK	11.8513	9.43881	-0.328368	-0.84455	0.1911	0.483581	no
FBgn0000229	FBgn0000229	-	2L:10247501-10250501	DriverCtrl	CG4928 KD	OK	22.0707	24.7773	0.166889	0.441321	0.4898	0.764227	no
FBgn0000233	FBgn0000233	-	X:9694185-9697558	DriverCtrl	CG4928 KD	NOTEST	0.207329	0.386556	0.898759	0	1	1	no
FBgn0000239	FBgn0000239	-	2L:21174181-21179729	DriverCtrl	CG4928 KD	OK	27.3685	27.6146	0.0129186	0.0332552	0.95845	0.985914	no
FBgn0000241	FBgn0000241	-	2R:23523855-23538499	DriverCtrl	CG4928 KD	OK	2.16806	3.0582	0.496276	0.659989	0.3162	0.620166	no
FBgn0000244	FBgn0000244	-	3R:9528237-9533011	DriverCtrl	CG4928 KD	OK	31.409	28.3444	-0.148115	-0.394501	0.534	0.794737	no
FBgn0000246	FBgn0000246	-	3R:15788520-15792579	DriverCtrl	CG4928 KD	OK	1.69926	2.00192	0.236478	0.16207	0.8007	0.931671	no
FBgn0000247	FBgn0000247	-	3R:29803195-29816451	DriverCtrl	CG4928 KD	OK	8.46123	8.91919	0.0760469	0.160801	0.8079	0.933694	no
FBgn0000250	FBgn0000250	-	2L:16310955-16326207	DriverCtrl	CG4928 KD	OK	53.6133	49.8907	-0.103819	-0.254356	0.6983	0.886144	no
FBgn0000251	FBgn0000251	-	2L:20770730-20783135	DriverCtrl	CG4928 KD	OK	14.9861	17.455	0.22001	0.608174	0.3668	0.668807	no
FBgn0000253	FBgn0000253	-	2R:12259397-12278809	DriverCtrl	CG4928 KD	OK	1000.57	915.218	-0.128628	-0.229591	0.72865	0.900753	no
FBgn0000256	FBgn0000256	-	2L:3872645-3902860	DriverCtrl	CG4928 KD	OK	86.96	63.174	-0.461022	-1.09607	0.09255	0.328552	no
FBgn0000257	FBgn0000257	-	X:19566018-19569401	DriverCtrl	CG4928 KD	OK	4.34003	5.83815	0.427806	1.10326	0.09345	0.330305	no
FBgn0000259	FBgn0000259	-	X:11792532-11801587	DriverCtrl	CG4928 KD	OK	31.0998	36.7734	0.241761	0.630909	0.35245	0.655319	no
FBgn0000261	FBgn0000261	-	3L:18822603-18828188	DriverCtrl	CG4928 KD	OK	463.036	529.559	0.193666	0.387741	0.53645	0.796136	no
FBgn0000273	FBgn0000273	-	2L:9682314-9699297	DriverCtrl	CG4928 KD	OK	34.179	41.5048	0.280169	0.757788	0.2742	0.578967	no
FBgn0000274	FBgn0000274	-	3R:30695536-30697138	DriverCtrl	CG4928 KD	OK	43.3922	30.0005	-0.532451	-1.41507	0.0267	0.150199	no
FBgn0000276	FBgn0000276	-	3R:30210873-30211273	DriverCtrl	CG4928 KD	OK	89.7221	86.9005	-0.046099	-0.104366	0.8694	0.956176	no
FBgn0000277	FBgn0000277	-	3R:30212155-30212568	DriverCtrl	CG4928 KD	OK	4.8843	8.19765	0.747059	0.907284	0.1676	0.451337	no
FBgn0000278	FBgn0000278	-	3R:30213314-30213797	DriverCtrl	CG4928 KD	NOTEST	0.220919	0.151571	-0.543521	0	1	1	no
FBgn0000279	FBgn0000279	-	3R:30216483-30216938	DriverCtrl	CG4928 KD	OK	0.884636	1.23381	0.479967	0.440308	0.6209	0.845565	no
FBgn0000280	FBgn0000280	-	3R:30211526-30211753	DriverCtrl	CG4928 KD	NOTEST	0	0	0	0	1	1	no
FBgn0000281	FBgn0000281	-	3R:30212902-30213142	DriverCtrl	CG4928 KD	NOTEST	0	0	0	0	1	1	no
FBgn0000283	FBgn0000283	-	3R:15268661-15275241	DriverCtrl	CG4928 KD	OK	12.8424	15.4337	0.265167	0.681784	0.2862	0.589752	no
FBgn0000286	FBgn0000286	-	2L:4876890-4883107	DriverCtrl	CG4928 KD	OK	18.8171	21.3523	0.182346	0.520823	0.46245	0.745184	no
FBgn0000287	FBgn0000287	-	2L:11358872-11373636	DriverCtrl	CG4928 KD	OK	5.126	4.9095	-0.0622574	-0.164855	0.79535	0.929292	no
FBgn0000289	FBgn0000289	-	2R:14173692-14182838	DriverCtrl	CG4928 KD	OK	19.4002	18.4566	-0.071938	-0.185552	0.7738	0.921419	no
FBgn0000299	FBgn0000299	-	2L:5029608-5037279	DriverCtrl	CG4928 KD	OK	20.3372	23.4874	0.207769	0.503958	0.4285	0.720128	no
FBgn0000303	FBgn0000303	-	3R:18705500-18732344	DriverCtrl	CG4928 KD	OK	9.39708	10.4506	0.153298	0.246124	0.7236	0.898043	no
FBgn0000307	FBgn0000307	-	2L:16342429-16352628	DriverCtrl	CG4928 KD	OK	7.25495	6.86626	-0.0794402	-0.192953	0.765	0.917633	no
FBgn0000308	FBgn0000308	-	2L:5972114-5981018	DriverCtrl	CG4928 KD	OK	282.796	309.733	0.131262	0.31423	0.62585	0.848958	no
FBgn0000316	FBgn0000316	-	X:255673-267253	DriverCtrl	CG4928 KD	OK	7.07688	8.11935	0.198252	0.38474	0.5456	0.802149	no
FBgn0000317	FBgn0000317	-	2L:15044962-15057862	DriverCtrl	CG4928 KD	OK	4.77647	5.28368	0.145597	0.383118	0.56295	0.813104	no
FBgn0000318	FBgn0000318	-	2L:5520134-5523898	DriverCtrl	CG4928 KD	OK	61.4933	56.7456	-0.11592	-0.189844	0.77565	0.922299	no
FBgn0000319	FBgn0000319	-	X:15827985-15835490	DriverCtrl	CG4928 KD	OK	44.5938	44.7189	0.00404171	0.00985088	0.98695	0.995086	no
FBgn0000320	FBgn0000320	-	2L:6527446-6546976	DriverCtrl	CG4928 KD	OK	5.37089	5.35661	-0.00383991	-0.00967397	0.9897	0.995851	no
FBgn0000326	FBgn0000326	-	2R:21617060-21619079	DriverCtrl	CG4928 KD	OK	7.63556	9.30171	0.284763	0.723403	0.26195	0.56675	no
FBgn0000330	FBgn0000330	-	X:7009005-7011145	DriverCtrl	CG4928 KD	OK	8.64617	8.27489	-0.0633202	-0.152637	0.81345	0.935767	no
FBgn0000337	FBgn0000337	-	2R:7782796-7785585	DriverCtrl	CG4928 KD	NOTEST	0.135778	0.100699	-0.431203	0	1	1	no
FBgn0000339	FBgn0000339	-	2L:16309291-16310726	DriverCtrl	CG4928 KD	OK	17.7045	24.1913	0.450374	1.07798	0.0927	0.328756	no
FBgn0000346	FBgn0000346	-	X:13259020-13262488	DriverCtrl	CG4928 KD	OK	15.2119	18.046	0.246477	0.679432	0.32625	0.630148	no
FBgn0000351	FBgn0000351	-	2L:6663663-6676635	DriverCtrl	CG4928 KD	NOTEST	0	0	0	0	1	1	no
FBgn0000352	FBgn0000352	-	2R:7382175-7387115	DriverCtrl	CG4928 KD	OK	3.29096	3.45832	0.0715639	0.178316	0.77655	0.922441	no
FBgn0000355	FBgn0000355	-	3L:8728480-8729066	DriverCtrl	CG4928 KD	OK	9.54983	35.9303	1.91166	3.4687	5e-05	0.0014209	yes
FBgn0000356	FBgn0000356	-	3L:8731943-8732599	DriverCtrl	CG4928 KD	OK	0.106741	20.847	7.60958	5.21285	0.20435	0.501089	no
FBgn0000357	FBgn0000357	-	3L:8726790-8727613	DriverCtrl	CG4928 KD	OK	1.56139	13.3246	3.09319	4.20969	5e-05	0.0014209	yes
FBgn0000358	FBgn0000358	-	3L:8729864-8730604	DriverCtrl	CG4928 KD	OK	0.0533687	19.5619	8.51784	3.70518	0.2138	0.512191	no
FBgn0000359	FBgn0000359	-	X:8465689-8483885	DriverCtrl	CG4928 KD	OK	0	26.812	inf	#NAME?	0.2316	0.532346	no
FBgn0000360	FBgn0000360	-	X:8465689-8483885	DriverCtrl	CG4928 KD	OK	0	27.3366	inf	#NAME?	0.21465	0.513124	no
FBgn0000370	FBgn0000370	-	2L:21310865-21319527	DriverCtrl	CG4928 KD	OK	192.161	258.394	0.427258	0.995448	0.12055	0.382066	no
FBgn0000376	FBgn0000376	-	X:2732468-2738773	DriverCtrl	CG4928 KD	OK	2.78589	3.28631	0.238334	0.508744	0.42895	0.720636	no
FBgn0000377	FBgn0000377	-	X:2247593-2249983	DriverCtrl	CG4928 KD	OK	7.34832	7.70155	0.0677336	0.172296	0.7851	0.925668	no
FBgn0000382	FBgn0000382	-	X:2094233-2115701	DriverCtrl	CG4928 KD	OK	28.7515	26.8444	-0.0990164	-0.243086	0.71455	0.894402	no
FBgn0000384	FBgn0000384	-	2L:22981815-22992951	DriverCtrl	CG4928 KD	OK	2.81726	3.87705	0.460665	1.02094	0.13875	0.410257	no
FBgn0000392	FBgn0000392	-	2L:6663663-6676635	DriverCtrl	CG4928 KD	OK	58.7051	47.1221	-0.317082	-0.530054	0.4092	0.704403	no
FBgn0000394	FBgn0000394	-	X:5689851-5695205	DriverCtrl	CG4928 KD	OK	13.9083	17.6055	0.340071	0.656393	0.3521	0.65495	no
FBgn0000395	FBgn0000395	-	2R:21355014-21379464	DriverCtrl	CG4928 KD	OK	5.30594	5.3558	0.0134929	0.0355085	0.9554	0.984986	no
FBgn0000404	FBgn0000404	-	3L:11826718-11833578	DriverCtrl	CG4928 KD	OK	8.80869	9.48092	0.106099	0.171082	0.79935	0.930988	no
FBgn0000405	FBgn0000405	-	2R:22803520-22806948	DriverCtrl	CG4928 KD	OK	19.0132	23.9101	0.330617	0.859678	0.1862	0.477971	no
FBgn0000406	FBgn0000406	-	2L:16788773-16790721	DriverCtrl	CG4928 KD	OK	154.01	243.887	0.663183	1.52405	0.0258	0.147066	no
FBgn0000409	FBgn0000409	-	2L:16719931-16722644	DriverCtrl	CG4928 KD	OK	306.12	522.62	0.771663	1.89931	0.00345	0.0375487	yes
FBgn0000411	FBgn0000411	-	3L:14175609-14178620	DriverCtrl	CG4928 KD	OK	4.74391	3.46366	-0.453781	-0.885493	0.1688	0.452911	no
FBgn0000412	FBgn0000412	-	3R:9238082-9240654	DriverCtrl	CG4928 KD	OK	65.1769	70.4033	0.111283	0.291239	0.6492	0.860514	no
FBgn0000414	FBgn0000414	-	3L:16712125-16724575	DriverCtrl	CG4928 KD	OK	11.1782	8.66906	-0.366745	-0.956305	0.1367	0.407437	no
FBgn0000416	FBgn0000416	-	3R:30881791-30889062	DriverCtrl	CG4928 KD	OK	198.581	202.445	0.0278049	0.054692	0.931	0.977417	no
FBgn0000422	FBgn0000422	-	2L:19114400-19120306	DriverCtrl	CG4928 KD	OK	15.3445	17.435	0.184261	0.269554	0.6729	0.873805	no
FBgn0000426	FBgn0000426	-	2R:12182638-12185506	DriverCtrl	CG4928 KD	OK	15.1864	20.3326	0.421016	0.528711	0.41585	0.710373	no
FBgn0000427	FBgn0000427	-	X:7867160-7873640	DriverCtrl	CG4928 KD	OK	0.279984	3.6135	3.68998	4.56819	5e-05	0.0014209	yes
FBgn0000439	FBgn0000439	-	3R:6791835-6802428	DriverCtrl	CG4928 KD	OK	1.09821	1.16093	0.0801284	0.144726	0.8345	0.944331	no
FBgn0000442	FBgn0000442	-	2L:784335-790798	DriverCtrl	CG4928 KD	OK	5.23861	4.85375	-0.110086	-0.125654	0.8458	0.948044	no
FBgn0000447	FBgn0000447	-	3R:8651083-8654766	DriverCtrl	CG4928 KD	OK	97.3881	72.4383	-0.426993	-1.08306	0.0979	0.339906	no
FBgn0000448	FBgn0000448	-	2R:10203994-10237348	DriverCtrl	CG4928 KD	OK	3.25335	2.32415	-0.485225	-0.668929	0.34255	0.64562	no
FBgn0000449	FBgn0000449	-	3L:4062291-4071717	DriverCtrl	CG4928 KD	NOTEST	0	0	0	0	1	1	no
FBgn0000451	FBgn0000451	-	3L:10190275-10201837	DriverCtrl	CG4928 KD	OK	3.96145	3.73943	-0.083208	-0.191238	0.77925	0.9234	no
FBgn0000454	FBgn0000454	-	3R:13782287-13785676	DriverCtrl	CG4928 KD	OK	70.342	61.9554	-0.183155	-0.492567	0.46355	0.746008	no
FBgn0000455	FBgn0000455	-	3R:12411808-12413759	DriverCtrl	CG4928 KD	OK	26.1762	26.761	0.0318746	0.0870255	0.89675	0.966051	no
FBgn0000459	FBgn0000459	-	X:16210597-16216750	DriverCtrl	CG4928 KD	OK	2.17712	2.48491	0.190773	0.426946	0.5135	0.780041	no
FBgn0000463	FBgn0000463	-	3R:19302730-19326217	DriverCtrl	CG4928 KD	OK	2.98327	2.70192	-0.142909	-0.340682	0.59695	0.832286	no
FBgn0000464	FBgn0000464	-	2L:19586622-19732069	DriverCtrl	CG4928 KD	OK	6.6894	6.63587	-0.0115916	-0.0212904	0.9741	0.990937	no
FBgn0000473	FBgn0000473	-	2R:6759714-6798941	DriverCtrl	CG4928 KD	OK	37.9737	52.6532	0.471522	0.999734	0.13335	0.40237	no
FBgn0000477	FBgn0000477	-	3R:18019374-18021161	DriverCtrl	CG4928 KD	OK	29.1341	34.3817	0.238932	0.629386	0.33685	0.64057	no
FBgn0000479	FBgn0000479	-	X:3176439-3348400	DriverCtrl	CG4928 KD	OK	45.8748	49.597	0.112552	0.267332	0.72355	0.898043	no
FBgn0000482	FBgn0000482	-	X:1523553-1669297	DriverCtrl	CG4928 KD	OK	5.16803	5.11778	-0.0140972	-0.0156215	0.98055	0.992838	no
FBgn0000489	FBgn0000489	-	3L:15925804-15954797	DriverCtrl	CG4928 KD	OK	55.109	50.4163	-0.128395	-0.332887	0.6087	0.839418	no
FBgn0000490	FBgn0000490	-	2L:2428371-2459823	DriverCtrl	CG4928 KD	OK	4.165	5.8923	0.500514	1.2692	0.05465	0.238516	no
FBgn0000492	FBgn0000492	-	3R:29556385-29565244	DriverCtrl	CG4928 KD	OK	5.17414	3.68875	-0.488186	-1.20949	0.0613	0.255726	no
FBgn0000497	FBgn0000497	-	2L:640012-715307	DriverCtrl	CG4928 KD	OK	0.79708	0.928642	0.220399	0.505157	0.438	0.727849	no
FBgn0000499	FBgn0000499	-	X:11355880-11358724	DriverCtrl	CG4928 KD	OK	17.2634	18.3212	0.0857936	0.230625	0.71685	0.895529	no
FBgn0000500	FBgn0000500	-	3R:4186962-4196210	DriverCtrl	CG4928 KD	OK	29.2635	18.8994	-0.630762	-1.32445	0.04115	0.199254	no
FBgn0000504	FBgn0000504	-	3R:7920430-7967408	DriverCtrl	CG4928 KD	OK	16.8175	16.295	-0.0455289	-0.102595	0.87415	0.957997	no
FBgn0000520	FBgn0000520	-	X:2727697-2730042	DriverCtrl	CG4928 KD	OK	2.85958	3.12262	0.126951	0.272699	0.68035	0.877028	no
FBgn0000524	FBgn0000524	-	X:6533998-6538575	DriverCtrl	CG4928 KD	OK	3.33717	3.9314	0.236415	0.590066	0.35	0.652943	no
FBgn0000527	FBgn0000527	-	3R:21229838-21237177	DriverCtrl	CG4928 KD	OK	4.2069	5.91452	0.491504	1.19766	0.0652	0.265856	no
FBgn0000529	FBgn0000529	-	2L:19765775-19769067	DriverCtrl	CG4928 KD	OK	0.519972	0.419513	-0.309717	-0.346302	0.5963	0.832232	no
FBgn0000533	FBgn0000533	-	3R:15328728-15330408	DriverCtrl	CG4928 KD	OK	1.94826	3.55392	0.867223	1.5344	0.0229	0.136227	no
FBgn0000535	FBgn0000535	-	X:14955476-15009989	DriverCtrl	CG4928 KD	OK	2.53222	2.82104	0.155827	0.478101	0.52915	0.791443	no
FBgn0000536	FBgn0000536	-	X:16278327-16285618	DriverCtrl	CG4928 KD	OK	27.3224	30.0092	0.135317	0.407249	0.57835	0.821944	no
FBgn0000541	FBgn0000541	-	3L:233925-246912	DriverCtrl	CG4928 KD	OK	13.4893	13.4552	-0.00364798	-0.00934042	0.9878	0.9953	no
FBgn0000542	FBgn0000542	-	X:3811697-3862697	DriverCtrl	CG4928 KD	NOTEST	0	0	0	0	1	1	no
FBgn0000543	FBgn0000543	-	3L:2262918-2265857	DriverCtrl	CG4928 KD	OK	8.81113	8.73542	-0.0124494	-0.0296792	0.96375	0.98793	no
FBgn0000546	FBgn0000546	-	2R:6087872-6169087	DriverCtrl	CG4928 KD	OK	7.83834	8.80237	0.167343	0.271288	0.6827	0.877998	no
FBgn0000547	FBgn0000547	-	2L:4031376-4115749	DriverCtrl	CG4928 KD	OK	9.86891	11.1706	0.178744	0.470548	0.46755	0.748966	no
FBgn0000551	FBgn0000551	-	3L:21296762-21297803	DriverCtrl	CG4928 KD	OK	0.653766	0.774642	0.244756	0.200484	0.74275	0.907317	no
FBgn0000552	FBgn0000552	-	3R:6684444-6685157	DriverCtrl	CG4928 KD	NOTEST	0.0992614	0	#NAME?	0	1	1	no
FBgn0000556	FBgn0000556	-	2R:11891134-11895762	DriverCtrl	CG4928 KD	OK	3658.35	3408.52	-0.10205	-0.131177	0.83365	0.944108	no
FBgn0000557	FBgn0000557	-	3R:31738467-31743306	DriverCtrl	CG4928 KD	OK	107.976	122.049	0.176755	0.429018	0.50045	0.771618	no
FBgn0000559	FBgn0000559	-	2L:21677912-21682164	DriverCtrl	CG4928 KD	OK	750.166	763.931	0.0262324	0.0453366	0.9412	0.980371	no
FBgn0000560	FBgn0000560	-	3L:21808702-21817600	DriverCtrl	CG4928 KD	OK	2.84175	1.6066	-0.822767	-1.45832	0.03735	0.187582	no
FBgn0000562	FBgn0000562	-	2R:23734903-23746829	DriverCtrl	CG4928 KD	OK	19.8279	18.4463	-0.104198	-0.279432	0.66895	0.871285	no
FBgn0000564	FBgn0000564	-	3R:17446641-17448858	DriverCtrl	CG4928 KD	NOTEST	0.0267774	0.224461	3.06737	0	1	1	no
FBgn0000565	FBgn0000565	-	3L:15511051-15513202	DriverCtrl	CG4928 KD	OK	30.7747	23.4532	-0.391959	-1.01196	0.1157	0.373831	no
FBgn0000566	FBgn0000566	-	2R:18627917-18629395	DriverCtrl	CG4928 KD	OK	58.9012	67.1331	0.188726	0.508302	0.4366	0.726822	no
FBgn0000567	FBgn0000567	-	3L:17558671-17619325	DriverCtrl	CG4928 KD	OK	5.05462	6.63921	0.393409	1.15029	0.10835	0.360286	no
FBgn0000568	FBgn0000568	-	3L:17950952-18064696	DriverCtrl	CG4928 KD	OK	50.1143	34.2487	-0.549172	-1.01933	0.13235	0.40053	no
FBgn0000575	FBgn0000575	-	3L:737679-755489	DriverCtrl	CG4928 KD	OK	38.8619	34.7576	-0.161028	-0.401642	0.5329	0.794113	no
FBgn0000576	FBgn0000576	-	3R:13901852-13904620	DriverCtrl	CG4928 KD	OK	0.571296	0.739465	0.372243	0.572602	0.39415	0.692204	no
FBgn0000577	FBgn0000577	-	2R:11524005-11528210	DriverCtrl	CG4928 KD	OK	1.62476	1.84132	0.180516	0.433686	0.56325	0.813188	no
FBgn0000578	FBgn0000578	-	2R:19141631-19163705	DriverCtrl	CG4928 KD	OK	6.88778	8.96048	0.379538	1.10893	0.1205	0.381939	no
FBgn0000579	FBgn0000579	-	2L:1724767-1729762	DriverCtrl	CG4928 KD	OK	540.29	629.319	0.220059	0.450869	0.49385	0.767049	no
FBgn0000581	FBgn0000581	-	2R:11452042-11465270	DriverCtrl	CG4928 KD	OK	12.002	10.4598	-0.198417	-0.503757	0.4283	0.720071	no
FBgn0000588	FBgn0000588	-	2L:11814155-11928572	DriverCtrl	CG4928 KD	NOTEST	0	0	0	0	1	1	no
FBgn0000591	FBgn0000591	-	3R:26040239-26041008	DriverCtrl	CG4928 KD	NOTEST	0	0.10508	inf	0	1	1	no
FBgn0000592	FBgn0000592	-	3L:12188817-12193688	DriverCtrl	CG4928 KD	OK	304.194	339.062	0.156558	0.342474	0.59225	0.829875	no
FBgn0000594	FBgn0000594	-	3L:12188817-12193688	DriverCtrl	CG4928 KD	NOTEST	0	0	0	0	1	1	no
FBgn0000606	FBgn0000606	-	2R:9976995-9980795	DriverCtrl	CG4928 KD	NOTEST	0.131555	0.297224	1.17588	0	1	1	no
FBgn0000611	FBgn0000611	-	X:15992467-15996509	DriverCtrl	CG4928 KD	OK	23.5425	29.461	0.32354	0.86342	0.1774	0.465926	no
FBgn0000615	FBgn0000615	-	2R:20667426-20673495	DriverCtrl	CG4928 KD	OK	326.68	225.322	-0.535892	-1.1797	0.06475	0.264879	no
FBgn0000617	FBgn0000617	-	X:17842160-17844704	DriverCtrl	CG4928 KD	OK	9.10737	9.01161	-0.015249	-0.0307451	0.96355	0.987881	no
FBgn0000618	FBgn0000618	-	X:11573730-11576620	DriverCtrl	CG4928 KD	OK	16.3759	18.3025	0.160469	0.218887	0.729	0.900957	no
FBgn0000625	FBgn0000625	-	3L:12462536-12468021	DriverCtrl	CG4928 KD	OK	1.95396	1.39323	-0.487973	-0.982784	0.14355	0.418081	no
FBgn0000629	FBgn0000629	-	3L:10631078-10638130	DriverCtrl	CG4928 KD	OK	6.96514	7.18963	0.0457667	0.0837805	0.895	0.965205	no
FBgn0000633	FBgn0000633	-	2R:13623043-13749367	DriverCtrl	CG4928 KD	OK	2.14291	3.15574	0.558408	0.314398	0.7278	0.900273	no
FBgn0000635	FBgn0000635	-	X:4132886-4206093	DriverCtrl	CG4928 KD	OK	31.3569	30.659	-0.0324747	-0.0845776	0.899	0.966926	no
FBgn0000636	FBgn0000636	-	2L:18320101-18393441	DriverCtrl	CG4928 KD	NOTEST	0	0	0	0	1	1	no
FBgn0000639	FBgn0000639	-	3L:14094588-14098053	DriverCtrl	CG4928 KD	NOTEST	0.007626	0.0112629	0.562585	0	1	1	no
FBgn0000640	FBgn0000640	-	2L:9426783-9431052	DriverCtrl	CG4928 KD	NOTEST	0	0	0	0	1	1	no
FBgn0000644	FBgn0000644	-	X:3173375-3174474	DriverCtrl	CG4928 KD	OK	0.791734	0.776234	-0.0285242	-0.0328775	0.96155	0.986894	no
FBgn0000658	FBgn0000658	-	2R:18232760-18236311	DriverCtrl	CG4928 KD	OK	0.392124	0.672527	0.778282	1.39761	0.0656	0.266957	no
FBgn0000659	FBgn0000659	-	3R:28580975-28585264	DriverCtrl	CG4928 KD	OK	15.7419	13.4541	-0.226566	-0.609865	0.34605	0.649237	no
FBgn0000662	FBgn0000662	-	2R:13819623-13824553	DriverCtrl	CG4928 KD	OK	15.6477	17.1764	0.134472	0.356596	0.5781	0.821944	no
FBgn0000667	FBgn0000667	-	X:2010859-2061915	DriverCtrl	CG4928 KD	OK	59.1505	69.5589	0.233844	0.345098	0.59705	0.832286	no
FBgn0000709	FBgn0000709	-	X:21339740-21345088	DriverCtrl	CG4928 KD	OK	6.24133	6.89076	0.14281	0.379013	0.5621	0.812538	no
FBgn0000711	FBgn0000711	-	X:10385959-10409817	DriverCtrl	CG4928 KD	OK	29.4885	30.8702	0.0660631	0.175848	0.7913	0.9279	no
FBgn0000715	FBgn0000715	-	2R:9906293-9910457	DriverCtrl	CG4928 KD	OK	8.39138	6.89567	-0.283218	-0.673687	0.28915	0.592892	no
FBgn0000719	FBgn0000719	-	X:22824316-22885541	DriverCtrl	CG4928 KD	OK	4.54627	6.47239	0.509615	0.944254	0.1933	0.486592	no
FBgn0000721	FBgn0000721	-	2L:3622073-3656953	DriverCtrl	CG4928 KD	OK	37.5931	30.9289	-0.281513	-0.704276	0.27035	0.574851	no
FBgn0000723	FBgn0000723	-	3R:9365397-9394737	DriverCtrl	CG4928 KD	OK	18.4365	20.1871	0.130865	0.249982	0.6988	0.886404	no
FBgn0000808	FBgn0000808	-	X:11985153-11987764	DriverCtrl	CG4928 KD	NOTEST	0.239632	0.312777	0.384313	0	1	1	no
FBgn0000810	FBgn0000810	-	X:2242137-2246041	DriverCtrl	CG4928 KD	OK	4.44026	6.60702	0.573355	1.64807	0.02565	0.146532	no
FBgn0000826	FBgn0000826	-	X:1356487-1357601	DriverCtrl	CG4928 KD	OK	0.559191	0.909984	0.702499	0.836125	0.1826	0.472867	no
FBgn0000927	FBgn0000927	-	X:2724285-2726577	DriverCtrl	CG4928 KD	OK	0.942978	1.59606	0.759214	1.31672	0.0609	0.254711	no
FBgn0000928	FBgn0000928	-	X:2720467-2724158	DriverCtrl	CG4928 KD	OK	0.843133	0.629106	-0.422457	-0.701958	0.2781	0.582755	no
FBgn0000964	FBgn0000964	-	2L:19464266-19467758	DriverCtrl	CG4928 KD	OK	0.493759	0.800941	0.697888	1.17051	0.0901	0.323743	no
FBgn0000996	FBgn0000996	-	2R:15376618-15387851	DriverCtrl	CG4928 KD	NOTEST	0	0	0	0	1	1	no
FBgn0001075	FBgn0001075	-	2L:4198403-4221796	DriverCtrl	CG4928 KD	OK	0.502378	0.524924	0.0633357	0.143156	0.82205	0.939587	no
FBgn0001077	FBgn0001077	-	3R:6864323-6866244	DriverCtrl	CG4928 KD	OK	0.898623	1.32371	0.5588	0.814644	0.20885	0.506705	no
FBgn0001078	FBgn0001078	-	3L:18750606-18801312	DriverCtrl	CG4928 KD	OK	10.2761	12.5466	0.288009	0.723702	0.2652	0.569863	no
FBgn0001079	FBgn0001079	-	X:18657754-18662153	DriverCtrl	CG4928 KD	OK	2.18079	1.71326	-0.348108	-0.747793	0.23865	0.540087	no
FBgn0001083	FBgn0001083	-	X:11992914-12003914	DriverCtrl	CG4928 KD	OK	0.995716	1.17127	0.234264	0.436711	0.49585	0.768442	no
FBgn0001084	FBgn0001084	-	2L:8400420-8403280	DriverCtrl	CG4928 KD	OK	1.73369	1.6107	-0.106156	-0.15389	0.8031	0.932267	no
FBgn0001085	FBgn0001085	-	3L:14274342-14368639	DriverCtrl	CG4928 KD	OK	1.65624	2.15365	0.378875	0.156001	0.72435	0.898483	no
FBgn0001086	FBgn0001086	-	2L:16310955-16326207	DriverCtrl	CG4928 KD	OK	7.70391	6.87872	-0.163451	-0.13594	0.83135	0.943312	no
FBgn0001087	FBgn0001087	-	X:13727203-13736278	DriverCtrl	CG4928 KD	OK	8.53271	10.7132	0.328319	0.995584	0.16515	0.448391	no
FBgn0001089	FBgn0001089	-	2L:6000227-6006827	DriverCtrl	CG4928 KD	OK	17.9505	32.146	0.840619	2.15558	0.00075	0.0123008	yes
FBgn0001090	FBgn0001090	-	X:18788463-18806363	DriverCtrl	CG4928 KD	OK	54.2236	51.7386	-0.0676794	-0.140513	0.83625	0.94516	no
FBgn0001091	FBgn0001091	-	2R:7791900-7793380	DriverCtrl	CG4928 KD	OK	261.422	348.438	0.414523	0.961474	0.13395	0.403245	no
FBgn0001092	FBgn0001092	-	X:15868144-15869661	DriverCtrl	CG4928 KD	OK	296.083	410.005	0.469639	1.07209	0.0974	0.338924	no
FBgn0001098	FBgn0001098	-	3R:23933911-23943101	DriverCtrl	CG4928 KD	OK	152.013	134.036	-0.181576	-0.421849	0.52385	0.787683	no
FBgn0001099	FBgn0001099	-	3L:15509060-15511047	DriverCtrl	CG4928 KD	OK	119.191	101.468	-0.232249	-0.622569	0.33355	0.63762	no
FBgn0001104	FBgn0001104	-	3L:6972749-6980044	DriverCtrl	CG4928 KD	OK	12.9931	12.5338	-0.0519154	-0.130441	0.8429	0.947134	no
FBgn0001105	FBgn0001105	-	X:15860114-15866175	DriverCtrl	CG4928 KD	OK	80.9355	82.076	0.0201892	0.0481669	0.9428	0.980912	no
FBgn0001108	FBgn0001108	-	3L:13929386-13934656	DriverCtrl	CG4928 KD	OK	15.5897	14.9576	-0.0597189	-0.160778	0.80315	0.932269	no
FBgn0001112	FBgn0001112	-	3R:7252062-7265703	DriverCtrl	CG4928 KD	OK	19.1638	23.6132	0.30121	0.810293	0.2092	0.506992	no
FBgn0001114	FBgn0001114	-	2L:8672697-8679812	DriverCtrl	CG4928 KD	OK	24.0307	46.4778	0.951665	2.18309	0.00085	0.013559	yes
FBgn0001120	FBgn0001120	-	3L:14802379-14803360	DriverCtrl	CG4928 KD	OK	0.464621	1.75872	1.9204	1.95708	0.01105	0.0841759	no
FBgn0001122	FBgn0001122	-	2R:10437984-10465701	DriverCtrl	CG4928 KD	OK	15.9305	26.666	0.743208	1.7996	0.0265	0.149505	no
FBgn0001123	FBgn0001123	-	2R:23942537-23946936	DriverCtrl	CG4928 KD	OK	21.8648	25.4425	0.218632	0.591248	0.3524	0.655258	no
FBgn0001124	FBgn0001124	-	2R:16138351-16141928	DriverCtrl	CG4928 KD	OK	225.863	189.261	-0.25507	-0.640098	0.33425	0.638239	no
FBgn0001125	FBgn0001125	-	2L:1982216-1987758	DriverCtrl	CG4928 KD	OK	220.264	258.286	0.229736	0.514608	0.4507	0.736901	no
FBgn0001128	FBgn0001128	-	2L:5943642-5948968	DriverCtrl	CG4928 KD	OK	375.398	456.85	0.283299	0.596008	0.3521	0.65495	no
FBgn0001133	FBgn0001133	-	2R:21009763-21011921	DriverCtrl	CG4928 KD	OK	8.27903	7.59507	-0.124398	-0.31935	0.619	0.844658	no
FBgn0001134	FBgn0001134	-	3L:17823332-17841427	DriverCtrl	CG4928 KD	OK	1.2447	1.77253	0.510009	0.48732	0.4515	0.737653	no
FBgn0001137	FBgn0001137	-	2L:8415689-8433598	DriverCtrl	CG4928 KD	OK	10.7617	9.97969	-0.108843	-0.0765565	0.9049	0.969158	no
FBgn0001138	FBgn0001138	-	3R:8147367-8181444	DriverCtrl	CG4928 KD	OK	0.866625	1.36035	0.650496	1.16501	0.0726	0.285268	no
FBgn0001139	FBgn0001139	-	3R:26041735-26052257	DriverCtrl	CG4928 KD	OK	26.9283	27.7548	0.0436119	0.099485	0.88105	0.960568	no
FBgn0001142	FBgn0001142	-	2L:114725-157666	DriverCtrl	CG4928 KD	OK	51.2723	71.716	0.484114	0.415293	0.5041	0.77405	no
FBgn0001145	FBgn0001145	-	X:11422831-11430197	DriverCtrl	CG4928 KD	OK	232.031	340.077	0.551539	1.20617	0.07035	0.279153	no
FBgn0001147	FBgn0001147	-	2R:25040382-25052331	DriverCtrl	CG4928 KD	OK	3.97935	2.96485	-0.424573	-0.867924	0.16855	0.452739	no
FBgn0001148	FBgn0001148	-	2R:25061963-25064643	DriverCtrl	CG4928 KD	OK	1.51004	1.02244	-0.562565	-0.890492	0.1802	0.469393	no
FBgn0001149	FBgn0001149	-	3R:12367816-12369268	DriverCtrl	CG4928 KD	OK	592.831	553.046	-0.100221	-0.240698	0.70725	0.890924	no
FBgn0001150	FBgn0001150	-	X:2427112-2428967	DriverCtrl	CG4928 KD	OK	0.176804	0.448824	1.344	1.31895	0.03915	0.193533	no
FBgn0001168	FBgn0001168	-	3L:8675758-8679253	DriverCtrl	CG4928 KD	OK	97.1935	44.1799	-1.13747	-2.94143	5e-05	0.0014209	yes
FBgn0001169	FBgn0001169	-	3R:20621937-20628915	DriverCtrl	CG4928 KD	OK	10.8721	9.74431	-0.157998	-0.417742	0.52745	0.790579	no
FBgn0001170	FBgn0001170	-	2L:6013058-6019402	DriverCtrl	CG4928 KD	OK	0.772632	0.41522	-0.895906	-1.15631	0.0901	0.323743	no
FBgn0001174	FBgn0001174	-	2L:1517532-1518148	DriverCtrl	CG4928 KD	NOTEST	0	0.107618	inf	0	1	1	no
FBgn0001179	FBgn0001179	-	3L:10631078-10638130	DriverCtrl	CG4928 KD	OK	4.62081	6.33028	0.454123	0.788549	0.2191	0.518237	no
FBgn0001180	FBgn0001180	-	3R:8690979-8697822	DriverCtrl	CG4928 KD	OK	2.27811	2.10922	-0.111124	-0.247107	0.69875	0.886404	no
FBgn0001185	FBgn0001185	-	2L:16677184-16679691	DriverCtrl	CG4928 KD	OK	5.23532	6.92141	0.402789	0.939545	0.14505	0.420192	no
FBgn0001186	FBgn0001186	-	X:9585674-9589813	DriverCtrl	CG4928 KD	OK	86.5404	104.589	0.273292	0.649697	0.3345	0.638372	no
FBgn0001187	FBgn0001187	-	2R:15218378-15241589	DriverCtrl	CG4928 KD	OK	124.39	92.8476	-0.42193	-0.706813	0.2818	0.585384	no
FBgn0001189	FBgn0001189	-	X:1669569-1692768	DriverCtrl	CG4928 KD	OK	11.397	13.5844	0.253303	0.395667	0.54255	0.800133	no
FBgn0001197	FBgn0001197	-	3R:26866928-26869220	DriverCtrl	CG4928 KD	OK	49.0576	55.309	0.173037	0.451238	0.48305	0.759741	no
FBgn0001202	FBgn0001202	-	2L:19030843-19033498	DriverCtrl	CG4928 KD	OK	14.3091	11.8541	-0.271543	-0.749312	0.26235	0.567157	no
FBgn0001206	FBgn0001206	-	X:10590919-10595855	DriverCtrl	CG4928 KD	OK	2.6156	2.17836	-0.2639	-0.611875	0.3445	0.647949	no
FBgn0001208	FBgn0001208	-	3L:7760452-7763166	DriverCtrl	CG4928 KD	OK	45.9171	69.4763	0.597492	1.50774	0.02435	0.141677	no
FBgn0001215	FBgn0001215	-	3R:28599833-28605777	DriverCtrl	CG4928 KD	OK	200.218	192.668	-0.0554531	-0.127724	0.84115	0.946482	no
FBgn0001216	FBgn0001216	-	3L:13974060-13977761	DriverCtrl	CG4928 KD	OK	55.6138	61.7799	0.151696	0.391146	0.5515	0.806024	no
FBgn0001217	FBgn0001217	-	3R:13044758-13047388	DriverCtrl	CG4928 KD	OK	222.493	137.572	-0.693573	-1.70502	0.01095	0.0837411	no
FBgn0001218	FBgn0001218	-	X:11801695-11807117	DriverCtrl	CG4928 KD	OK	245.995	240.684	-0.0314913	-0.066042	0.91595	0.972424	no
FBgn0001220	FBgn0001220	-	2R:14252597-14256192	DriverCtrl	CG4928 KD	OK	141.939	150.876	0.0880939	0.200011	0.7565	0.913984	no
FBgn0001222	FBgn0001222	-	2R:18130302-18134634	DriverCtrl	CG4928 KD	OK	13.7187	15.3	0.157383	0.435989	0.5137	0.780208	no
FBgn0001223	FBgn0001223	-	3L:9372721-9374964	DriverCtrl	CG4928 KD	OK	63.9691	39.2013	-0.706474	-1.45334	0.0258	0.147066	no
FBgn0001224	FBgn0001224	-	3L:9381881-9382765	DriverCtrl	CG4928 KD	OK	42.8266	24.7521	-0.790957	-2.08774	0.0013	0.0186209	yes
FBgn0001225	FBgn0001225	-	3L:9376417-9377427	DriverCtrl	CG4928 KD	OK	132.579	87.0934	-0.60622	-1.56349	0.017	0.112197	no
FBgn0001226	FBgn0001226	-	3L:9384062-9386463	DriverCtrl	CG4928 KD	OK	122.941	85.6281	-0.521805	-1.3648	0.03445	0.177519	no
FBgn0001227	FBgn0001227	-	3L:9377801-9381119	DriverCtrl	CG4928 KD	OK	5.01347	3.96377	-0.338937	-0.584552	0.37665	0.677522	no
FBgn0001228	FBgn0001228	-	3L:9372721-9374964	DriverCtrl	CG4928 KD	OK	45.9645	57.5351	0.323922	0.413484	0.50105	0.771843	no
FBgn0001229	FBgn0001229	-	3L:9371510-9372497	DriverCtrl	CG4928 KD	OK	4.80404	4.30289	-0.158942	-0.283146	0.64185	0.856869	no
FBgn0001230	FBgn0001230	-	3R:24054390-24057310	DriverCtrl	CG4928 KD	OK	75.7328	34.6964	-1.12613	-2.85048	5e-05	0.0014209	yes
FBgn0001233	FBgn0001233	-	3L:3192968-3197631	DriverCtrl	CG4928 KD	OK	411.463	340.389	-0.273581	-0.538046	0.40215	0.698437	no
FBgn0001234	FBgn0001234	-	3R:21296126-21317836	DriverCtrl	CG4928 KD	OK	106.143	62.9768	-0.753111	-1.25913	0.07275	0.285627	no
FBgn0001235	FBgn0001235	-	3R:10507560-10645773	DriverCtrl	CG4928 KD	OK	38.8402	52.5677	0.436624	1.04014	0.1279	0.393596	no
FBgn0001247	FBgn0001247	-	3L:20370312-20375896	DriverCtrl	CG4928 KD	OK	22.367	23.0685	0.0445492	0.118204	0.8534	0.950586	no
FBgn0001248	FBgn0001248	-	3L:8356403-8360906	DriverCtrl	CG4928 KD	OK	382.244	494.85	0.372497	0.785332	0.22335	0.522525	no
FBgn0001250	FBgn0001250	-	X:16752188-16783434	DriverCtrl	CG4928 KD	OK	18.7104	18.2623	-0.0349717	-0.0887255	0.89045	0.963868	no
FBgn0001253	FBgn0001253	-	3L:8372404-8391171	DriverCtrl	CG4928 KD	NOTEST	0.0687227	0.114681	0.738769	0	1	1	no
FBgn0001254	FBgn0001254	-	3L:3510973-3512681	DriverCtrl	CG4928 KD	NOTEST	0.0510125	0	#NAME?	0	1	1	no
FBgn0001255	FBgn0001255	-	3R:8013790-8033009	DriverCtrl	CG4928 KD	NOTEST	0	0	0	0	1	1	no
FBgn0001256	FBgn0001256	-	3L:13382764-13383999	DriverCtrl	CG4928 KD	NOTEST	0.0458259	0.246923	2.42983	0	1	1	no
FBgn0001257	FBgn0001257	-	3L:4224005-4236147	DriverCtrl	CG4928 KD	OK	139.94	92.296	-0.600465	-1.39665	0.03	0.161632	no
FBgn0001258	FBgn0001258	-	3L:6259104-6262694	DriverCtrl	CG4928 KD	OK	22.8523	25.2395	0.143346	0.390847	0.5578	0.810284	no
FBgn0001259	FBgn0001259	-	3L:20367197-20370259	DriverCtrl	CG4928 KD	OK	0.789613	0.789445	-0.000305611	-0.00052441	0.99635	0.998063	no
FBgn0001263	FBgn0001263	-	2R:22854382-22858794	DriverCtrl	CG4928 KD	OK	31.5845	22.4777	-0.490721	-0.577154	0.3757	0.676812	no
FBgn0001269	FBgn0001269	-	2R:11474464-11509695	DriverCtrl	CG4928 KD	OK	3.29283	3.27109	-0.00955741	-0.0207314	0.9764	0.99152	no
FBgn0001276	FBgn0001276	-	2R:11359436-11360163	DriverCtrl	CG4928 KD	OK	5.98283	6.09135	0.0259338	0.0487598	0.9425	0.980912	no
FBgn0001280	FBgn0001280	-	3R:30037983-30039533	DriverCtrl	CG4928 KD	OK	49.4076	45.1209	-0.130938	-0.165698	0.79645	0.929553	no
FBgn0001281	FBgn0001281	-	3R:30037983-30039533	DriverCtrl	CG4928 KD	OK	172.561	214.868	0.316345	0.670977	0.3045	0.60857	no
FBgn0001285	FBgn0001285	-	2R:8691447-8696245	DriverCtrl	CG4928 KD	OK	34.3167	40.0881	0.224262	0.324984	0.62065	0.845431	no
FBgn0001291	FBgn0001291	-	2R:10096479-10099590	DriverCtrl	CG4928 KD	OK	63.6236	59.7892	-0.0896766	-0.231075	0.72755	0.900192	no
FBgn0001296	FBgn0001296	-	3R:12682185-12689367	DriverCtrl	CG4928 KD	OK	6.36448	5.98579	-0.0885027	-0.22545	0.73375	0.90308	no
FBgn0001297	FBgn0001297	-	3R:29765994-29794113	DriverCtrl	CG4928 KD	OK	53.8745	59.3265	0.139075	0.326178	0.6436	0.857767	no
FBgn0001301	FBgn0001301	-	2L:18129883-18138083	DriverCtrl	CG4928 KD	OK	7.51937	6.37367	-0.238489	-0.634368	0.3301	0.634256	no
FBgn0001308	FBgn0001308	-	2R:16266959-16271971	DriverCtrl	CG4928 KD	OK	22.6377	21.4002	-0.0811033	-0.215489	0.73895	0.905482	no
FBgn0001311	FBgn0001311	-	3R:5378092-5392866	DriverCtrl	CG4928 KD	OK	0.903333	0.801247	-0.173011	-0.153772	0.81055	0.934799	no
FBgn0001313	FBgn0001313	-	Y:573087-664173	DriverCtrl	CG4928 KD	OK	0.63982	0.637363	-0.00555095	-0.0118354	0.98515	0.994219	no
FBgn0001316	FBgn0001316	-	3L:434082-540614	DriverCtrl	CG4928 KD	OK	25.8253	26.7847	0.0526259	0.115433	0.8552	0.951013	no
FBgn0001319	FBgn0001319	-	2R:14772649-14807061	DriverCtrl	CG4928 KD	OK	0.648645	1.00158	0.62678	1.0624	0.10165	0.347362	no
FBgn0001320	FBgn0001320	-	3L:20692329-20695378	DriverCtrl	CG4928 KD	OK	5.37018	5.1061	-0.0727473	-0.171589	0.79265	0.928509	no
FBgn0001321	FBgn0001321	-	3R:10122364-10125664	DriverCtrl	CG4928 KD	OK	1.28165	1.64079	0.356388	0.564344	0.3853	0.684623	no
FBgn0001323	FBgn0001323	-	3L:20597140-20620659	DriverCtrl	CG4928 KD	OK	4.32711	3.93363	-0.137542	-0.329907	0.60385	0.835853	no
FBgn0001324	FBgn0001324	-	3L:19836613-19844944	DriverCtrl	CG4928 KD	OK	25.2172	15.9567	-0.660248	-1.33104	0.0502	0.226571	no
FBgn0001325	FBgn0001325	-	2R:25183627-25255318	DriverCtrl	CG4928 KD	NOTEST	0	0	0	0	1	1	no
FBgn0001330	FBgn0001330	-	X:2225295-2242035	DriverCtrl	CG4928 KD	OK	1.81443	0.811382	-1.16107	-0.46422	0.4772	0.755614	no
FBgn0001341	FBgn0001341	-	X:629772-635545	DriverCtrl	CG4928 KD	OK	3.20272	3.41054	0.0907049	0.163816	0.79795	0.930441	no
FBgn0001404	FBgn0001404	-	X:2588502-2599111	DriverCtrl	CG4928 KD	OK	39.3135	47.966	0.286988	0.736626	0.2788	0.583262	no
FBgn0001491	FBgn0001491	-	X:11324293-11325308	DriverCtrl	CG4928 KD	OK	12.595	14.447	0.197918	0.451508	0.47905	0.756932	no
FBgn0001565	FBgn0001565	-	X:21385517-21387946	DriverCtrl	CG4928 KD	OK	28.4888	26.3278	-0.113809	-0.306946	0.6368	0.854542	no
FBgn0001612	FBgn0001612	-	X:13736569-13744683	DriverCtrl	CG4928 KD	OK	0.833326	1.41629	0.765165	0.173113	0.78305	0.925043	no
FBgn0001624	FBgn0001624	-	X:11369664-11409776	DriverCtrl	CG4928 KD	OK	32.5295	37.2779	0.196575	0.510047	0.51195	0.779203	no
FBgn0001941	FBgn0001941	-	2L:5986347-5988854	DriverCtrl	CG4928 KD	OK	38.3946	50.9391	0.40787	1.13569	0.09195	0.327315	no
FBgn0001942	FBgn0001942	-	2L:5981763-5985909	DriverCtrl	CG4928 KD	OK	710.059	571.594	-0.31295	-0.617028	0.33215	0.636315	no
FBgn0001961	FBgn0001961	-	2L:13827940-13829741	DriverCtrl	CG4928 KD	OK	66.8836	57.6709	-0.21381	-0.589881	0.3761	0.677188	no
FBgn0001965	FBgn0001965	-	2L:13813815-13819824	DriverCtrl	CG4928 KD	OK	6.63126	7.75163	0.225216	0.645529	0.34695	0.650175	no
FBgn0001967	FBgn0001967	-	2L:14019356-14020325	DriverCtrl	CG4928 KD	NOTEST	0.165791	0.41493	1.3235	0	1	1	no
FBgn0001970	FBgn0001970	-	2L:14359251-14361411	DriverCtrl	CG4928 KD	OK	4.27784	4.53683	0.0848016	0.155635	0.82155	0.93954	no
FBgn0001974	FBgn0001974	-	2L:15009938-15011764	DriverCtrl	CG4928 KD	OK	6.38968	7.26165	0.184553	0.439998	0.4824	0.759239	no
FBgn0001977	FBgn0001977	-	2L:15035393-15038861	DriverCtrl	CG4928 KD	OK	15.1363	15.3657	0.0216998	0.0337994	0.9539	0.984715	no
FBgn0001978	FBgn0001978	-	2L:15113479-15118069	DriverCtrl	CG4928 KD	OK	22.0594	16.9216	-0.382525	-1.01627	0.11235	0.367604	no
FBgn0001981	FBgn0001981	-	2L:15333865-15336138	DriverCtrl	CG4928 KD	OK	2.99819	2.12521	-0.496486	-1.00233	0.12835	0.394265	no
FBgn0001983	FBgn0001983	-	2L:15423296-15425580	DriverCtrl	CG4928 KD	NOTEST	0.0288149	0.0322883	0.164197	0	1	1	no
FBgn0001986	FBgn0001986	-	2L:15752262-15755900	DriverCtrl	CG4928 KD	OK	7.50995	7.27442	-0.0459702	-0.122146	0.8518	0.950077	no
FBgn0001987	FBgn0001987	-	2L:15756001-15762758	DriverCtrl	CG4928 KD	OK	9.20638	10.4774	0.186576	0.504491	0.43615	0.726507	no
FBgn0001989	FBgn0001989	-	2L:15749318-15751078	DriverCtrl	CG4928 KD	OK	208.078	222.785	0.0985288	0.267424	0.6808	0.877087	no
FBgn0001990	FBgn0001990	-	2L:15764219-15768349	DriverCtrl	CG4928 KD	OK	5.35142	6.62299	0.307561	0.476218	0.4695	0.750377	no
FBgn0001991	FBgn0001991	-	2L:16165830-16190540	DriverCtrl	CG4928 KD	OK	13.0827	13.9183	0.089332	0.229068	0.7207	0.897241	no
FBgn0001992	FBgn0001992	-	2L:16294182-16299858	DriverCtrl	CG4928 KD	OK	0.903932	0.283533	-1.6727	-0.589695	0.283	0.586503	no
FBgn0001994	FBgn0001994	-	2L:16263555-16287730	DriverCtrl	CG4928 KD	OK	14.7284	18.6025	0.336895	0.967662	0.16645	0.449917	no
FBgn0001995	FBgn0001995	-	2L:16327068-16329132	DriverCtrl	CG4928 KD	OK	16.1885	18.4624	0.189624	0.414429	0.51515	0.78124	no
FBgn0002021	FBgn0002021	-	2L:19049075-19051612	DriverCtrl	CG4928 KD	OK	12.2078	12.8647	0.0756177	0.147197	0.81165	0.935082	no
FBgn0002022	FBgn0002022	-	2L:19041861-19045148	DriverCtrl	CG4928 KD	OK	35.0305	43.3425	0.30717	0.741811	0.2414	0.543411	no
FBgn0002023	FBgn0002023	-	2L:19079255-19108427	DriverCtrl	CG4928 KD	OK	7.77704	6.80895	-0.19179	-0.14971	0.8189	0.938297	no
FBgn0002031	FBgn0002031	-	2L:19121344-19123869	DriverCtrl	CG4928 KD	OK	67.0442	59.0682	-0.182731	-0.493998	0.44435	0.732329	no
FBgn0002036	FBgn0002036	-	2L:19114400-19120306	DriverCtrl	CG4928 KD	OK	43.9909	34.4734	-0.351723	-0.748525	0.2536	0.556992	no
FBgn0002044	FBgn0002044	-	2L:19490261-19497978	DriverCtrl	CG4928 KD	OK	24.0395	22.4627	-0.0978774	-0.238808	0.7128	0.893799	no
FBgn0002069	FBgn0002069	-	2R:12875163-12883253	DriverCtrl	CG4928 KD	OK	41.1468	38.6928	-0.0887153	-0.137422	0.83815	0.945558	no
FBgn0002121	FBgn0002121	-	2L:9838-21376	DriverCtrl	CG4928 KD	OK	9.74	10.6306	0.126233	0.352368	0.60155	0.834594	no
FBgn0002174	FBgn0002174	-	2R:23705438-23709947	DriverCtrl	CG4928 KD	OK	91.0193	96.0801	0.0780647	0.190134	0.77045	0.920085	no
FBgn0002183	FBgn0002183	-	3L:1871573-1876312	DriverCtrl	CG4928 KD	OK	18.1578	14.9107	-0.284244	-0.772526	0.2379	0.539391	no
FBgn0002283	FBgn0002283	-	3L:16588474-16591050	DriverCtrl	CG4928 KD	OK	15.1207	14.237	-0.0868754	-0.203334	0.758	0.914579	no
FBgn0002284	FBgn0002284	-	3L:16609399-16610418	DriverCtrl	CG4928 KD	OK	101.795	83.1032	-0.292696	-0.801195	0.22255	0.521874	no
FBgn0002306	FBgn0002306	-	3R:7159228-7183702	DriverCtrl	CG4928 KD	OK	7.60849	7.86855	0.0484867	0.125709	0.84455	0.947602	no
FBgn0002354	FBgn0002354	-	3R:13030912-13031598	DriverCtrl	CG4928 KD	OK	9.52701	8.55451	-0.155339	-0.27243	0.67145	0.872851	no
FBgn0002413	FBgn0002413	-	3R:31054084-31061210	DriverCtrl	CG4928 KD	OK	16.6344	26.0318	0.646105	2.48285	0.00825	0.0687964	no
FBgn0002431	FBgn0002431	-	3R:9711141-9725615	DriverCtrl	CG4928 KD	OK	20.7955	18.5804	-0.162491	-0.375071	0.5582	0.810594	no
FBgn0002440	FBgn0002440	-	3L:6123933-6129890	DriverCtrl	CG4928 KD	NOTEST	0.228836	0.1932	-0.244217	0	1	1	no
FBgn0002441	FBgn0002441	-	3R:27265456-27273273	DriverCtrl	CG4928 KD	OK	12.824	10.4892	-0.28994	-0.717545	0.27825	0.582882	no
FBgn0002466	FBgn0002466	-	3L:12507997-12515009	DriverCtrl	CG4928 KD	OK	1.2799	1.06825	-0.260787	-0.561132	0.38205	0.681793	no
FBgn0002521	FBgn0002521	-	4:1172468-1181628	DriverCtrl	CG4928 KD	OK	12.8351	16.642	0.37474	0.995653	0.1402	0.412605	no
FBgn0002522	FBgn0002522	-	3R:6661426-6678590	DriverCtrl	CG4928 KD	OK	2.0005	1.54745	-0.370469	-0.613956	0.3595	0.662056	no
FBgn0002524	FBgn0002524	-	2L:15499126-15505018	DriverCtrl	CG4928 KD	OK	11.5686	15.0386	0.378455	1.05424	0.11445	0.37167	no
FBgn0002525	FBgn0002525	-	2L:5542479-5546642	DriverCtrl	CG4928 KD	OK	19.3048	17.5104	-0.140742	-0.375337	0.5581	0.810479	no
FBgn0002526	FBgn0002526	-	3L:6203830-6218022	DriverCtrl	CG4928 KD	OK	2.51279	3.97441	0.661448	1.68576	0.00925	0.0743544	no
FBgn0002531	FBgn0002531	-	2R:8430114-8431243	DriverCtrl	CG4928 KD	OK	0.976353	4.03681	2.04774	2.32597	0.00925	0.0743544	no
FBgn0002533	FBgn0002533	-	2R:8433796-8434785	DriverCtrl	CG4928 KD	NOTEST	0.283925	0.0890963	-1.67207	0	1	1	no
FBgn0002534	FBgn0002534	-	2R:8435309-8436095	DriverCtrl	CG4928 KD	NOTEST	0	0.0442991	inf	0	1	1	no
FBgn0002535	FBgn0002535	-	2R:8437646-8438495	DriverCtrl	CG4928 KD	NOTEST	0	0.0428477	inf	0	1	1	no
FBgn0002542	FBgn0002542	-	3R:7920430-7967408	DriverCtrl	CG4928 KD	OK	5.3158	4.72664	-0.169472	-0.179735	0.7758	0.922312	no
FBgn0002543	FBgn0002543	-	2L:1380082-1420453	DriverCtrl	CG4928 KD	OK	1.81693	1.62226	-0.163495	-0.358654	0.58035	0.823212	no
FBgn0002552	FBgn0002552	-	2R:8914523-8918877	DriverCtrl	CG4928 KD	OK	7.92873	7.76935	-0.0292964	-0.0794426	0.90255	0.968449	no
FBgn0002561	FBgn0002561	-	X:268508-470726	DriverCtrl	CG4928 KD	HIDATA	0	0	0	0	1	1	no
FBgn0002562	FBgn0002562	-	X:12490290-12492982	DriverCtrl	CG4928 KD	OK	0.0742319	1.61727	4.44538	4.7369	0.00025	0.0052303	yes
FBgn0002563	FBgn0002563	-	2L:898499-901316	DriverCtrl	CG4928 KD	OK	9.78469	19.1628	0.969713	2.01835	0.00145	0.0200553	yes
FBgn0002564	FBgn0002564	-	3L:66429-68995	DriverCtrl	CG4928 KD	OK	1.58538	0.811284	-0.966545	-1.55901	0.0188	0.119859	no
FBgn0002565	FBgn0002565	-	3L:12129102-12131869	DriverCtrl	CG4928 KD	OK	5.32657	284.45	5.73882	10.6401	5e-05	0.0014209	yes
FBgn0002566	FBgn0002566	-	2L:22924794-22943135	DriverCtrl	CG4928 KD	OK	11.1897	14.2129	0.345026	0.96125	0.16025	0.441976	no
FBgn0002567	FBgn0002567	-	2R:9177863-9186342	DriverCtrl	CG4928 KD	OK	37.9023	30.5806	-0.30967	-0.744418	0.2465	0.549565	no
FBgn0002569	FBgn0002569	-	2R:8453626-8455782	DriverCtrl	CG4928 KD	OK	34.1831	60.0614	0.813156	2.16457	0.00065	0.0110125	yes
FBgn0002570	FBgn0002570	-	2R:8447450-8451904	DriverCtrl	CG4928 KD	OK	656.155	1309.97	0.997428	1.79453	0.0062	0.056128	no
FBgn0002571	FBgn0002571	-	2R:8455908-8457892	DriverCtrl	CG4928 KD	OK	104.183	136.106	0.385614	0.974516	0.12975	0.39663	no
FBgn0002573	FBgn0002573	-	3L:13396227-13401125	DriverCtrl	CG4928 KD	OK	0.898372	0.967162	0.106446	0.174541	0.78745	0.926426	no
FBgn0002576	FBgn0002576	-	X:9284648-9303636	DriverCtrl	CG4928 KD	OK	0.576946	0.590658	0.0338867	0.0505684	0.9388	0.979807	no
FBgn0002577	FBgn0002577	-	X:11754272-11769508	DriverCtrl	CG4928 KD	NOTEST	0.0285991	0.191969	2.74683	0	1	1	no
FBgn0002578	FBgn0002578	-	3R:26014720-26016487	DriverCtrl	CG4928 KD	OK	29.2716	21.4342	-0.449584	-1.00704	0.12375	0.387052	no
FBgn0002579	FBgn0002579	-	X:628337-629483	DriverCtrl	CG4928 KD	OK	1143.1	1147.57	0.00562024	0.0130103	0.98415	0.994009	no
FBgn0002590	FBgn0002590	-	X:17143587-17148264	DriverCtrl	CG4928 KD	OK	708.186	553.137	-0.356491	-0.837442	0.19445	0.487788	no
FBgn0002592	FBgn0002592	-	3R:26016513-26017470	DriverCtrl	CG4928 KD	NOTEST	0.407837	0.439808	0.108881	0	1	1	no
FBgn0002593	FBgn0002593	-	2L:419951-420864	DriverCtrl	CG4928 KD	OK	1416.65	1231.02	-0.202627	-0.426166	0.50235	0.772715	no
FBgn0002607	FBgn0002607	-	2R:24967876-24969547	DriverCtrl	CG4928 KD	OK	705.212	541.752	-0.380424	-0.878532	0.1686	0.45284	no
FBgn0002609	FBgn0002609	-	3R:26021822-26023127	DriverCtrl	CG4928 KD	OK	1.219	0.968822	-0.331394	-0.471439	0.4721	0.75216	no
FBgn0002622	FBgn0002622	-	3R:23358811-23360207	DriverCtrl	CG4928 KD	OK	510.534	453.486	-0.170947	-0.39518	0.53575	0.795732	no
FBgn0002626	FBgn0002626	-	3R:30045228-30046161	DriverCtrl	CG4928 KD	OK	572.98	613.681	0.0990029	0.24307	0.70685	0.890724	no
FBgn0002629	FBgn0002629	-	3R:26023820-26024579	DriverCtrl	CG4928 KD	NOTEST	0.0819041	0.0211063	-1.95626	0	1	1	no
FBgn0002631	FBgn0002631	-	3R:26028853-26029735	DriverCtrl	CG4928 KD	NOTEST	0	0.0436487	inf	0	1	1	no
FBgn0002632	FBgn0002632	-	3R:26032910-26034047	DriverCtrl	CG4928 KD	NOTEST	0.191549	0.0320779	-2.57806	0	1	1	no
FBgn0002633	FBgn0002633	-	3R:26037037-26038019	DriverCtrl	CG4928 KD	NOTEST	0.014221	0.0354084	1.31606	0	1	1	no
FBgn0002638	FBgn0002638	-	3L:5930261-5932773	DriverCtrl	CG4928 KD	OK	16.7188	13.3423	-0.325469	-0.869842	0.1853	0.476695	no
FBgn0002641	FBgn0002641	-	X:20429674-20433210	DriverCtrl	CG4928 KD	OK	5.86573	5.98611	0.0293066	0.0747589	0.90905	0.97038	no
FBgn0002643	FBgn0002643	-	2R:13991202-14060356	DriverCtrl	CG4928 KD	OK	8.74936	9.80277	0.164013	0.292617	0.6507	0.861024	no
FBgn0002645	FBgn0002645	-	3R:32055278-32068441	DriverCtrl	CG4928 KD	OK	25.106	22.426	-0.162858	-0.420738	0.5084	0.776998	no
FBgn0002673	FBgn0002673	-	2L:16257687-16261877	DriverCtrl	CG4928 KD	OK	21.2055	17.9537	-0.240153	-0.414366	0.52455	0.788189	no
FBgn0002707	FBgn0002707	-	X:4311988-4318801	DriverCtrl	CG4928 KD	OK	1.5463	1.76533	0.191113	0.343832	0.59415	0.830807	no
FBgn0002709	FBgn0002709	-	X:17107581-17142990	DriverCtrl	CG4928 KD	OK	33.12	26.5204	-0.320599	-0.738709	0.2549	0.558433	no
FBgn0002715	FBgn0002715	-	2R:22106106-22124566	DriverCtrl	CG4928 KD	OK	24.4654	21.1543	-0.209794	-0.26271	0.68615	0.879976	no
FBgn0002716	FBgn0002716	-	2R:19456169-19486837	DriverCtrl	CG4928 KD	NOTEST	0	0	0	0	1	1	no
FBgn0002719	FBgn0002719	-	3R:12713102-12722442	DriverCtrl	CG4928 KD	OK	245.318	230.805	-0.0879799	-0.186917	0.77425	0.921589	no
FBgn0002723	FBgn0002723	-	X:11616123-11621280	DriverCtrl	CG4928 KD	OK	6.2279	7.71429	0.308789	0.813376	0.22695	0.52684	no
FBgn0002732	FBgn0002732	-	3R:26010892-26011568	DriverCtrl	CG4928 KD	OK	0.740427	0.368485	-1.00675	-0.918495	0.1618	0.44421	no
FBgn0002733	FBgn0002733	-	3R:26005045-26006023	DriverCtrl	CG4928 KD	OK	4.6917	2.85078	-0.718752	-1.31234	0.05325	0.234663	no
FBgn0002734	FBgn0002734	-	3R:25997620-25998633	DriverCtrl	CG4928 KD	NOTEST	0	0	0	0	1	1	no
FBgn0002735	FBgn0002735	-	3R:25999850-26000761	DriverCtrl	CG4928 KD	NOTEST	0.221227	0.0198423	-3.47888	0	1	1	no
FBgn0002736	FBgn0002736	-	2R:21128576-21142261	DriverCtrl	CG4928 KD	OK	9.92085	10.6544	0.102909	0.157031	0.81475	0.936237	no
FBgn0002772	FBgn0002772	-	3R:27657077-27660177	DriverCtrl	CG4928 KD	OK	180.127	323.838	0.846255	2.18188	0.0016	0.0215644	yes
FBgn0002773	FBgn0002773	-	3R:30171437-30174551	DriverCtrl	CG4928 KD	OK	219.225	319.983	0.545581	1.24671	0.0544	0.237931	no
FBgn0002774	FBgn0002774	-	2R:5974856-5980778	DriverCtrl	CG4928 KD	OK	10.4436	10.3148	-0.0179054	-0.0474375	0.94335	0.980987	no
FBgn0002775	FBgn0002775	-	3L:7094817-7125533	DriverCtrl	CG4928 KD	OK	5.83626	3.78716	-0.623927	-0.230395	0.63255	0.852386	no
FBgn0002778	FBgn0002778	-	3L:14985099-14991667	DriverCtrl	CG4928 KD	OK	9.10472	10.8841	0.25753	0.677733	0.2939	0.597571	no
FBgn0002780	FBgn0002780	-	3R:32052059-32054974	DriverCtrl	CG4928 KD	OK	23.5919	21.8423	-0.111168	-0.297776	0.64225	0.856992	no
FBgn0002781	FBgn0002781	-	3R:21350845-21377401	DriverCtrl	CG4928 KD	OK	108.015	77.3371	-0.481997	-0.902408	0.14785	0.424552	no
FBgn0002783	FBgn0002783	-	3R:15965445-15972913	DriverCtrl	CG4928 KD	OK	11.7712	11.2992	-0.0590448	-0.15797	0.8068	0.933484	no
FBgn0002787	FBgn0002787	-	2R:24392128-24404527	DriverCtrl	CG4928 KD	OK	112.847	97.7581	-0.207086	-0.289437	0.6556	0.863817	no
FBgn0002789	FBgn0002789	-	2R:13246669-13248880	DriverCtrl	CG4928 KD	OK	183.756	143.927	-0.352448	-0.935687	0.15265	0.431695	no
FBgn0002791	FBgn0002791	-	2R:23972430-23975408	DriverCtrl	CG4928 KD	OK	10.8849	10.7609	-0.0165269	-0.0442682	0.9449	0.981474	no
FBgn0002838	FBgn0002838	-	3R:26875851-26876562	DriverCtrl	CG4928 KD	OK	7.94029	7.38791	-0.104025	-0.185729	0.76895	0.91946	no
FBgn0002842	FBgn0002842	-	3L:21382500-21433134	DriverCtrl	CG4928 KD	OK	11.1668	5.6596	-0.980439	-0.446586	0.4437	0.731835	no
FBgn0002855	FBgn0002855	-	2L:5892882-5893896	DriverCtrl	CG4928 KD	OK	311.684	282.718	-0.140717	-0.355874	0.57845	0.821944	no
FBgn0002856	FBgn0002856	-	2L:5892297-5892862	DriverCtrl	CG4928 KD	OK	280.857	266.848	-0.0738171	-0.195164	0.76455	0.917516	no
FBgn0002862	FBgn0002862	-	3R:13827150-13828427	DriverCtrl	CG4928 KD	OK	1356.51	1046.13	-0.374837	-0.914083	0.15765	0.438806	no
FBgn0002863	FBgn0002863	-	3R:24227022-24250248	DriverCtrl	CG4928 KD	OK	3512.31	3049.88	-0.203668	-0.134201	0.826	0.940797	no
FBgn0002865	FBgn0002865	-	3R:28291337-28292656	DriverCtrl	CG4928 KD	OK	519.539	332.155	-0.645374	-1.52394	0.02605	0.147907	no
FBgn0002868	FBgn0002868	-	3R:9783406-9784370	DriverCtrl	CG4928 KD	OK	1653.15	634.479	-1.38157	-2.83102	5e-05	0.0014209	yes
FBgn0002869	FBgn0002869	-	3R:20503101-20503746	DriverCtrl	CG4928 KD	OK	12.957	10.8686	-0.253572	-0.337636	0.5932	0.830301	no
FBgn0002872	FBgn0002872	-	3L:1941067-1947475	DriverCtrl	CG4928 KD	OK	2.70504	2.75326	0.0254911	0.0357555	0.95315	0.984409	no
FBgn0002873	FBgn0002873	-	X:14247731-14258595	DriverCtrl	CG4928 KD	OK	16.9425	12.9746	-0.384958	-0.982428	0.12735	0.392833	no
FBgn0002878	FBgn0002878	-	X:13722245-13727113	DriverCtrl	CG4928 KD	OK	2.56039	2.72103	0.087785	0.212092	0.73775	0.904726	no
FBgn0002887	FBgn0002887	-	2L:8438168-8442342	DriverCtrl	CG4928 KD	OK	3.43576	3.5311	0.0394901	0.0939048	0.8836	0.961521	no
FBgn0002891	FBgn0002891	-	2R:7793624-7806385	DriverCtrl	CG4928 KD	OK	2.36221	2.15591	-0.131846	-0.0772955	0.90195	0.968124	no
FBgn0002899	FBgn0002899	-	3L:8137807-8151813	DriverCtrl	CG4928 KD	OK	0.869504	0.948689	0.125741	0.191579	0.7643	0.917516	no
FBgn0002901	FBgn0002901	-	3L:18109813-18112847	DriverCtrl	CG4928 KD	OK	3.16657	3.22022	0.0242402	0.0539119	0.93255	0.977572	no
FBgn0002905	FBgn0002905	-	3R:12705093-12712299	DriverCtrl	CG4928 KD	OK	2.16643	1.95205	-0.150327	-0.301292	0.64235	0.857038	no
FBgn0002906	FBgn0002906	-	3R:11735446-11741783	DriverCtrl	CG4928 KD	OK	4.96124	5.71879	0.205007	0.309621	0.629	0.850755	no
FBgn0002914	FBgn0002914	-	X:15853420-15857823	DriverCtrl	CG4928 KD	OK	23.8517	23.2953	-0.0340519	-0.0919728	0.88885	0.963258	no
FBgn0002917	FBgn0002917	-	X:14266366-14277416	DriverCtrl	CG4928 KD	OK	4.07354	4.21039	0.0476713	0.12587	0.84655	0.948367	no
FBgn0002921	FBgn0002921	-	3R:20948713-20976239	DriverCtrl	CG4928 KD	OK	227.994	284.316	0.318496	0.628349	0.33135	0.635531	no
FBgn0002922	FBgn0002922	-	3R:23711526-23718357	DriverCtrl	CG4928 KD	OK	2.36149	3.05326	0.370653	0.460829	0.4643	0.746673	no
FBgn0002924	FBgn0002924	-	3R:29803195-29816451	DriverCtrl	CG4928 KD	OK	5.55442	3.89176	-0.513215	-0.434267	0.51875	0.783547	no
FBgn0002926	FBgn0002926	-	3L:6550737-6603366	DriverCtrl	CG4928 KD	NOTEST	0	0	0	0	1	1	no
FBgn0002930	FBgn0002930	-	2R:7150702-7223378	DriverCtrl	CG4928 KD	OK	88.526	68.7731	-0.364257	-0.402452	0.56475	0.814004	no
FBgn0002931	FBgn0002931	-	2L:82420-87387	DriverCtrl	CG4928 KD	OK	5.7652	5.74109	-0.00604453	-0.0129074	0.9826	0.993601	no
FBgn0002932	FBgn0002932	-	3R:9020347-9042349	DriverCtrl	CG4928 KD	OK	5.20291	3.9714	-0.38967	-0.515331	0.42655	0.718762	no
FBgn0002933	FBgn0002933	-	X:3176439-3348400	DriverCtrl	CG4928 KD	NOTEST	0	0	0	0	1	1	no
FBgn0002936	FBgn0002936	-	2L:877171-885141	DriverCtrl	CG4928 KD	OK	44.323	23.6589	-0.905673	-0.90606	0.18545	0.476924	no
FBgn0002937	FBgn0002937	-	3R:13694052-13705402	DriverCtrl	CG4928 KD	OK	10.3147	11.587	0.167797	0.13329	0.8407	0.946351	no
FBgn0002938	FBgn0002938	-	2L:7377701-7384344	DriverCtrl	CG4928 KD	OK	63.6031	47.0242	-0.435693	-1.03333	0.1071	0.35793	no
FBgn0002939	FBgn0002939	-	2L:18081627-18083608	DriverCtrl	CG4928 KD	OK	54.7661	51.9511	-0.076128	-0.19069	0.76065	0.915801	no
FBgn0002940	FBgn0002940	-	3R:19886254-19888206	DriverCtrl	CG4928 KD	OK	1850.11	1507.19	-0.295751	-0.506203	0.4329	0.723906	no
FBgn0002941	FBgn0002941	-	3R:21548660-21557182	DriverCtrl	CG4928 KD	OK	0.876266	0.554808	-0.659381	-1.05059	0.1279	0.393596	no
FBgn0002945	FBgn0002945	-	3L:19003740-19045449	DriverCtrl	CG4928 KD	OK	10.7337	5.37308	-0.998328	-2.63341	0.00015	0.00346519	yes
FBgn0002948	FBgn0002948	-	X:11580771-11585750	DriverCtrl	CG4928 KD	OK	0	1.30352	inf	#NAME?	0.1574	0.438329	no
FBgn0002962	FBgn0002962	-	3R:19154096-19162300	DriverCtrl	CG4928 KD	NOTEST	0	0	0	0	1	1	no
FBgn0002973	FBgn0002973	-	2L:9437468-9464184	DriverCtrl	CG4928 KD	OK	33.3804	29.2998	-0.188113	-0.496082	0.44215	0.730885	no
FBgn0002985	FBgn0002985	-	2L:3604223-3606756	DriverCtrl	CG4928 KD	OK	4.23242	3.54598	-0.255298	-0.583969	0.3566	0.659235	no
FBgn0002989	FBgn0002989	-	2L:2988115-2992759	DriverCtrl	CG4928 KD	OK	1.87253	1.72219	-0.120748	-0.145295	0.82345	0.939899	no
FBgn0003002	FBgn0003002	-	3R:4852812-4869979	DriverCtrl	CG4928 KD	OK	0.48057	0.555487	0.209008	0.302389	0.6511	0.86129	no
FBgn0003008	FBgn0003008	-	2R:23967938-23970073	DriverCtrl	CG4928 KD	OK	8.53266	7.41872	-0.201825	-0.335896	0.60215	0.834892	no
FBgn0003009	FBgn0003009	-	2R:23271256-23275536	DriverCtrl	CG4928 KD	OK	3.97699	3.36703	-0.240202	-0.565355	0.3702	0.672273	no
FBgn0003011	FBgn0003011	-	3R:19659747-19663672	DriverCtrl	CG4928 KD	OK	0.312978	0.791609	1.33873	1.68284	0.0147	0.101876	no
FBgn0003015	FBgn0003015	-	3R:8934278-8938395	DriverCtrl	CG4928 KD	OK	0.0488095	2.24388	5.52269	3.92653	0.1199	0.381121	no
FBgn0003016	FBgn0003016	-	2L:14599195-14689340	DriverCtrl	CG4928 KD	NOTEST	0	0	0	0	1	1	no
FBgn0003023	FBgn0003023	-	X:8485007-8517029	DriverCtrl	CG4928 KD	NOTEST	0	0	0	0	1	1	no
FBgn0003028	FBgn0003028	-	X:4956645-5070929	DriverCtrl	CG4928 KD	OK	2.42278	2.69225	0.15215	0.213152	0.73535	0.903671	no
FBgn0003034	FBgn0003034	-	3L:13301634-13301922	DriverCtrl	CG4928 KD	OK	570.655	590.998	0.0505342	0.126173	0.84435	0.947602	no
FBgn0003041	FBgn0003041	-	3L:7896108-7911954	DriverCtrl	CG4928 KD	OK	3.83012	5.94479	0.634236	1.52717	0.0181	0.11708	no
FBgn0003042	FBgn0003042	-	3L:21304696-21318020	DriverCtrl	CG4928 KD	OK	3.48693	4.70909	0.433493	0.760402	0.2624	0.567157	no
FBgn0003044	FBgn0003044	-	2R:18135425-18139990	DriverCtrl	CG4928 KD	OK	13.2457	10.596	-0.322005	-0.883419	0.1744	0.461745	no
FBgn0003046	FBgn0003046	-	2L:7013395-7023898	DriverCtrl	CG4928 KD	NOTEST	0	0	0	0	1	1	no
FBgn0003048	FBgn0003048	-	X:2225295-2242035	DriverCtrl	CG4928 KD	OK	6.5031	6.25128	-0.056977	-0.141707	0.829	0.942151	no
FBgn0003053	FBgn0003053	-	X:4617563-4627206	DriverCtrl	CG4928 KD	OK	16.1815	12.3766	-0.386727	-1.05954	0.1105	0.364454	no
FBgn0003057	FBgn0003057	-	X:17225156-17226867	DriverCtrl	CG4928 KD	NOTEST	0	0	0	0	1	1	no
FBgn0003060	FBgn0003060	-	3R:13611582-13612433	DriverCtrl	CG4928 KD	OK	0.491914	0.467664	-0.0729324	-0.057371	0.92725	0.976582	no
FBgn0003062	FBgn0003062	-	2R:23072908-23074725	DriverCtrl	CG4928 KD	OK	13.6347	9.77541	-0.480051	-1.25913	0.0622	0.258183	no
FBgn0003065	FBgn0003065	-	3R:31763303-31764772	DriverCtrl	CG4928 KD	NOTEST	0.117953	0.145562	0.30342	0	1	1	no
FBgn0003067	FBgn0003067	-	2R:18536766-18539416	DriverCtrl	CG4928 KD	OK	643.865	440.251	-0.548433	-1.00296	0.1252	0.38931	no
FBgn0003068	FBgn0003068	-	X:2685579-2693886	DriverCtrl	CG4928 KD	OK	5.01435	3.15425	-0.668765	-1.68938	0.0117	0.0872869	no
FBgn0003071	FBgn0003071	-	2R:10109739-10117457	DriverCtrl	CG4928 KD	OK	87.046	89.9299	0.0470223	0.114878	0.86065	0.953064	no
FBgn0003074	FBgn0003074	-	2R:8910899-8914069	DriverCtrl	CG4928 KD	OK	268.173	316.031	0.236901	0.507526	0.43285	0.723884	no
FBgn0003076	FBgn0003076	-	3L:16122001-16128531	DriverCtrl	CG4928 KD	OK	162.839	225.632	0.470523	1.08618	0.0883	0.320194	no
FBgn0003079	FBgn0003079	-	X:2295465-2343870	DriverCtrl	CG4928 KD	OK	6.4645	6.80288	0.0736072	0.0901372	0.884	0.961715	no
FBgn0003082	FBgn0003082	-	2R:7825288-7828678	DriverCtrl	CG4928 KD	OK	16.5584	18.7677	0.180692	0.169776	0.7884	0.926783	no
FBgn0003086	FBgn0003086	-	X:3176439-3348400	DriverCtrl	CG4928 KD	NOTEST	0	0	0	0	1	1	no
FBgn0003087	FBgn0003087	-	2L:10362988-10364092	DriverCtrl	CG4928 KD	OK	12.0485	11.3899	-0.0811076	-0.169634	0.7941	0.929067	no
FBgn0003089	FBgn0003089	-	3L:19294563-19337609	DriverCtrl	CG4928 KD	OK	0.533792	0	#NAME?	#NAME?	5e-05	0.0014209	yes
FBgn0003090	FBgn0003090	-	2R:7150702-7223378	DriverCtrl	CG4928 KD	NOTEST	0	0	0	0	1	1	no
FBgn0003091	FBgn0003091	-	2R:16924654-16945126	DriverCtrl	CG4928 KD	OK	13.6894	13.0777	-0.0659538	-0.125088	0.8487	0.949086	no
FBgn0003093	FBgn0003093	-	3R:29039155-29049148	DriverCtrl	CG4928 KD	OK	22.3185	23.7323	0.088613	0.226365	0.733	0.902703	no
FBgn0003114	FBgn0003114	-	2R:20262957-20263684	DriverCtrl	CG4928 KD	NOTEST	0.192991	0.339582	0.815226	0	1	1	no
FBgn0003116	FBgn0003116	-	X:2181210-2184668	DriverCtrl	CG4928 KD	OK	11.3422	10.3228	-0.13587	-0.247397	0.6993	0.886669	no
FBgn0003117	FBgn0003117	-	3R:16026078-16041796	DriverCtrl	CG4928 KD	NOTEST	0.27069	0.409078	0.595733	0	1	1	no
FBgn0003118	FBgn0003118	-	3R:23290230-23346167	DriverCtrl	CG4928 KD	OK	5.25495	6.65753	0.341311	0.873801	0.1865	0.4783	no
FBgn0003124	FBgn0003124	-	3L:20309653-20313466	DriverCtrl	CG4928 KD	OK	28.0202	25.1472	-0.156068	-0.415448	0.5278	0.79065	no
FBgn0003129	FBgn0003129	-	3R:8316983-8333792	DriverCtrl	CG4928 KD	OK	3.61822	3.58269	-0.0142368	-0.0127407	0.9821	0.993352	no
FBgn0003130	FBgn0003130	-	2R:15762564-15855645	DriverCtrl	CG4928 KD	NOTEST	0	0	0	0	1	1	no
FBgn0003132	FBgn0003132	-	X:15350238-15379064	DriverCtrl	CG4928 KD	OK	40.4101	31.2061	-0.372887	-0.910014	0.15845	0.439716	no
FBgn0003134	FBgn0003134	-	3R:24518269-24522331	DriverCtrl	CG4928 KD	OK	70.1161	81.6199	0.219174	0.593919	0.4007	0.696912	no
FBgn0003137	FBgn0003137	-	3R:28520664-28540324	DriverCtrl	CG4928 KD	OK	6.31813	19.1612	1.60062	3.84245	5e-05	0.0014209	yes
FBgn0003139	FBgn0003139	-	X:6371064-6372915	DriverCtrl	CG4928 KD	OK	9.78848	14.1195	0.528532	1.38017	0.03795	0.189667	no
FBgn0003140	FBgn0003140	-	2R:17955395-17956570	DriverCtrl	CG4928 KD	OK	15.1195	14.7848	-0.0322992	-0.0820476	0.9018	0.968043	no
FBgn0003141	FBgn0003141	-	2L:20066390-20075458	DriverCtrl	CG4928 KD	OK	25.3831	38.8119	0.61263	0.922444	0.15975	0.441346	no
FBgn0003145	FBgn0003145	-	2L:12082994-12086413	DriverCtrl	CG4928 KD	OK	20.0927	13.708	-0.551657	-1.51221	0.02325	0.137408	no
FBgn0003149	FBgn0003149	-	3L:8732857-8745310	DriverCtrl	CG4928 KD	OK	123.497	161.162	0.384036	0.82164	0.20555	0.502264	no
FBgn0003159	FBgn0003159	-	X:2344948-2366356	DriverCtrl	CG4928 KD	OK	36.0304	28.449	-0.34084	-0.907116	0.18285	0.473263	no
FBgn0003162	FBgn0003162	-	2R:21175314-21182608	DriverCtrl	CG4928 KD	OK	9.95589	15.9558	0.680461	0.479325	0.46295	0.745504	no
FBgn0003165	FBgn0003165	-	3R:9066342-9237682	DriverCtrl	CG4928 KD	OK	19.803	19.4842	-0.0234157	-0.0580248	0.9329	0.977572	no
FBgn0003169	FBgn0003169	-	3R:14619029-14625703	DriverCtrl	CG4928 KD	OK	8.27721	9.97151	0.268669	0.701509	0.28335	0.586823	no
FBgn0003174	FBgn0003174	-	2R:7282571-7300806	DriverCtrl	CG4928 KD	OK	0.492589	0.370799	-0.409748	-0.667656	0.3147	0.619024	no
FBgn0003175	FBgn0003175	-	2R:22494296-22562065	DriverCtrl	CG4928 KD	OK	17.3196	12.995	-0.414451	-0.991969	0.1303	0.397439	no
FBgn0003187	FBgn0003187	-	2L:17486805-17497697	DriverCtrl	CG4928 KD	OK	24.2158	21.3247	-0.183428	-0.490564	0.4404	0.729661	no
FBgn0003189	FBgn0003189	-	X:16655358-16668712	DriverCtrl	CG4928 KD	OK	6.62842	5.07268	-0.385917	-0.920139	0.1628	0.44542	no
FBgn0003204	FBgn0003204	-	X:10711162-10757666	DriverCtrl	CG4928 KD	OK	20.6411	20.1611	-0.0339425	-0.0492224	0.93765	0.979522	no
FBgn0003205	FBgn0003205	-	3R:9510560-9513067	DriverCtrl	CG4928 KD	OK	15.8496	19.721	0.315289	0.838399	0.197	0.491404	no
FBgn0003206	FBgn0003206	-	3L:4139075-4141398	DriverCtrl	CG4928 KD	OK	13.929	20.932	0.587622	1.71191	0.0156	0.106005	no
FBgn0003209	FBgn0003209	-	2L:8709879-8740660	DriverCtrl	CG4928 KD	OK	21.579	15.5821	-0.46974	-1.24114	0.05385	0.236426	no
FBgn0003210	FBgn0003210	-	X:4387675-4611385	DriverCtrl	CG4928 KD	OK	16.3708	16.0184	-0.0313946	-0.0366564	0.9528	0.984308	no
FBgn0003218	FBgn0003218	-	X:13762751-13779488	DriverCtrl	CG4928 KD	OK	18.0571	18.3232	0.021107	0.0551961	0.93585	0.978796	no
FBgn0003227	FBgn0003227	-	3R:15804247-15832632	DriverCtrl	CG4928 KD	NOTEST	0	0	0	0	1	1	no
FBgn0003231	FBgn0003231	-	2L:19542467-19546959	DriverCtrl	CG4928 KD	OK	193.111	196.848	0.0276473	0.0637086	0.92055	0.974339	no
FBgn0003248	FBgn0003248	-	3R:18899422-18901019	DriverCtrl	CG4928 KD	OK	2.17859	6.09039	1.48314	2.64803	0.00045	0.00842924	yes
FBgn0003249	FBgn0003249	-	3R:20081059-20082450	DriverCtrl	CG4928 KD	OK	85.4064	77.722	-0.13602	-0.362234	0.5727	0.81852	no
FBgn0003250	FBgn0003250	-	3L:16852526-16862517	DriverCtrl	CG4928 KD	OK	87.3961	79.3205	-0.139875	-0.185853	0.77545	0.922261	no
FBgn0003254	FBgn0003254	-	2R:19270077-19281396	DriverCtrl	CG4928 KD	OK	6.45711	5.31392	-0.281113	-0.728101	0.2585	0.562435	no
FBgn0003255	FBgn0003255	-	2L:13980125-14001248	DriverCtrl	CG4928 KD	NOTEST	0.456511	0.386621	-0.239729	0	1	1	no
FBgn0003256	FBgn0003256	-	2R:1071461-1125927	DriverCtrl	CG4928 KD	OK	8.57586	10.6926	0.318262	0.793416	0.26485	0.569487	no
FBgn0003257	FBgn0003257	-	3R:21065240-21073319	DriverCtrl	CG4928 KD	OK	7.25618	5.74603	-0.336644	-0.218174	0.7342	0.903349	no
FBgn0003261	FBgn0003261	-	3R:6000425-6008579	DriverCtrl	CG4928 KD	OK	147.535	132.628	-0.153676	-0.343078	0.59805	0.832639	no
FBgn0003267	FBgn0003267	-	3R:26876629-26881171	DriverCtrl	CG4928 KD	NOTEST	0	0.529436	inf	0	1	1	no
FBgn0003268	FBgn0003268	-	3R:31580950-31588244	DriverCtrl	CG4928 KD	OK	1.17662	1.11526	-0.077275	-0.169207	0.7897	0.927253	no
FBgn0003270	FBgn0003270	-	2L:18596135-18596921	DriverCtrl	CG4928 KD	NOTEST	0.101471	0	#NAME?	0	1	1	no
FBgn0003274	FBgn0003274	-	2R:16586128-16586732	DriverCtrl	CG4928 KD	OK	497.347	503.927	0.0189623	0.0468653	0.94105	0.980268	no
FBgn0003275	FBgn0003275	-	3R:5371794-5372397	DriverCtrl	CG4928 KD	OK	93.2484	82.4241	-0.178012	-0.481227	0.46725	0.748774	no
FBgn0003277	FBgn0003277	-	X:11562799-11570326	DriverCtrl	CG4928 KD	OK	9.64462	9.254	-0.0596479	-0.157599	0.80715	0.933635	no
FBgn0003278	FBgn0003278	-	2L:404284-407969	DriverCtrl	CG4928 KD	OK	2.23707	2.31874	0.0517297	0.111065	0.8636	0.953857	no
FBgn0003279	FBgn0003279	-	3R:27922820-27937853	DriverCtrl	CG4928 KD	OK	909.261	829.78	-0.131967	-0.242173	0.7129	0.893799	no
FBgn0003285	FBgn0003285	-	X:2739088-3134532	DriverCtrl	CG4928 KD	OK	1.2065	0	#NAME?	#NAME?	0.2255	0.52513	no
FBgn0003292	FBgn0003292	-	3L:11584121-11587770	DriverCtrl	CG4928 KD	OK	0.465304	0.536147	0.204455	0.289954	0.65025	0.860837	no
FBgn0003295	FBgn0003295	-	3L:1342492-1475257	DriverCtrl	CG4928 KD	NOTEST	0	0	0	0	1	1	no
FBgn0003300	FBgn0003300	-	X:20690669-20697321	DriverCtrl	CG4928 KD	NOTEST	0.483002	0.273541	-0.820272	0	1	1	no
FBgn0003301	FBgn0003301	-	X:14784663-14826073	DriverCtrl	CG4928 KD	OK	6.67078	8.57743	0.36269	0.705539	0.3245	0.628448	no
FBgn0003302	FBgn0003302	-	X:6035752-6037800	DriverCtrl	CG4928 KD	OK	33.566	27.4487	-0.290262	-0.780178	0.23125	0.531855	no
FBgn0003308	FBgn0003308	-	3R:13032527-13038020	DriverCtrl	CG4928 KD	OK	12.1369	13.4677	0.150094	0.405257	0.5338	0.79456	no
FBgn0003310	FBgn0003310	-	2L:1049673-1077815	DriverCtrl	CG4928 KD	OK	10.529	7.55006	-0.479804	-1.21051	0.0649	0.265298	no
FBgn0003312	FBgn0003312	-	3R:11877234-11882534	DriverCtrl	CG4928 KD	NOTEST	0.421739	0.285283	-0.563956	0	1	1	no
FBgn0003313	FBgn0003313	-	2L:11484706-11486949	DriverCtrl	CG4928 KD	NOTEST	0.138147	0.160966	0.220552	0	1	1	no
FBgn0003317	FBgn0003317	-	2R:7806483-7810067	DriverCtrl	CG4928 KD	OK	9.7449	11.2205	0.203414	0.53379	0.4041	0.700048	no
FBgn0003319	FBgn0003319	-	3R:16116160-16146855	DriverCtrl	CG4928 KD	NOTEST	0	0	0	0	1	1	no
FBgn0003321	FBgn0003321	-	X:10832751-10847092	DriverCtrl	CG4928 KD	OK	23.8348	27.4979	0.206249	0.387439	0.54415	0.801345	no
FBgn0003326	FBgn0003326	-	2R:12780540-12802010	DriverCtrl	CG4928 KD	OK	2.14316	1.27597	-0.748147	-1.55479	0.0207	0.127393	no
FBgn0003328	FBgn0003328	-	2R:15248783-15258498	DriverCtrl	CG4928 KD	OK	8.91589	10.5579	0.243868	0.832232	0.31065	0.61512	no
FBgn0003330	FBgn0003330	-	3R:27680430-27682029	DriverCtrl	CG4928 KD	OK	9.45796	8.22728	-0.201112	-0.513266	0.4418	0.730647	no
FBgn0003334	FBgn0003334	-	3R:9631640-9637611	DriverCtrl	CG4928 KD	OK	14.828	14.4313	-0.0391263	-0.0926909	0.886	0.962174	no
FBgn0003339	FBgn0003339	-	3R:6823119-6849981	DriverCtrl	CG4928 KD	OK	1.70107	2.02683	0.252789	0.450712	0.4888	0.76346	no
FBgn0003345	FBgn0003345	-	X:15804369-15827682	DriverCtrl	CG4928 KD	OK	16.3975	16.1725	-0.0199349	-0.0456293	0.9452	0.981577	no
FBgn0003346	FBgn0003346	-	2L:19435849-19447317	DriverCtrl	CG4928 KD	OK	12.5612	14.5538	0.212417	0.223899	0.7164	0.895389	no
FBgn0003353	FBgn0003353	-	2R:24047144-24057599	DriverCtrl	CG4928 KD	OK	3.83388	3.63052	-0.0786294	-0.12606	0.8434	0.947343	no
FBgn0003356	FBgn0003356	-	3R:29923753-29924615	DriverCtrl	CG4928 KD	OK	1650.95	1889.13	0.194425	0.376542	0.5589	0.810796	no
FBgn0003357	FBgn0003357	-	3R:29922215-29923455	DriverCtrl	CG4928 KD	OK	1979.48	2409.89	0.283846	0.525382	0.40885	0.704274	no
FBgn0003358	FBgn0003358	-	3R:29925225-29926189	DriverCtrl	CG4928 KD	OK	227.784	604.803	1.4088	3.3796	5e-05	0.0014209	yes
FBgn0003360	FBgn0003360	-	X:10772540-10786958	DriverCtrl	CG4928 KD	OK	754.752	1077.49	0.513595	0.929468	0.16055	0.442235	no
FBgn0003366	FBgn0003366	-	X:11071440-11086299	DriverCtrl	CG4928 KD	OK	13.0677	10.9163	-0.25952	-0.640409	0.33085	0.635009	no
FBgn0003371	FBgn0003371	-	X:2633951-2679553	DriverCtrl	CG4928 KD	OK	52.7906	56.909	0.108376	0.24066	0.7538	0.913069	no
FBgn0003372	FBgn0003372	-	2L:4937408-4941423	DriverCtrl	CG4928 KD	NOTEST	0.0649613	0.0839374	0.369732	0	1	1	no
FBgn0003373	FBgn0003373	-	3L:11512220-11513402	DriverCtrl	CG4928 KD	NOTEST	0.0999743	0	#NAME?	0	1	1	no
FBgn0003374	FBgn0003374	-	X:3176439-3348400	DriverCtrl	CG4928 KD	NOTEST	0	0	0	0	1	1	no
FBgn0003375	FBgn0003375	-	3R:17595361-17596112	DriverCtrl	CG4928 KD	NOTEST	0.0309868	0	#NAME?	0	1	1	no
FBgn0003377	FBgn0003377	-	3L:11509860-11510247	DriverCtrl	CG4928 KD	NOTEST	0.16449	0.171491	0.0601381	0	1	1	no
FBgn0003378	FBgn0003378	-	3L:11508966-11509394	DriverCtrl	CG4928 KD	OK	2.63059	0.814386	-1.6916	-1.58088	0.1063	0.356232	no
FBgn0003380	FBgn0003380	-	X:17924306-18063247	DriverCtrl	CG4928 KD	OK	19.8248	24.5415	0.307916	0.865077	0.2777	0.582418	no
FBgn0003382	FBgn0003382	-	2R:11324313-11336463	DriverCtrl	CG4928 KD	NOTEST	0.112874	0.0964875	-0.226301	0	1	1	no
FBgn0003386	FBgn0003386	-	2L:3718184-3729145	DriverCtrl	CG4928 KD	OK	5.87372	6.13858	0.06363	0.163168	0.8064	0.933376	no
FBgn0003388	FBgn0003388	-	3L:14614457-14622205	DriverCtrl	CG4928 KD	OK	1.58861	1.17185	-0.438972	-0.701386	0.28145	0.585374	no
FBgn0003390	FBgn0003390	-	X:6771224-6779659	DriverCtrl	CG4928 KD	OK	10.3612	8.43532	-0.296678	-0.431427	0.5004	0.771571	no
FBgn0003391	FBgn0003391	-	2R:21049653-21057197	DriverCtrl	CG4928 KD	OK	7.1796	8.79528	0.292826	0.806755	0.22955	0.529975	no
FBgn0003392	FBgn0003392	-	X:15892115-15906716	DriverCtrl	CG4928 KD	OK	48.2335	49.7166	0.0436936	0.112476	0.8698	0.956346	no
FBgn0003396	FBgn0003396	-	2R:11135922-11217394	DriverCtrl	CG4928 KD	OK	16.3951	14.2439	-0.202919	-0.47106	0.4628	0.745317	no
FBgn0003401	FBgn0003401	-	2R:23841460-23843286	DriverCtrl	CG4928 KD	OK	0.700437	0.924443	0.40033	0.555534	0.3827	0.682365	no
FBgn0003410	FBgn0003410	-	3L:16852526-16862517	DriverCtrl	CG4928 KD	OK	28.3225	28.3413	0.000957076	0.00112118	0.9984	0.998989	no
FBgn0003411	FBgn0003411	-	X:11321578-11322357	DriverCtrl	CG4928 KD	NOTEST	0.223597	0.0211152	-3.40455	0	1	1	no
FBgn0003415	FBgn0003415	-	3L:20991672-21027434	DriverCtrl	CG4928 KD	OK	8.33721	8.18477	-0.0266218	-0.0684626	0.9143	0.971969	no
FBgn0003416	FBgn0003416	-	X:16350314-16356482	DriverCtrl	CG4928 KD	OK	2.87264	2.64161	-0.120957	-0.297317	0.63015	0.851328	no
FBgn0003423	FBgn0003423	-	X:21373634-21385159	DriverCtrl	CG4928 KD	OK	49.1175	56.511	0.202295	0.505015	0.441	0.730098	no
FBgn0003429	FBgn0003429	-	3R:24662490-24711595	DriverCtrl	CG4928 KD	OK	17.8647	20.2628	0.181722	0.465275	0.48155	0.758819	no
FBgn0003430	FBgn0003430	-	2L:3825674-3827099	DriverCtrl	CG4928 KD	OK	1.2289	1.30836	0.0903906	0.128602	0.84165	0.946683	no
FBgn0003435	FBgn0003435	-	2R:19517863-19631508	DriverCtrl	CG4928 KD	OK	425.031	327.779	-0.374845	-0.691742	0.2949	0.59877	no
FBgn0003444	FBgn0003444	-	2L:273835-283269	DriverCtrl	CG4928 KD	OK	1.97573	2.72694	0.4649	0.450964	0.49325	0.766514	no
FBgn0003447	FBgn0003447	-	X:7956819-7986601	DriverCtrl	CG4928 KD	NOTEST	0	0	0	0	1	1	no
FBgn0003448	FBgn0003448	-	2L:15476592-15478260	DriverCtrl	CG4928 KD	NOTEST	0.00847926	0	#NAME?	0	1	1	no
FBgn0003449	FBgn0003449	-	X:5309241-5310501	DriverCtrl	CG4928 KD	OK	27.7204	26.8406	-0.0465299	-0.118533	0.85185	0.950077	no
FBgn0003450	FBgn0003450	-	3R:13038374-13044086	DriverCtrl	CG4928 KD	NOTEST	0.368704	0.380158	0.0441369	0	1	1	no
FBgn0003459	FBgn0003459	-	3L:14402929-14409939	DriverCtrl	CG4928 KD	OK	4.68816	4.92875	0.0722005	0.181481	0.7737	0.921356	no
FBgn0003460	FBgn0003460	-	2R:7419349-7434872	DriverCtrl	CG4928 KD	OK	5.15277	3.66623	-0.49105	-0.829487	0.2053	0.501936	no
FBgn0003462	FBgn0003462	-	3L:11112280-11113740	DriverCtrl	CG4928 KD	OK	807.271	769.75	-0.0686637	-0.159561	0.8058	0.933376	no
FBgn0003463	FBgn0003463	-	X:15603282-15633434	DriverCtrl	CG4928 KD	OK	18.3107	21.8882	0.25747	0.694552	0.3028	0.606813	no
FBgn0003464	FBgn0003464	-	X:21350279-21357912	DriverCtrl	CG4928 KD	OK	12.6858	10.1487	-0.321922	-0.87632	0.1857	0.477315	no
FBgn0003475	FBgn0003475	-	2L:20311218-20348386	DriverCtrl	CG4928 KD	OK	61.2957	54.9558	-0.157514	-0.379198	0.559	0.81085	no
FBgn0003479	FBgn0003479	-	3R:30052513-30056603	DriverCtrl	CG4928 KD	OK	5.26968	6.0395	0.196715	0.204687	0.74675	0.909498	no
FBgn0003480	FBgn0003480	-	3R:14328050-14372951	DriverCtrl	CG4928 KD	NOTEST	0	0	0	0	1	1	no
FBgn0003482	FBgn0003482	-	3R:27165715-27167122	DriverCtrl	CG4928 KD	OK	0.477736	0.846138	0.82468	0.847873	0.19305	0.486402	no
FBgn0003483	FBgn0003483	-	3R:15837418-15844415	DriverCtrl	CG4928 KD	OK	1.33747	1.40774	0.0738651	0.140811	0.82755	0.94138	no
FBgn0003486	FBgn0003486	-	3L:5583668-5592571	DriverCtrl	CG4928 KD	NOTEST	0	0	0	0	1	1	no
FBgn0003495	FBgn0003495	-	3R:27064989-27070070	DriverCtrl	CG4928 KD	OK	8.21718	11.6812	0.507475	1.05643	0.0983	0.340477	no
FBgn0003499	FBgn0003499	-	3R:18090802-18135583	DriverCtrl	CG4928 KD	OK	1.71226	1.81726	0.0858653	0.194179	0.77105	0.920085	no
FBgn0003502	FBgn0003502	-	2L:8258372-8301079	DriverCtrl	CG4928 KD	OK	6.72966	8.53152	0.342269	0.839946	0.1983	0.493228	no
FBgn0003507	FBgn0003507	-	3R:15986151-16004081	DriverCtrl	CG4928 KD	OK	14.1924	9.60338	-0.563507	-1.42998	0.03015	0.162149	no
FBgn0003510	FBgn0003510	-	3R:30039718-30043071	DriverCtrl	CG4928 KD	OK	1.05623	0.53189	-0.989717	-1.00747	0.12555	0.389776	no
FBgn0003511	FBgn0003511	-	3R:30039718-30043071	DriverCtrl	CG4928 KD	OK	8.08941	6.40808	-0.336142	-0.718816	0.28115	0.585104	no
FBgn0003512	FBgn0003512	-	3R:30043340-30044886	DriverCtrl	CG4928 KD	OK	11.439	10.8704	-0.0735653	-0.190803	0.7653	0.917711	no
FBgn0003513	FBgn0003513	-	3R:16374433-16403690	DriverCtrl	CG4928 KD	OK	2.01275	1.7775	-0.179319	-0.402205	0.5395	0.798217	no
FBgn0003514	FBgn0003514	-	X:6223060-6225140	DriverCtrl	CG4928 KD	OK	88.4705	96.1292	0.119778	0.314541	0.62415	0.847721	no
FBgn0003515	FBgn0003515	-	3L:16419596-16543370	DriverCtrl	CG4928 KD	OK	11.0951	11.9026	0.10136	0.105688	0.8665	0.954816	no
FBgn0003517	FBgn0003517	-	X:1481796-1483413	DriverCtrl	CG4928 KD	OK	1078.76	1058	-0.0280364	-0.0562083	0.9308	0.977417	no
FBgn0003520	FBgn0003520	-	2R:18117895-18125779	DriverCtrl	CG4928 KD	OK	26.0813	24.9618	-0.0632911	-0.164074	0.7977	0.930288	no
FBgn0003525	FBgn0003525	-	3R:29251825-29255800	DriverCtrl	CG4928 KD	OK	0.667194	1.73623	1.37978	2.44217	0.0008	0.0129199	yes
FBgn0003527	FBgn0003527	-	2R:12570366-12571883	DriverCtrl	CG4928 KD	OK	9.67123	7.33841	-0.398232	-0.910841	0.1578	0.439005	no
FBgn0003545	FBgn0003545	-	2R:17744100-17748078	DriverCtrl	CG4928 KD	OK	12.1247	8.27024	-0.551948	-1.43887	0.029	0.158034	no
FBgn0003557	FBgn0003557	-	2L:2037713-2044372	DriverCtrl	CG4928 KD	OK	27.5167	26.2595	-0.0674698	-0.177041	0.785	0.925668	no
FBgn0003559	FBgn0003559	-	X:23096770-23101431	DriverCtrl	CG4928 KD	OK	6.49396	6.92088	0.0918565	0.230682	0.72045	0.89713	no
FBgn0003567	FBgn0003567	-	3R:14302427-14308589	DriverCtrl	CG4928 KD	OK	7.49236	8.66806	0.210289	0.524071	0.4115	0.706096	no
FBgn0003575	FBgn0003575	-	X:635889-643760	DriverCtrl	CG4928 KD	OK	9.9984	8.98234	-0.154606	-0.421474	0.51225	0.779371	no
FBgn0003598	FBgn0003598	-	3R:13264363-13272011	DriverCtrl	CG4928 KD	OK	5.61015	6.12351	0.126319	0.260609	0.6812	0.877261	no
FBgn0003607	FBgn0003607	-	2L:8206170-8211122	DriverCtrl	CG4928 KD	OK	47.5563	41.7733	-0.187055	-0.466538	0.46615	0.748137	no
FBgn0003612	FBgn0003612	-	2R:9116121-9122000	DriverCtrl	CG4928 KD	OK	23.821	22.7253	-0.0679391	-0.178682	0.77715	0.922564	no
FBgn0003638	FBgn0003638	-	X:1012778-1046040	DriverCtrl	CG4928 KD	OK	63.1436	49.6779	-0.346033	-0.77542	0.2482	0.551119	no
FBgn0003651	FBgn0003651	-	3R:12258736-12302785	DriverCtrl	CG4928 KD	OK	14.5667	14.4529	-0.0113065	-0.00694218	0.9902	0.99602	no
FBgn0003654	FBgn0003654	-	X:20227960-20236382	DriverCtrl	CG4928 KD	OK	30.7899	30.1808	-0.028829	-0.0767151	0.909	0.97038	no
FBgn0003655	FBgn0003655	-	X:6363417-6365708	DriverCtrl	CG4928 KD	OK	0.55396	1.27601	1.20379	1.70748	0.0106	0.0819154	no
FBgn0003656	FBgn0003656	-	X:7956819-7986601	DriverCtrl	CG4928 KD	OK	46.4851	44.7874	-0.0536763	-0.112278	0.8616	0.953321	no
FBgn0003660	FBgn0003660	-	2R:10247813-10255495	DriverCtrl	CG4928 KD	OK	79.6019	81.3875	0.0320032	0.0804302	0.9033	0.968561	no
FBgn0003676	FBgn0003676	-	3R:22489104-22491439	DriverCtrl	CG4928 KD	OK	27.8933	19.7102	-0.500973	-1.38057	0.03465	0.178314	no
FBgn0003683	FBgn0003683	-	3L:18592302-18593771	DriverCtrl	CG4928 KD	NOTEST	0.0236285	0	#NAME?	0	1	1	no
FBgn0003687	FBgn0003687	-	2R:21685282-21687642	DriverCtrl	CG4928 KD	NOTEST	0	0	0	0	1	1	no
FBgn0003701	FBgn0003701	-	2R:17860759-17865963	DriverCtrl	CG4928 KD	OK	2.53651	2.28982	-0.147611	-0.337874	0.60045	0.833957	no
FBgn0003710	FBgn0003710	-	3L:4173883-4193788	DriverCtrl	CG4928 KD	OK	7.4464	6.48095	-0.200337	-0.225051	0.72105	0.897414	no
FBgn0003714	FBgn0003714	-	X:2442312-2443976	DriverCtrl	CG4928 KD	OK	13.1406	12.132	-0.115217	-0.23181	0.72835	0.90061	no
FBgn0003716	FBgn0003716	-	2L:5216700-5271384	DriverCtrl	CG4928 KD	OK	11.1826	15.0269	0.426295	0.66202	0.337	0.64073	no
FBgn0003719	FBgn0003719	-	3R:24749730-24753510	DriverCtrl	CG4928 KD	OK	1.27164	1.36373	0.100864	0.189794	0.7662	0.918339	no
FBgn0003720	FBgn0003720	-	3R:30852314-30854400	DriverCtrl	CG4928 KD	NOTEST	0.00594871	0.00889323	0.58013	0	1	1	no
FBgn0003721	FBgn0003721	-	3R:15281370-15308779	DriverCtrl	CG4928 KD	OK	244.246	301.404	0.303361	0.700396	0.2863	0.589864	no
FBgn0003731	FBgn0003731	-	2R:21522419-21559977	DriverCtrl	CG4928 KD	OK	15.9655	13.5647	-0.235104	-0.59316	0.3657	0.668048	no
FBgn0003732	FBgn0003732	-	2L:19447364-19453490	DriverCtrl	CG4928 KD	OK	11.2684	13.3885	0.248721	0.665791	0.3014	0.605313	no
FBgn0003733	FBgn0003733	-	2R:7705182-7709184	DriverCtrl	CG4928 KD	OK	1.00139	1.03693	0.0503191	0.0863897	0.89075	0.963928	no
FBgn0003741	FBgn0003741	-	3L:16588474-16591050	DriverCtrl	CG4928 KD	OK	7.59804	5.54278	-0.455017	-0.528713	0.39665	0.694667	no
FBgn0003742	FBgn0003742	-	2R:14601277-14604337	DriverCtrl	CG4928 KD	OK	20.1921	20.7094	0.0364928	0.0889302	0.89245	0.964401	no
FBgn0003744	FBgn0003744	-	3L:19830863-19834304	DriverCtrl	CG4928 KD	OK	11.5833	20.7884	0.843737	2.48722	0.0008	0.0129199	yes
FBgn0003747	FBgn0003747	-	X:5680616-5682488	DriverCtrl	CG4928 KD	NOTEST	0.0259056	0.0807957	1.64101	0	1	1	no
FBgn0003748	FBgn0003748	-	2R:21074017-21091004	DriverCtrl	CG4928 KD	OK	66.9246	143.189	1.09732	2.71781	0.00015	0.00346519	yes
FBgn0003751	FBgn0003751	-	2L:10270050-10272324	DriverCtrl	CG4928 KD	NOTEST	0	0	0	0	1	1	no
FBgn0003861	FBgn0003861	-	3R:29914520-29920289	DriverCtrl	CG4928 KD	OK	104.276	74.3921	-0.487184	-1.08682	0.09335	0.330131	no
FBgn0003862	FBgn0003862	-	3R:14261390-14286903	DriverCtrl	CG4928 KD	OK	8.30705	7.02767	-0.24129	-0.539173	0.4082	0.703558	no
FBgn0003863	FBgn0003863	-	2R:11344259-11345119	DriverCtrl	CG4928 KD	OK	1886.35	4802.07	1.34806	2.2723	0.00105	0.0158917	yes
FBgn0003865	FBgn0003865	-	X:11988061-11988948	DriverCtrl	CG4928 KD	NOTEST	0	0	0	0	1	1	no
FBgn0003866	FBgn0003866	-	2L:21828592-21837011	DriverCtrl	CG4928 KD	OK	4.17763	3.66432	-0.18914	-0.480217	0.45155	0.7377	no
FBgn0003867	FBgn0003867	-	3R:21778113-21782536	DriverCtrl	CG4928 KD	OK	7.34344	20.2286	1.46187	3.71	5e-05	0.0014209	yes
FBgn0003870	FBgn0003870	-	3R:31713866-31735392	DriverCtrl	CG4928 KD	OK	13.4875	15.9824	0.244866	0.687632	0.3201	0.624077	no
FBgn0003882	FBgn0003882	-	3R:4387741-4389813	DriverCtrl	CG4928 KD	OK	12.8732	15.6284	0.279793	0.738087	0.25015	0.553308	no
FBgn0003884	FBgn0003884	-	3R:7086598-7088839	DriverCtrl	CG4928 KD	OK	686.1	634.1	-0.113707	-0.223788	0.73075	0.90212	no
FBgn0003885	FBgn0003885	-	3R:7530752-7532732	DriverCtrl	CG4928 KD	OK	121.153	94.0367	-0.36554	-0.913894	0.1488	0.4257	no
FBgn0003886	FBgn0003886	-	3R:9731220-9733250	DriverCtrl	CG4928 KD	OK	15.1596	9.44139	-0.683156	-1.80765	0.00605	0.0552702	no
FBgn0003887	FBgn0003887	-	2R:19447318-19451600	DriverCtrl	CG4928 KD	OK	224.568	195.468	-0.200224	-0.475186	0.47285	0.75282	no
FBgn0003888	FBgn0003888	-	2R:24305880-24313099	DriverCtrl	CG4928 KD	OK	44.2045	41.6469	-0.0859842	-0.226926	0.73095	0.902167	no
FBgn0003889	FBgn0003889	-	3R:9408382-9410282	DriverCtrl	CG4928 KD	OK	448.171	356.582	-0.329814	-0.720715	0.2739	0.578741	no
FBgn0003890	FBgn0003890	-	3R:27967007-27988384	DriverCtrl	CG4928 KD	OK	46.8275	42.4975	-0.139979	-0.390108	0.5613	0.812194	no
FBgn0003891	FBgn0003891	-	2R:21183321-21192913	DriverCtrl	CG4928 KD	OK	36.6677	37.0946	0.0167006	0.0393676	0.94995	0.983416	no
FBgn0003892	FBgn0003892	-	2R:8649648-8665223	DriverCtrl	CG4928 KD	OK	3.52543	3.84015	0.123364	0.315444	0.61975	0.84506	no
FBgn0003896	FBgn0003896	-	2L:18859506-18881261	DriverCtrl	CG4928 KD	OK	3.05894	2.76339	-0.146596	-0.301642	0.6404	0.856163	no
FBgn0003900	FBgn0003900	-	2R:22985373-23048325	DriverCtrl	CG4928 KD	OK	11.293	10.464	-0.109995	-0.135438	0.8393	0.945922	no
FBgn0003916	FBgn0003916	-	2L:901490-901654	DriverCtrl	CG4928 KD	OK	2.14264	0	#NAME?	#NAME?	0.15295	0.432262	no
FBgn0003920	FBgn0003920	-	X:16254671-16254863	DriverCtrl	CG4928 KD	OK	15.4783	3.66299	-2.07916	-1.30408	0.08375	0.310005	no
FBgn0003922	FBgn0003922	-	2L:19796364-19958424	DriverCtrl	CG4928 KD	NOTEST	0	0	0	0	1	1	no
FBgn0003923	FBgn0003923	-	2L:19796364-19958424	DriverCtrl	CG4928 KD	NOTEST	0	0	0	0	1	1	no
FBgn0003926	FBgn0003926	-	2L:1432710-1432921	DriverCtrl	CG4928 KD	OK	3.68415	4.79027	0.378774	0.240507	0.7238	0.898115	no
FBgn0003930	FBgn0003930	-	2L:21212321-21220572	DriverCtrl	CG4928 KD	OK	93.2909	0	#NAME?	#NAME?	0.25435	0.557886	no
FBgn0003931	FBgn0003931	-	2L:19796364-19958424	DriverCtrl	CG4928 KD	NOTEST	0	0	0	0	1	1	no
FBgn0003933	FBgn0003933	-	X:16254007-16254117	DriverCtrl	CG4928 KD	NOTEST	5.75598	0	#NAME?	0	1	1	no
FBgn0003934	FBgn0003934	-	2L:3043946-3056143	DriverCtrl	CG4928 KD	NOTEST	0	0	0	0	1	1	no
FBgn0003935	FBgn0003935	-	2L:13244847-13244974	DriverCtrl	CG4928 KD	OK	11.3203	4.53401	-1.32006	-4.60747	0.50625	0.775443	no
FBgn0003936	FBgn0003936	-	2L:15751556-15751682	DriverCtrl	CG4928 KD	NOTEST	0	0	0	0	1	1	no
FBgn0003938	FBgn0003938	-	3L:3090800-3090923	DriverCtrl	CG4928 KD	OK	133.934	58.5994	-1.19256	-1.04609	0.11445	0.37167	no
FBgn0003941	FBgn0003941	-	2L:4227698-4228561	DriverCtrl	CG4928 KD	OK	906.725	817.122	-0.150114	-0.354345	0.5851	0.826285	no
FBgn0003942	FBgn0003942	-	2L:10408351-10410456	DriverCtrl	CG4928 KD	OK	1005.75	953.49	-0.0769812	-0.148238	0.81505	0.936499	no
FBgn0003943	FBgn0003943	-	3L:3899258-3903184	DriverCtrl	CG4928 KD	OK	783.526	708.611	-0.144988	-0.249677	0.70155	0.887612	no
FBgn0003944	FBgn0003944	-	3R:16656622-16734426	DriverCtrl	CG4928 KD	OK	7.00743	8.85657	0.337863	0.81665	0.203	0.499253	no
FBgn0003950	FBgn0003950	-	X:21093843-21116914	DriverCtrl	CG4928 KD	OK	1.56469	1.63739	0.0655226	0.0665427	0.9145	0.971969	no
FBgn0003961	FBgn0003961	-	2L:7780084-7781415	DriverCtrl	CG4928 KD	OK	74.5875	145.91	0.96807	2.17645	0.00195	0.0249133	yes
FBgn0003963	FBgn0003963	-	2L:476219-540560	DriverCtrl	CG4928 KD	OK	2.53571	1.7857	-0.505897	-0.474338	0.46365	0.746008	no
FBgn0003964	FBgn0003964	-	X:2010859-2061915	DriverCtrl	CG4928 KD	OK	27.7374	28.1754	0.0226038	0.0187256	0.9771	0.991766	no
FBgn0003965	FBgn0003965	-	X:10923971-10925631	DriverCtrl	CG4928 KD	OK	10.8931	14.4507	0.407732	1.02616	0.11005	0.363708	no
FBgn0003969	FBgn0003969	-	X:15999950-16005812	DriverCtrl	CG4928 KD	OK	5.25095	5.6367	0.102273	0.258238	0.6891	0.881233	no
FBgn0003975	FBgn0003975	-	2R:12884631-12899385	DriverCtrl	CG4928 KD	OK	1.63267	3.43805	1.07436	2.26772	0.0006	0.0103679	yes
FBgn0003977	FBgn0003977	-	2R:23359214-23366355	DriverCtrl	CG4928 KD	OK	4.72661	3.96045	-0.25514	-0.349239	0.5759	0.820461	no
FBgn0003978	FBgn0003978	-	2L:20061421-20065679	DriverCtrl	CG4928 KD	OK	3.30649	3.31172	0.00227876	0.00301797	0.9973	0.998323	no
FBgn0003979	FBgn0003979	-	2L:5959595-5960340	DriverCtrl	CG4928 KD	OK	0	16.6964	inf	#NAME?	0.1075	0.358775	no
FBgn0003980	FBgn0003980	-	2L:5957003-5957639	DriverCtrl	CG4928 KD	OK	0.10268	9.83139	6.58117	3.13901	0.2487	0.551947	no
FBgn0003983	FBgn0003983	-	2L:13411140-13411631	DriverCtrl	CG4928 KD	OK	0.0581246	16.408	8.14104	2.95594	0.1963	0.490442	no
FBgn0003984	FBgn0003984	-	3L:5813337-5845664	DriverCtrl	CG4928 KD	OK	2.59769	2.68529	0.0478467	0.114693	0.8621	0.953577	no
FBgn0003996	FBgn0003996	-	X:2739088-3134532	DriverCtrl	CG4928 KD	OK	8.66066	98.8353	3.51248	3.44374	5e-05	0.0014209	yes
FBgn0003997	FBgn0003997	-	3L:18167744-18185641	DriverCtrl	CG4928 KD	OK	5.1153	4.18046	-0.291155	-0.648137	0.3153	0.619455	no
FBgn0004003	FBgn0004003	-	2R:19249394-19250917	DriverCtrl	CG4928 KD	OK	22.2631	22.4626	0.0128741	0.0326547	0.9594	0.986191	no
FBgn0004009	FBgn0004009	-	2L:7307158-7316265	DriverCtrl	CG4928 KD	OK	0.791923	0.773777	-0.0334432	-0.0513956	0.93615	0.978822	no
FBgn0004034	FBgn0004034	-	X:268508-470726	DriverCtrl	CG4928 KD	HIDATA	0	0	0	0	1	1	no
FBgn0004045	FBgn0004045	-	X:10053810-10055498	DriverCtrl	CG4928 KD	OK	0.36984	64.0741	7.4367	9.55602	5e-05	0.0014209	yes
FBgn0004047	FBgn0004047	-	X:13759545-13761547	DriverCtrl	CG4928 KD	OK	3.47475	54.3557	3.96745	8.26732	5e-05	0.0014209	yes
FBgn0004049	FBgn0004049	-	3R:13428866-13434984	DriverCtrl	CG4928 KD	OK	9.61706	8.73184	-0.139312	-0.367585	0.56735	0.815054	no
FBgn0004050	FBgn0004050	-	X:2444166-2470043	DriverCtrl	CG4928 KD	OK	11.2504	9.64703	-0.221817	-0.547981	0.4091	0.704363	no
FBgn0004052	FBgn0004052	-	3L:15509060-15511047	DriverCtrl	CG4928 KD	NOTEST	0	0	0	0	1	1	no
FBgn0004053	FBgn0004053	-	3R:6752863-6754194	DriverCtrl	CG4928 KD	NOTEST	0.110843	0	#NAME?	0	1	1	no
FBgn0004054	FBgn0004054	-	3R:6743134-6744136	DriverCtrl	CG4928 KD	NOTEST	0	0	0	0	1	1	no
FBgn0004055	FBgn0004055	-	2R:25012061-25031737	DriverCtrl	CG4928 KD	OK	9.56669	15.3277	0.680048	1.91918	0.0067	0.0592656	no
FBgn0004057	FBgn0004057	-	X:19667017-19675891	DriverCtrl	CG4928 KD	OK	75.005	69.5744	-0.108429	-0.271998	0.68485	0.879401	no
FBgn0004066	FBgn0004066	-	X:16276269-16277587	DriverCtrl	CG4928 KD	OK	53.3809	50.3297	-0.0849133	-0.228002	0.7251	0.898928	no
FBgn0004087	FBgn0004087	-	3R:16481166-16482452	DriverCtrl	CG4928 KD	OK	6.38829	7.00463	0.132879	0.171411	0.7894	0.927207	no
FBgn0004101	FBgn0004101	-	2R:24342860-24376473	DriverCtrl	CG4928 KD	OK	4.90769	5.4441	0.149649	0.319984	0.62045	0.845365	no
FBgn0004102	FBgn0004102	-	X:8630158-8650681	DriverCtrl	CG4928 KD	OK	2.2559	2.77261	0.297538	0.865761	0.27705	0.58168	no
FBgn0004103	FBgn0004103	-	3R:12423620-12425917	DriverCtrl	CG4928 KD	OK	40.1271	58.5907	0.546095	1.69107	0.02565	0.146532	no
FBgn0004106	FBgn0004106	-	2L:10384738-10386262	DriverCtrl	CG4928 KD	OK	5.21903	5.09625	-0.0343467	-0.0624717	0.92575	0.976109	no
FBgn0004107	FBgn0004107	-	3R:20735622-20739100	DriverCtrl	CG4928 KD	OK	1.52535	1.87598	0.298503	0.332373	0.61815	0.844177	no
FBgn0004108	FBgn0004108	-	3L:16766071-16779736	DriverCtrl	CG4928 KD	OK	3.03664	3.54094	0.221661	0.41743	0.5209	0.785213	no
FBgn0004110	FBgn0004110	-	3R:21378976-21381970	DriverCtrl	CG4928 KD	NOTEST	0.154933	0.166082	0.100254	0	1	1	no
FBgn0004117	FBgn0004117	-	3R:15310192-15315197	DriverCtrl	CG4928 KD	OK	176.183	236.282	0.423431	0.986148	0.1462	0.421738	no
FBgn0004118	FBgn0004118	-	3R:24509227-24515106	DriverCtrl	CG4928 KD	OK	3.27101	3.93357	0.266104	0.555105	0.3945	0.692419	no
FBgn0004132	FBgn0004132	-	2R:7565872-7566738	DriverCtrl	CG4928 KD	OK	14.0338	17.036	0.27968	0.632223	0.3177	0.621479	no
FBgn0004133	FBgn0004133	-	2R:7566808-7587079	DriverCtrl	CG4928 KD	OK	11.3107	8.43733	-0.422827	-0.406759	0.5307	0.792576	no
FBgn0004143	FBgn0004143	-	X:7021607-7066052	DriverCtrl	CG4928 KD	NOTEST	0	0	0	0	1	1	no
FBgn0004167	FBgn0004167	-	3L:3336859-3368133	DriverCtrl	CG4928 KD	OK	32.7747	26.5765	-0.302431	-0.678104	0.286	0.589527	no
FBgn0004168	FBgn0004168	-	2R:19067154-19121958	DriverCtrl	CG4928 KD	OK	1.7309	1.57993	-0.131664	-0.291322	0.64885	0.860334	no
FBgn0004169	FBgn0004169	-	X:13593473-13602578	DriverCtrl	CG4928 KD	OK	236.91	315.23	0.412065	0.912495	0.16005	0.441768	no
FBgn0004170	FBgn0004170	-	X:268508-470726	DriverCtrl	CG4928 KD	HIDATA	0	0	0	0	1	1	no
FBgn0004171	FBgn0004171	-	3R:28292797-28293863	DriverCtrl	CG4928 KD	OK	391.791	270.652	-0.533647	-1.31808	0.0454	0.212604	no
FBgn0004172	FBgn0004172	-	3R:7365849-7369305	DriverCtrl	CG4928 KD	OK	655.422	535.086	-0.292655	-0.772517	0.225	0.524655	no
FBgn0004173	FBgn0004173	-	3R:7365159-7365627	DriverCtrl	CG4928 KD	OK	351.092	156.096	-1.16941	-2.82507	5e-05	0.0014209	yes
FBgn0004174	FBgn0004174	-	3R:7364253-7364673	DriverCtrl	CG4928 KD	OK	225.09	239.679	0.0906001	0.231264	0.72155	0.89755	no
FBgn0004175	FBgn0004175	-	3R:7363306-7363773	DriverCtrl	CG4928 KD	OK	104.782	78.2777	-0.420721	-1.01497	0.11725	0.37647	no
FBgn0004177	FBgn0004177	-	2L:7827649-7833576	DriverCtrl	CG4928 KD	OK	91.115	103.452	0.183201	0.46376	0.4742	0.753567	no
FBgn0004179	FBgn0004179	-	3L:22267381-22273745	DriverCtrl	CG4928 KD	OK	37.0818	45.5975	0.298246	0.780568	0.24435	0.546834	no
FBgn0004181	FBgn0004181	-	2R:25175125-25176715	DriverCtrl	CG4928 KD	OK	729.96	1235.94	0.759719	1.42695	0.03245	0.170569	no
FBgn0004183	FBgn0004183	-	3R:4947932-4948096	DriverCtrl	CG4928 KD	OK	22.4028	2.48379	-3.17306	-3.34134	0.14395	0.418715	no
FBgn0004185	FBgn0004185	-	3R:23859466-23859630	DriverCtrl	CG4928 KD	NOTEST	1.08492	0	#NAME?	0	1	1	no
FBgn0004186	FBgn0004186	-	3R:23801713-23859167	DriverCtrl	CG4928 KD	NOTEST	0	0	0	0	1	1	no
FBgn0004187	FBgn0004187	-	3R:23801713-23859167	DriverCtrl	CG4928 KD	NOTEST	0	0	0	0	1	1	no
FBgn0004188	FBgn0004188	-	3R:24544718-24556549	DriverCtrl	CG4928 KD	NOTEST	0	0	0	0	1	1	no
FBgn0004189	FBgn0004189	-	3R:24556691-24556798	DriverCtrl	CG4928 KD	OK	99.1549	31.0644	-1.67442	-2.14905	0.1078	0.359192	no
FBgn0004190	FBgn0004190	-	3R:24557214-24557321	DriverCtrl	CG4928 KD	OK	795.074	656.425	-0.276457	-0.429675	0.4995	0.771037	no
FBgn0004191	FBgn0004191	-	2L:13211924-13212116	DriverCtrl	CG4928 KD	OK	128.103	468.576	1.87098	3.13503	5e-05	0.0014209	yes
FBgn0004192	FBgn0004192	-	2L:13215838-13216030	DriverCtrl	CG4928 KD	OK	38.2281	7.5939	-2.33172	-1.82336	0.02	0.12442	no
FBgn0004197	FBgn0004197	-	3R:27172089-27194267	DriverCtrl	CG4928 KD	OK	0.563936	1.58474	1.49064	2.94968	5e-05	0.0014209	yes
FBgn0004198	FBgn0004198	-	X:7609147-7678859	DriverCtrl	CG4928 KD	OK	8.33816	9.48413	0.185786	0.510387	0.44885	0.735603	no
FBgn0004227	FBgn0004227	-	X:16361568-16371547	DriverCtrl	CG4928 KD	OK	19.2081	22.8104	0.247975	0.610412	0.3618	0.66416	no
FBgn0004228	FBgn0004228	-	3L:15517423-15519592	DriverCtrl	CG4928 KD	OK	30.7542	20.2028	-0.606227	-1.458	0.02645	0.149309	no
FBgn0004237	FBgn0004237	-	3R:13656845-13660531	DriverCtrl	CG4928 KD	OK	68.9189	59.0848	-0.222114	-0.590132	0.37125	0.673209	no
FBgn0004240	FBgn0004240	-	2R:18865764-18866260	DriverCtrl	CG4928 KD	OK	28.1906	51.2666	0.862804	1.64733	0.00915	0.0738396	no
FBgn0004242	FBgn0004242	-	2L:2772326-2799979	DriverCtrl	CG4928 KD	OK	24.0693	30.5761	0.345208	0.984597	0.17645	0.464901	no
FBgn0004244	FBgn0004244	-	3L:9145837-9182149	DriverCtrl	CG4928 KD	OK	20.8821	22.6845	0.119437	0.296011	0.67	0.872091	no
FBgn0004359	FBgn0004359	-	3R:26881733-26912886	DriverCtrl	CG4928 KD	OK	11.2832	8.91485	-0.339889	-0.764569	0.2467	0.54976	no
FBgn0004360	FBgn0004360	-	2R:9494165-9503188	DriverCtrl	CG4928 KD	OK	2.41781	3.14162	0.37781	0.787523	0.2257	0.525251	no
FBgn0004362	FBgn0004362	-	2R:21697487-21716727	DriverCtrl	CG4928 KD	OK	9.02833	10.515	0.219917	0.188197	0.7701	0.919905	no
FBgn0004363	FBgn0004363	-	2L:10847226-10856644	DriverCtrl	CG4928 KD	OK	436.741	467.029	0.0967328	0.211141	0.74585	0.908743	no
FBgn0004364	FBgn0004364	-	2R:20111510-20116932	DriverCtrl	CG4928 KD	OK	6.94974	6.42049	-0.114276	-0.286661	0.65565	0.863824	no
FBgn0004367	FBgn0004367	-	X:16391697-16405122	DriverCtrl	CG4928 KD	OK	0.725685	0.757078	0.0610999	0.1087	0.8707	0.95677	no
FBgn0004368	FBgn0004368	-	X:4939127-4955916	DriverCtrl	CG4928 KD	OK	7.01567	7.08813	0.0148254	0.0391828	0.95045	0.983416	no
FBgn0004369	FBgn0004369	-	3R:29377645-29489265	DriverCtrl	CG4928 KD	OK	16.9621	16.3739	-0.0509195	-0.127452	0.84565	0.947985	no
FBgn0004370	FBgn0004370	-	X:11622014-11677338	DriverCtrl	CG4928 KD	OK	7.25501	9.44182	0.380086	1.12583	0.1206	0.38207	no
FBgn0004372	FBgn0004372	-	3L:3024128-3026521	DriverCtrl	CG4928 KD	OK	4.26849	2.96033	-0.527971	-1.08982	0.09095	0.32521	no
FBgn0004373	FBgn0004373	-	3L:305392-319884	DriverCtrl	CG4928 KD	OK	23.856	22.5554	-0.0808795	-0.198914	0.759	0.915078	no
FBgn0004374	FBgn0004374	-	2L:20075756-20091348	DriverCtrl	CG4928 KD	OK	8.37567	6.81204	-0.298118	-0.297313	0.6519	0.861823	no
FBgn0004378	FBgn0004378	-	3L:1235725-1245910	DriverCtrl	CG4928 KD	OK	1.66836	1.84956	0.148753	0.264978	0.67525	0.874847	no
FBgn0004379	FBgn0004379	-	3L:9362107-9367046	DriverCtrl	CG4928 KD	OK	9.54053	8.02742	-0.249133	-0.596114	0.35565	0.658446	no
FBgn0004380	FBgn0004380	-	3L:5356863-5359392	DriverCtrl	CG4928 KD	OK	9.69848	11.3201	0.22305	0.590773	0.3587	0.6613	no
FBgn0004381	FBgn0004381	-	3L:11795613-11798875	DriverCtrl	CG4928 KD	OK	7.57422	6.60085	-0.198445	-0.516473	0.4266	0.718761	no
FBgn0004387	FBgn0004387	-	3R:27547774-27559145	DriverCtrl	CG4928 KD	OK	10.1605	9.23094	-0.138429	-0.367833	0.5677	0.815346	no
FBgn0004389	FBgn0004389	-	3R:31178388-31195762	DriverCtrl	CG4928 KD	NOTEST	0	0	0	0	1	1	no
FBgn0004390	FBgn0004390	-	3L:9839092-9855285	DriverCtrl	CG4928 KD	OK	4.96714	5.64757	0.185214	0.481922	0.44725	0.734214	no
FBgn0004391	FBgn0004391	-	X:15453470-15462441	DriverCtrl	CG4928 KD	OK	4.31159	3.89319	-0.147267	-0.309251	0.633	0.852757	no
FBgn0004394	FBgn0004394	-	2L:12657164-12686306	DriverCtrl	CG4928 KD	OK	0.912667	0.9799	0.102546	0.170388	0.79475	0.929161	no
FBgn0004395	FBgn0004395	-	3R:23149652-23157862	DriverCtrl	CG4928 KD	OK	4.23221	5.70376	0.430504	1.11344	0.10725	0.358185	no
FBgn0004396	FBgn0004396	-	3L:15535394-15553214	DriverCtrl	CG4928 KD	OK	24.6902	23.5759	-0.0666201	-0.179345	0.78505	0.925668	no
FBgn0004397	FBgn0004397	-	X:2214346-2222567	DriverCtrl	CG4928 KD	OK	22.3195	19.4636	-0.197529	-0.527966	0.4182	0.712174	no
FBgn0004400	FBgn0004400	-	2R:17604950-17639138	DriverCtrl	CG4928 KD	NOTEST	0.321409	0	#NAME?	0	1	1	no
FBgn0004401	FBgn0004401	-	3L:17638102-17645036	DriverCtrl	CG4928 KD	OK	71.0788	61.9628	-0.198016	-0.503889	0.44225	0.730926	no
FBgn0004403	FBgn0004403	-	X:7933741-7934677	DriverCtrl	CG4928 KD	OK	169.237	171.742	0.0211913	0.0556077	0.92995	0.977078	no
FBgn0004404	FBgn0004404	-	X:7934897-7935792	DriverCtrl	CG4928 KD	OK	140.258	147.12	0.0689089	0.181342	0.77635	0.9224	no
FBgn0004406	FBgn0004406	-	2L:13823979-13827772	DriverCtrl	CG4928 KD	OK	3.39915	2.69782	-0.333379	-0.79225	0.21685	0.515572	no
FBgn0004414	FBgn0004414	-	3L:22082719-22083367	DriverCtrl	CG4928 KD	OK	350.85	369.187	0.0734973	0.185177	0.7732	0.921073	no
FBgn0004419	FBgn0004419	-	2L:10239340-10242172	DriverCtrl	CG4928 KD	OK	31.9683	37.9367	0.246955	0.665732	0.3011	0.604991	no
FBgn0004425	FBgn0004425	-	3L:1200785-1232700	DriverCtrl	CG4928 KD	OK	174.56	261.855	0.585048	0.416399	0.53575	0.795732	no
FBgn0004426	FBgn0004426	-	3L:1200785-1232700	DriverCtrl	CG4928 KD	OK	601.284	0	#NAME?	#NAME?	0.1026	0.349476	no
FBgn0004427	FBgn0004427	-	3L:1200785-1232700	DriverCtrl	CG4928 KD	OK	923.883	682.186	-0.437545	-0.502686	0.4117	0.706377	no
FBgn0004428	FBgn0004428	-	3L:1200785-1232700	DriverCtrl	CG4928 KD	NOTEST	0	0	0	0	1	1	no
FBgn0004429	FBgn0004429	-	3L:1200785-1232700	DriverCtrl	CG4928 KD	OK	0	51.2417	inf	#NAME?	0.15845	0.439716	no
FBgn0004430	FBgn0004430	-	3L:1200785-1232700	DriverCtrl	CG4928 KD	NOTEST	0	0	0	0	1	1	no
FBgn0004431	FBgn0004431	-	3L:1194738-1195302	DriverCtrl	CG4928 KD	OK	6.97568	4.13025	-0.756105	-1.03704	0.0983	0.340477	no
FBgn0004432	FBgn0004432	-	X:16313708-16320370	DriverCtrl	CG4928 KD	OK	122.995	142.558	0.21295	0.530188	0.4077	0.703318	no
FBgn0004435	FBgn0004435	-	2R:12612739-12623197	DriverCtrl	CG4928 KD	OK	36.2812	34.2747	-0.0820764	-0.170555	0.79905	0.930806	no
FBgn0004436	FBgn0004436	-	3R:4948754-4952682	DriverCtrl	CG4928 KD	OK	42.3739	59.105	0.480104	1.26046	0.05965	0.25145	no
FBgn0004449	FBgn0004449	-	3L:22293043-22407863	DriverCtrl	CG4928 KD	OK	10.4389	10.2082	-0.0322333	-0.0624655	0.9229	0.97508	no
FBgn0004456	FBgn0004456	-	X:13214408-13258495	DriverCtrl	CG4928 KD	OK	10.8886	10.8105	-0.0103889	-0.0211921	0.97335	0.99082	no
FBgn0004463	FBgn0004463	-	2R:12039040-12042623	DriverCtrl	CG4928 KD	OK	3.07622	3.11801	0.0194677	0.046053	0.94175	0.980578	no
FBgn0004465	FBgn0004465	-	3L:16610661-16612199	DriverCtrl	CG4928 KD	OK	20.4582	19.7367	-0.0517975	-0.138621	0.8273	0.941372	no
FBgn0004507	FBgn0004507	-	2L:2130812-2137296	DriverCtrl	CG4928 KD	OK	175.984	218.171	0.310016	0.674198	0.2959	0.599638	no
FBgn0004509	FBgn0004509	-	3R:25347430-25473058	DriverCtrl	CG4928 KD	OK	13.4495	17.5357	0.382746	0.779071	0.242	0.544197	no
FBgn0004510	FBgn0004510	-	3R:26881733-26912886	DriverCtrl	CG4928 KD	OK	4.79755	4.84899	0.0153855	0.0198894	0.9764	0.99152	no
FBgn0004511	FBgn0004511	-	X:11769768-11778784	DriverCtrl	CG4928 KD	NOTEST	0.0366524	0.0393832	0.103674	0	1	1	no
FBgn0004512	FBgn0004512	-	2R:12936890-12946347	DriverCtrl	CG4928 KD	OK	19.7416	31.6665	0.681721	1.64374	0.012	0.0885766	no
FBgn0004513	FBgn0004513	-	3L:6240499-6245746	DriverCtrl	CG4928 KD	OK	3.57731	4.23841	0.244648	0.630756	0.3387	0.642179	no
FBgn0004514	FBgn0004514	-	3L:22035002-22065279	DriverCtrl	CG4928 KD	OK	1.00792	1.61774	0.682599	1.29342	0.04455	0.209807	no
FBgn0004516	FBgn0004516	-	3L:4074076-4092706	DriverCtrl	CG4928 KD	OK	20.6292	24.2724	0.234626	0.347691	0.59075	0.829452	no
FBgn0004552	FBgn0004552	-	3L:4141466-4142070	DriverCtrl	CG4928 KD	OK	7.1556	12.6844	0.825905	1.40974	0.04015	0.196411	no
FBgn0004554	FBgn0004554	-	3R:17610855-17611511	DriverCtrl	CG4928 KD	OK	0.326721	0.967574	1.56631	1.09718	0.27555	0.580279	no
FBgn0004556	FBgn0004556	-	3L:16728495-16730818	DriverCtrl	CG4928 KD	OK	2.4804	2.67303	0.107898	0.214721	0.7335	0.902915	no
FBgn0004567	FBgn0004567	-	2L:3836839-3839185	DriverCtrl	CG4928 KD	OK	0.356669	0.679371	0.929615	1.18751	0.0639	0.26242	no
FBgn0004569	FBgn0004569	-	3L:16419596-16543370	DriverCtrl	CG4928 KD	OK	3.30355	5.14033	0.637844	0.525288	0.41925	0.712966	no
FBgn0004573	FBgn0004573	-	3R:30968235-31016875	DriverCtrl	CG4928 KD	OK	0.802176	1.04941	0.387593	0.240031	0.73615	0.903872	no
FBgn0004574	FBgn0004574	-	3L:4136358-4138996	DriverCtrl	CG4928 KD	OK	31.1967	33.757	0.113795	0.303192	0.6427	0.857212	no
FBgn0004575	FBgn0004575	-	3R:10190688-10222442	DriverCtrl	CG4928 KD	OK	16.3932	18.2862	0.157658	0.319484	0.6173	0.843607	no
FBgn0004577	FBgn0004577	-	3R:17014575-17027987	DriverCtrl	CG4928 KD	NOTEST	0	0	0	0	1	1	no
FBgn0004580	FBgn0004580	-	2R:16973926-16998594	DriverCtrl	CG4928 KD	OK	20.6562	18.9085	-0.127539	-0.228957	0.72915	0.901086	no
FBgn0004581	FBgn0004581	-	2R:23853269-23858921	DriverCtrl	CG4928 KD	OK	7.28816	6.46196	-0.173583	-0.419985	0.51615	0.782072	no
FBgn0004583	FBgn0004583	-	2L:431226-453024	DriverCtrl	CG4928 KD	OK	4.45227	4.49523	0.0138527	0.020395	0.97345	0.990845	no
FBgn0004584	FBgn0004584	-	2L:2969772-2972508	DriverCtrl	CG4928 KD	OK	5.73517	6.65312	0.214196	0.524699	0.42845	0.720106	no
FBgn0004587	FBgn0004587	-	3R:13661310-13666891	DriverCtrl	CG4928 KD	OK	53.7796	53.5739	-0.00552962	-0.0127189	0.98515	0.994219	no
FBgn0004588	FBgn0004588	-	3L:15649125-15649661	DriverCtrl	CG4928 KD	NOTEST	0	0	0	0	1	1	no
FBgn0004589	FBgn0004589	-	3L:15649935-15650541	DriverCtrl	CG4928 KD	OK	1.97179	0.624204	-1.65942	-1.11649	0.0816	0.305524	no
FBgn0004590	FBgn0004590	-	3L:15651478-15652254	DriverCtrl	CG4928 KD	NOTEST	0.108645	0.183026	0.752427	0	1	1	no
FBgn0004591	FBgn0004591	-	3L:15652536-15653096	DriverCtrl	CG4928 KD	NOTEST	0	0	0	0	1	1	no
FBgn0004592	FBgn0004592	-	3L:15654471-15656010	DriverCtrl	CG4928 KD	NOTEST	0.0111797	0	#NAME?	0	1	1	no
FBgn0004593	FBgn0004593	-	3L:15656654-15657390	DriverCtrl	CG4928 KD	OK	0.508343	0.203183	-1.32302	-0.814926	0.4003	0.696551	no
FBgn0004594	FBgn0004594	-	3L:15657627-15658149	DriverCtrl	CG4928 KD	NOTEST	0	0.184797	inf	0	1	1	no
FBgn0004595	FBgn0004595	-	3R:11328479-11407627	DriverCtrl	CG4928 KD	OK	18.3604	17.3461	-0.0819824	-0.198185	0.7709	0.920085	no
FBgn0004597	FBgn0004597	-	3R:14886455-14890205	DriverCtrl	CG4928 KD	OK	4.83136	6.583	0.446314	0.755297	0.2395	0.540882	no
FBgn0004598	FBgn0004598	-	X:16373085-16381782	DriverCtrl	CG4928 KD	OK	7.52779	9.66526	0.360582	0.946412	0.1479	0.424633	no
FBgn0004606	FBgn0004606	-	3R:30765925-30789202	DriverCtrl	CG4928 KD	OK	5.689	5.87411	0.0461944	0.117507	0.85855	0.952302	no
FBgn0004607	FBgn0004607	-	4:501809-557854	DriverCtrl	CG4928 KD	OK	1.74323	2.15531	0.306136	0.356009	0.5947	0.831059	no
FBgn0004611	FBgn0004611	-	2L:305934-358174	DriverCtrl	CG4928 KD	OK	0	3.82131	inf	#NAME?	0.163	0.445592	no
FBgn0004618	FBgn0004618	-	3R:18367926-18372738	DriverCtrl	CG4928 KD	OK	3.12137	2.16062	-0.530733	-1.14923	0.0775	0.296548	no
FBgn0004619	FBgn0004619	-	3L:6624031-6635059	DriverCtrl	CG4928 KD	OK	1.81283	1.44489	-0.327284	-0.664977	0.3072	0.61136	no
FBgn0004620	FBgn0004620	-	2L:5553896-5558994	DriverCtrl	CG4928 KD	OK	3.98976	3.6912	-0.112212	-0.199582	0.7548	0.913518	no
FBgn0004622	FBgn0004622	-	3R:29950795-29969447	DriverCtrl	CG4928 KD	OK	1.62462	1.22441	-0.408015	-0.754621	0.2357	0.537307	no
FBgn0004623	FBgn0004623	-	3L:19687636-19689992	DriverCtrl	CG4928 KD	OK	56.5869	45.2554	-0.322379	-0.874296	0.18505	0.47646	no
FBgn0004629	FBgn0004629	-	3R:14568961-14569871	DriverCtrl	CG4928 KD	OK	277.627	473.727	0.77091	1.96965	0.0023	0.0279917	yes
FBgn0004635	FBgn0004635	-	3L:1342492-1475257	DriverCtrl	CG4928 KD	OK	0	5.20964	inf	#NAME?	0.174	0.46103	no
FBgn0004636	FBgn0004636	-	3L:1859114-1862239	DriverCtrl	CG4928 KD	OK	40.8023	50.1738	0.298282	0.86991	0.22395	0.523301	no
FBgn0004638	FBgn0004638	-	2R:13495221-13506011	DriverCtrl	CG4928 KD	OK	36.1623	38.1335	0.0765739	0.119533	0.85525	0.951014	no
FBgn0004643	FBgn0004643	-	X:2604196-2608876	DriverCtrl	CG4928 KD	OK	4.80397	5.55147	0.208642	0.439798	0.49265	0.766192	no
FBgn0004644	FBgn0004644	-	3R:23128168-23141906	DriverCtrl	CG4928 KD	OK	1.61989	1.73719	0.100863	0.192731	0.7658	0.918028	no
FBgn0004646	FBgn0004646	-	X:6973619-6991318	DriverCtrl	CG4928 KD	OK	25.1019	30.1939	0.266463	0.652829	0.3149	0.619074	no
FBgn0004647	FBgn0004647	-	X:3134869-3172221	DriverCtrl	CG4928 KD	OK	1.90214	2.55435	0.42533	1.09206	0.09215	0.327728	no
FBgn0004648	FBgn0004648	-	X:496445-509072	DriverCtrl	CG4928 KD	OK	21.2344	25.0386	0.237753	0.603079	0.35485	0.657714	no
FBgn0004649	FBgn0004649	-	X:14193213-14199958	DriverCtrl	CG4928 KD	OK	0.322867	1.58793	2.29814	4.10423	5e-05	0.0014209	yes
FBgn0004650	FBgn0004650	-	X:1322512-1329438	DriverCtrl	CG4928 KD	OK	2.24246	2.32764	0.0537833	0.134474	0.8355	0.944859	no
FBgn0004652	FBgn0004652	-	3R:18414272-18545586	DriverCtrl	CG4928 KD	OK	15.8021	12.883	-0.294654	-0.757758	0.26005	0.564235	no
FBgn0004654	FBgn0004654	-	X:2145135-2149647	DriverCtrl	CG4928 KD	OK	81.1319	87.3921	0.107232	0.270186	0.6821	0.877603	no
FBgn0004655	FBgn0004655	-	X:2149935-2158983	DriverCtrl	CG4928 KD	OK	5.60049	5.97953	0.0944788	0.25722	0.69935	0.886669	no
FBgn0004656	FBgn0004656	-	X:8037807-8061436	DriverCtrl	CG4928 KD	OK	19.2652	22.4285	0.219333	0.593001	0.41195	0.706619	no
FBgn0004657	FBgn0004657	-	X:8061644-8070237	DriverCtrl	CG4928 KD	OK	20.047	24.4347	0.285544	0.756912	0.24815	0.551102	no
FBgn0004666	FBgn0004666	-	3R:13057754-13078124	DriverCtrl	CG4928 KD	OK	0.996065	0.693399	-0.522553	-0.85476	0.1808	0.470454	no
FBgn0004687	FBgn0004687	-	X:5619135-5622539	DriverCtrl	CG4928 KD	OK	54.9551	81.2705	0.564477	1.91818	0.0201	0.124843	no
FBgn0004698	FBgn0004698	-	2R:15311509-15322171	DriverCtrl	CG4928 KD	OK	18.4555	14.5501	-0.343024	-0.615806	0.3384	0.642146	no
FBgn0004777	FBgn0004777	-	3R:6686727-6688039	DriverCtrl	CG4928 KD	OK	0.71612	0.513696	-0.479288	-0.511963	0.45625	0.740761	no
FBgn0004778	FBgn0004778	-	3R:6689601-6690239	DriverCtrl	CG4928 KD	NOTEST	0.223509	0.0351116	-2.67031	0	1	1	no
FBgn0004779	FBgn0004779	-	3R:6690886-6691758	DriverCtrl	CG4928 KD	NOTEST	0	0	0	0	1	1	no
FBgn0004780	FBgn0004780	-	3R:6692731-6693527	DriverCtrl	CG4928 KD	NOTEST	0.112625	0.265291	1.23605	0	1	1	no
FBgn0004781	FBgn0004781	-	3R:6695147-6696271	DriverCtrl	CG4928 KD	NOTEST	0.109951	0.125287	0.188371	0	1	1	no
FBgn0004782	FBgn0004782	-	3R:6701967-6702877	DriverCtrl	CG4928 KD	NOTEST	0.0642328	0.0351488	-0.869836	0	1	1	no
FBgn0004783	FBgn0004783	-	3R:6704083-6704903	DriverCtrl	CG4928 KD	NOTEST	0	0.0404284	inf	0	1	1	no
FBgn0004784	FBgn0004784	-	2R:16898534-16901575	DriverCtrl	CG4928 KD	OK	24.8526	27.34	0.137618	0.369815	0.56165	0.812291	no
FBgn0004795	FBgn0004795	-	2R:23632609-23654820	DriverCtrl	CG4928 KD	OK	9.35582	11.1713	0.255862	0.738378	0.308	0.61239	no
FBgn0004797	FBgn0004797	-	2L:16802025-16826964	DriverCtrl	CG4928 KD	OK	10.8675	20.2644	0.89892	0.913358	0.1983	0.493228	no
FBgn0004811	FBgn0004811	-	2L:19792103-19795851	DriverCtrl	CG4928 KD	OK	11.3887	10.9176	-0.0609548	-0.150947	0.8371	0.945463	no
FBgn0004828	FBgn0004828	-	X:9152522-9156669	DriverCtrl	CG4928 KD	OK	115.601	203.135	0.813289	2.25538	0.0277	0.153479	no
FBgn0004832	FBgn0004832	-	X:4101317-4104197	DriverCtrl	CG4928 KD	OK	8.20704	8.98019	0.129884	0.2741	0.66845	0.871033	no
FBgn0004837	FBgn0004837	-	2L:15039487-15043334	DriverCtrl	CG4928 KD	OK	3.89906	4.3489	0.157523	0.366756	0.57005	0.816899	no
FBgn0004838	FBgn0004838	-	2L:6920703-6932057	DriverCtrl	CG4928 KD	OK	158.099	182.125	0.204094	0.432559	0.51735	0.782841	no
FBgn0004839	FBgn0004839	-	2R:12001472-12019846	DriverCtrl	CG4928 KD	OK	1.69973	1.70507	0.00452373	0.0100556	0.9883	0.995495	no
FBgn0004841	FBgn0004841	-	3R:10737591-10751228	DriverCtrl	CG4928 KD	OK	0.541791	0.52402	-0.0481157	-0.0680107	0.91465	0.972049	no
FBgn0004842	FBgn0004842	-	3R:26996979-27064199	DriverCtrl	CG4928 KD	NOTEST	0	0	0	0	1	1	no
FBgn0004852	FBgn0004852	-	3L:19939286-19977960	DriverCtrl	CG4928 KD	OK	7.91821	9.18389	0.213931	0.474429	0.46575	0.747814	no
FBgn0004854	FBgn0004854	-	X:17314580-17324175	DriverCtrl	CG4928 KD	OK	0.811567	0.979832	0.271824	0.437531	0.49065	0.764788	no
FBgn0004855	FBgn0004855	-	3R:14309088-14310178	DriverCtrl	CG4928 KD	OK	11.3128	11.1063	-0.0265667	-0.0536499	0.9359	0.978796	no
FBgn0004856	FBgn0004856	-	X:9103869-9106604	DriverCtrl	CG4928 KD	OK	12.9249	11.8917	-0.120198	-0.319287	0.62755	0.849904	no
FBgn0004858	FBgn0004858	-	2L:14390627-14409549	DriverCtrl	CG4928 KD	OK	13.6629	12.549	-0.122698	-0.333088	0.6059	0.837265	no
FBgn0004859	FBgn0004859	-	4:47709-63124	DriverCtrl	CG4928 KD	OK	3.27553	3.77834	0.206025	0.502296	0.44365	0.731835	no
FBgn0004860	FBgn0004860	-	X:2115726-2123286	DriverCtrl	CG4928 KD	OK	3.41043	2.93224	-0.217947	-0.553786	0.3922	0.690681	no
FBgn0004861	FBgn0004861	-	X:2126209-2138371	DriverCtrl	CG4928 KD	OK	5.51771	5.248	-0.0722995	-0.185609	0.7727	0.920924	no
FBgn0004862	FBgn0004862	-	3R:21388879-21390449	DriverCtrl	CG4928 KD	OK	1.71545	1.66847	-0.0400547	-0.0648048	0.92345	0.975212	no
FBgn0004863	FBgn0004863	-	3R:21499985-21512814	DriverCtrl	CG4928 KD	OK	0.688916	0.399739	-0.785271	-1.02291	0.1169	0.376027	no
FBgn0004864	FBgn0004864	-	X:11360929-11368098	DriverCtrl	CG4928 KD	OK	6.94231	6.34202	-0.130473	-0.346071	0.58405	0.8254	no
FBgn0004865	FBgn0004865	-	3L:21226608-21266503	DriverCtrl	CG4928 KD	OK	2.23654	2.50561	0.163895	0.370529	0.5884	0.828218	no
FBgn0004867	FBgn0004867	-	2L:9896264-9897552	DriverCtrl	CG4928 KD	OK	509.561	413.41	-0.301683	-0.71093	0.2864	0.589977	no
FBgn0004868	FBgn0004868	-	2L:9491175-9494876	DriverCtrl	CG4928 KD	OK	87.3827	122.804	0.490942	1.24512	0.10095	0.346061	no
FBgn0004870	FBgn0004870	-	3L:1036368-1101089	DriverCtrl	CG4928 KD	OK	1.63462	1.30955	-0.319882	-0.694989	0.27465	0.579416	no
FBgn0004872	FBgn0004872	-	2L:10976771-10987420	DriverCtrl	CG4928 KD	OK	0.545749	0.60098	0.13908	0.0429796	0.954	0.984766	no
FBgn0004875	FBgn0004875	-	3L:3818678-3842326	DriverCtrl	CG4928 KD	OK	24.4936	22.0169	-0.153794	-0.382959	0.5506	0.805433	no
FBgn0004876	FBgn0004876	-	3R:19044881-19094270	DriverCtrl	CG4928 KD	OK	35.9651	32.0944	-0.164276	-0.413738	0.5108	0.778577	no
FBgn0004878	FBgn0004878	-	3R:5712974-5716805	DriverCtrl	CG4928 KD	NOTEST	0.00772375	0.00504536	-0.614345	0	1	1	no
FBgn0004880	FBgn0004880	-	3L:3983895-3994003	DriverCtrl	CG4928 KD	OK	13.7585	17.373	0.336523	1.01692	0.1904	0.482781	no
FBgn0004882	FBgn0004882	-	3R:23260609-23280856	DriverCtrl	CG4928 KD	OK	93.6709	68.4723	-0.45208	-1.08458	0.0965	0.337145	no
FBgn0004885	FBgn0004885	-	3R:24719696-24749125	DriverCtrl	CG4928 KD	OK	10.0662	9.49989	-0.0835342	-0.218733	0.73785	0.904731	no
FBgn0004888	FBgn0004888	-	3L:3814210-3818383	DriverCtrl	CG4928 KD	OK	284.128	233.711	-0.281816	-0.634187	0.3395	0.642883	no
FBgn0004889	FBgn0004889	-	3R:10126128-10139772	DriverCtrl	CG4928 KD	OK	34.5647	33.1913	-0.0584969	-0.155396	0.81105	0.935014	no
FBgn0004892	FBgn0004892	-	2L:3578012-3580769	DriverCtrl	CG4928 KD	OK	2.438	1.69204	-0.526936	-1.09528	0.1029	0.349948	no
FBgn0004893	FBgn0004893	-	2L:3771699-3784121	DriverCtrl	CG4928 KD	OK	11.7953	11.2797	-0.0644892	-0.172337	0.79345	0.928969	no
FBgn0004895	FBgn0004895	-	3L:4018877-4021279	DriverCtrl	CG4928 KD	NOTEST	0.223956	0.243192	0.118879	0	1	1	no
FBgn0004896	FBgn0004896	-	2R:22868158-22870706	DriverCtrl	CG4928 KD	OK	0.780334	0.672969	-0.213552	-0.305823	0.6401	0.856122	no
FBgn0004897	FBgn0004897	-	3R:25082683-25084878	DriverCtrl	CG4928 KD	NOTEST	0.161899	0.173205	0.0973908	0	1	1	no
FBgn0004898	FBgn0004898	-	3R:25095011-25096099	DriverCtrl	CG4928 KD	NOTEST	0.188306	0.355464	0.916626	0	1	1	no
FBgn0004901	FBgn0004901	-	3R:7903029-7911779	DriverCtrl	CG4928 KD	OK	5.29399	6.02922	0.187617	0.140097	0.83005	0.942669	no
FBgn0004903	FBgn0004903	-	3R:26872128-26875742	DriverCtrl	CG4928 KD	OK	23.1832	19.5573	-0.245374	-0.668448	0.3133	0.617953	no
FBgn0004907	FBgn0004907	-	2R:10099676-10109687	DriverCtrl	CG4928 KD	OK	367.325	395.119	0.105229	0.222624	0.7314	0.902437	no
FBgn0004908	FBgn0004908	-	3R:8341099-8343516	DriverCtrl	CG4928 KD	OK	21.3226	23.7385	0.154848	0.295942	0.6468	0.859156	no
FBgn0004910	FBgn0004910	-	3L:3909972-3935992	DriverCtrl	CG4928 KD	OK	23.3178	32.6945	0.487614	1.22068	0.0715	0.28231	no
FBgn0004911	FBgn0004911	-	3L:3909972-3935992	DriverCtrl	CG4928 KD	NOTEST	0	0	0	0	1	1	no
FBgn0004913	FBgn0004913	-	3R:4906621-4910081	DriverCtrl	CG4928 KD	OK	15.8066	14.4195	-0.132509	-0.360511	0.57495	0.819994	no
FBgn0004914	FBgn0004914	-	2L:8687225-8709611	DriverCtrl	CG4928 KD	OK	22.7286	18.5063	-0.296487	-0.224978	0.733	0.902703	no
FBgn0004915	FBgn0004915	-	2L:10431337-10435656	DriverCtrl	CG4928 KD	OK	18.2009	22.2751	0.291425	0.613152	0.3755	0.676764	no
FBgn0004919	FBgn0004919	-	2R:25072626-25084347	DriverCtrl	CG4928 KD	OK	5.5705	5.00152	-0.155439	-0.363425	0.57545	0.820287	no
FBgn0004921	FBgn0004921	-	2R:8901403-8904791	DriverCtrl	CG4928 KD	OK	69.0798	119.729	0.793442	2.28697	0.0042	0.0429331	yes
FBgn0004924	FBgn0004924	-	X:15319478-15328029	DriverCtrl	CG4928 KD	OK	20.0822	28.1741	0.488454	1.54679	0.0532	0.234549	no
FBgn0004926	FBgn0004926	-	3L:12521128-12526731	DriverCtrl	CG4928 KD	OK	148.099	129.874	-0.189447	-0.419159	0.534	0.794737	no
FBgn0004956	FBgn0004956	-	X:18305353-18309291	DriverCtrl	CG4928 KD	OK	2.82135	2.08913	-0.433483	-0.929774	0.15945	0.440798	no
FBgn0004957	FBgn0004957	-	X:18366356-18379854	DriverCtrl	CG4928 KD	OK	3.05144	1.87658	-0.701382	-0.590685	0.39905	0.695897	no
FBgn0004959	FBgn0004959	-	X:18685765-18688433	DriverCtrl	CG4928 KD	NOTEST	0.0724307	0.102108	0.495418	0	1	1	no
FBgn0005198	FBgn0005198	-	3L:20129180-20139010	DriverCtrl	CG4928 KD	OK	6.26241	5.82066	-0.105536	-0.188174	0.769	0.919473	no
FBgn0005278	FBgn0005278	-	2L:106902-114432	DriverCtrl	CG4928 KD	OK	61.2419	84.0482	0.456698	1.22465	0.08715	0.317499	no
FBgn0005322	FBgn0005322	-	2L:10302172-10303947	DriverCtrl	CG4928 KD	OK	22.7682	22.5021	-0.016962	-0.045429	0.9478	0.982629	no
FBgn0005355	FBgn0005355	-	3R:12689872-12691468	DriverCtrl	CG4928 KD	OK	10.2342	8.85354	-0.209078	-0.525938	0.4227	0.715931	no
FBgn0005386	FBgn0005386	-	3L:19590772-19598755	DriverCtrl	CG4928 KD	OK	10.1574	8.13329	-0.320614	-0.849825	0.18165	0.471502	no
FBgn0005390	FBgn0005390	-	X:5955628-5964247	DriverCtrl	CG4928 KD	NOTEST	0	0.348306	inf	0	1	1	no
FBgn0005391	FBgn0005391	-	X:10050950-10052636	DriverCtrl	CG4928 KD	OK	0.387977	59.4886	7.2605	9.07786	5e-05	0.0014209	yes
FBgn0005411	FBgn0005411	-	X:16356695-16359039	DriverCtrl	CG4928 KD	OK	23.9763	23.608	-0.0223349	-0.0598457	0.9258	0.976109	no
FBgn0005427	FBgn0005427	-	X:268508-470726	DriverCtrl	CG4928 KD	HIDATA	0	0	0	0	1	1	no
FBgn0005533	FBgn0005533	-	3L:9428794-9429821	DriverCtrl	CG4928 KD	OK	875.27	754.824	-0.213587	-0.50103	0.42805	0.719837	no
FBgn0005536	FBgn0005536	-	3L:16051958-16082026	DriverCtrl	CG4928 KD	OK	41.5698	43.916	0.0792079	0.179508	0.77715	0.922564	no
FBgn0005558	FBgn0005558	-	4:697688-721173	DriverCtrl	CG4928 KD	OK	2.04198	1.64311	-0.313538	-0.622672	0.3454	0.648704	no
FBgn0005561	FBgn0005561	-	4:1088797-1123357	DriverCtrl	CG4928 KD	OK	0.424033	0	#NAME?	#NAME?	0.01125	0.0850848	no
FBgn0005564	FBgn0005564	-	3L:19566850-19584568	DriverCtrl	CG4928 KD	OK	8.4339	6.49401	-0.377091	-0.964123	0.14315	0.417415	no
FBgn0005585	FBgn0005585	-	3R:9628690-9630851	DriverCtrl	CG4928 KD	OK	454.035	443.92	-0.0325043	-0.0726841	0.90975	0.970622	no
FBgn0005586	FBgn0005586	-	2R:10721334-10729203	DriverCtrl	CG4928 KD	OK	11.1436	15.5322	0.479054	0.674332	0.34165	0.644764	no
FBgn0005590	FBgn0005590	-	2L:19586622-19732069	DriverCtrl	CG4928 KD	NOTEST	0	0	0	0	1	1	no
FBgn0005592	FBgn0005592	-	3L:14071891-14083229	DriverCtrl	CG4928 KD	OK	0.578123	1.12586	0.961575	0.760942	0.2433	0.545391	no
FBgn0005593	FBgn0005593	-	2L:10201003-10202321	DriverCtrl	CG4928 KD	OK	449.547	467.712	0.0571463	0.133559	0.834	0.944265	no
FBgn0005596	FBgn0005596	-	3R:29116390-29122879	DriverCtrl	CG4928 KD	OK	5.35068	4.2031	-0.348268	-0.608085	0.35055	0.653374	no
FBgn0005612	FBgn0005612	-	2R:23978800-23988455	DriverCtrl	CG4928 KD	OK	20.7876	15.3454	-0.437921	-0.553179	0.4114	0.706017	no
FBgn0005613	FBgn0005613	-	2R:14201389-14212413	DriverCtrl	CG4928 KD	OK	0.888472	1.02957	0.212639	0.367092	0.56285	0.813019	no
FBgn0005614	FBgn0005614	-	2R:9753696-9765518	DriverCtrl	CG4928 KD	OK	79.8517	48.5129	-0.718954	-1.51634	0.0212	0.129368	no
FBgn0005616	FBgn0005616	-	2L:3462217-3466112	DriverCtrl	CG4928 KD	OK	5.50139	6.07827	0.143865	0.388689	0.55395	0.807789	no
FBgn0005617	FBgn0005617	-	2L:18683719-18688800	DriverCtrl	CG4928 KD	OK	6.06476	6.42056	0.0822487	0.214774	0.74165	0.906768	no
FBgn0005619	FBgn0005619	-	2R:10237743-10247560	DriverCtrl	CG4928 KD	OK	3.74845	3.62202	-0.0494998	-0.0750148	0.90455	0.969022	no
FBgn0005624	FBgn0005624	-	2R:12965996-12980994	DriverCtrl	CG4928 KD	OK	2.50429	2.11264	-0.24535	-0.59667	0.3458	0.649049	no
FBgn0005626	FBgn0005626	-	3L:6713355-6719525	DriverCtrl	CG4928 KD	OK	10.6518	17.0483	0.678536	1.70081	0.0094	0.0751576	no
FBgn0005631	FBgn0005631	-	2R:22692523-22700970	DriverCtrl	CG4928 KD	OK	3.83349	4.4761	0.223584	0.64539	0.37015	0.672245	no
FBgn0005632	FBgn0005632	-	3R:31777019-31793907	DriverCtrl	CG4928 KD	OK	16.7087	18.7031	0.162675	0.366765	0.56925	0.816341	no
FBgn0005633	FBgn0005633	-	3L:19989550-19991220	DriverCtrl	CG4928 KD	OK	1.26311	12.8188	3.34321	2.97125	0.005	0.0483255	yes
FBgn0005636	FBgn0005636	-	2R:24275733-24291084	DriverCtrl	CG4928 KD	OK	4.98587	2.69649	-0.886761	-2.2274	0.0013	0.0186209	yes
FBgn0005638	FBgn0005638	-	2R:24331521-24334307	DriverCtrl	CG4928 KD	OK	1.05508	1.12616	0.0940604	0.168816	0.7982	0.930538	no
FBgn0005640	FBgn0005640	-	3L:3515750-3610521	DriverCtrl	CG4928 KD	OK	18.3062	18.485	0.0140174	0.0368394	0.95475	0.984986	no
FBgn0005642	FBgn0005642	-	3R:28807982-28811337	DriverCtrl	CG4928 KD	OK	9.90415	7.89827	-0.326496	-0.89889	0.185	0.47646	no
FBgn0005648	FBgn0005648	-	2R:8131430-8135315	DriverCtrl	CG4928 KD	OK	21.2965	25.7222	0.2724	0.228911	0.7183	0.896279	no
FBgn0005649	FBgn0005649	-	3R:24043055-24049168	DriverCtrl	CG4928 KD	OK	28.9783	35.6112	0.297357	0.749223	0.2468	0.549794	no
FBgn0005654	FBgn0005654	-	2R:13202727-13206547	DriverCtrl	CG4928 KD	OK	30.8843	25.7718	-0.261082	-0.677926	0.2961	0.599887	no
FBgn0005655	FBgn0005655	-	2R:20261753-20262883	DriverCtrl	CG4928 KD	OK	4.70172	5.72923	0.285153	0.544309	0.4023	0.69848	no
FBgn0005658	FBgn0005658	-	3L:6097616-6123913	DriverCtrl	CG4928 KD	OK	1.80238	1.34354	-0.423866	-0.761358	0.2492	0.552428	no
FBgn0005659	FBgn0005659	-	3R:27736537-27748366	DriverCtrl	CG4928 KD	OK	9.32354	7.83915	-0.250181	-0.672145	0.30965	0.6142	no
FBgn0005660	FBgn0005660	-	2L:544924-552923	DriverCtrl	CG4928 KD	OK	4.28894	2.33666	-0.876173	-0.825421	0.178	0.466842	no
FBgn0005664	FBgn0005664	-	2L:11944128-11947131	DriverCtrl	CG4928 KD	OK	9.09461	7.94304	-0.19532	-0.518787	0.44395	0.732062	no
FBgn0005666	FBgn0005666	-	4:724399-776474	DriverCtrl	CG4928 KD	OK	44.7844	51.4704	0.200747	0.390537	0.55855	0.810662	no
FBgn0005670	FBgn0005670	-	X:2159144-2162180	DriverCtrl	CG4928 KD	OK	5.39463	5.1731	-0.0604961	-0.139514	0.82865	0.941918	no
FBgn0005671	FBgn0005671	-	3R:12623761-12627829	DriverCtrl	CG4928 KD	OK	212.007	226.748	0.0969758	0.216412	0.7399	0.905963	no
FBgn0005672	FBgn0005672	-	2L:19567899-19577315	DriverCtrl	CG4928 KD	OK	18.2116	18.842	0.0490911	0.129086	0.83985	0.946077	no
FBgn0005674	FBgn0005674	-	3R:23952135-23958391	DriverCtrl	CG4928 KD	OK	19.5198	19.5706	0.00374751	0.00925469	0.98865	0.995667	no
FBgn0005677	FBgn0005677	-	2L:16466511-16485998	DriverCtrl	CG4928 KD	OK	1.8417	1.99087	0.112361	0.264467	0.68835	0.880909	no
FBgn0005683	FBgn0005683	-	2L:10420624-10422780	DriverCtrl	CG4928 KD	OK	3.00048	2.46933	-0.281069	-0.554974	0.39515	0.693129	no
FBgn0005694	FBgn0005694	-	3L:21433421-21441363	DriverCtrl	CG4928 KD	OK	10.3301	12.9985	0.331488	0.752714	0.2469	0.549923	no
FBgn0005695	FBgn0005695	-	2R:8724257-8729501	DriverCtrl	CG4928 KD	OK	4.49161	6.01617	0.421613	0.705697	0.2754	0.580151	no
FBgn0005696	FBgn0005696	-	3R:27239162-27241228	DriverCtrl	CG4928 KD	OK	1.09963	1.15203	0.0671717	0.105985	0.86535	0.954439	no
FBgn0005771	FBgn0005771	-	2L:14490858-14494019	DriverCtrl	CG4928 KD	OK	19.1599	18.001	-0.0900172	-0.243777	0.70625	0.890354	no
FBgn0005775	FBgn0005775	-	3L:4936757-5079033	DriverCtrl	CG4928 KD	OK	4.30787	4.54556	0.0774854	0.109317	0.86415	0.954221	no
FBgn0005777	FBgn0005777	-	3R:9747874-9754686	DriverCtrl	CG4928 KD	OK	18.8703	20.6695	0.131383	0.338083	0.6087	0.839418	no
FBgn0005778	FBgn0005778	-	2R:22041666-22042945	DriverCtrl	CG4928 KD	OK	15.4573	13.89	-0.154244	-0.384757	0.5532	0.807239	no
FBgn0005779	FBgn0005779	-	2L:3068344-3144786	DriverCtrl	CG4928 KD	NOTEST	0	0	0	0	1	1	no
FBgn0008635	FBgn0008635	-	X:18381548-18385242	DriverCtrl	CG4928 KD	OK	44.7817	37.4187	-0.25915	-0.690387	0.2976	0.601583	no
FBgn0008636	FBgn0008636	-	2R:20954667-20960909	DriverCtrl	CG4928 KD	OK	1.20436	1.03743	-0.215255	-0.332909	0.6142	0.841895	no
FBgn0008646	FBgn0008646	-	3R:13867344-13874916	DriverCtrl	CG4928 KD	OK	0.884307	0.477588	-0.88878	-1.31481	0.05275	0.233435	no
FBgn0008651	FBgn0008651	-	3R:21409978-21434133	DriverCtrl	CG4928 KD	OK	1.89033	2.28053	0.27073	0.483279	0.4613	0.744376	no
FBgn0010014	FBgn0010014	-	X:5332498-5334449	DriverCtrl	CG4928 KD	OK	6.98769	8.422	0.269348	0.738477	0.3319	0.635961	no
FBgn0010015	FBgn0010015	-	3R:31039373-31046821	DriverCtrl	CG4928 KD	OK	5.69125	6.05888	0.0903044	0.22974	0.71905	0.896584	no
FBgn0010019	FBgn0010019	-	X:268508-470726	DriverCtrl	CG4928 KD	HIDATA	0	6582.88	0	0	1	1	no
FBgn0010038	FBgn0010038	-	3R:12371970-12372704	DriverCtrl	CG4928 KD	OK	6.95667	6.11238	-0.186662	-0.350519	0.59095	0.829473	no
FBgn0010039	FBgn0010039	-	3R:12373067-12373813	DriverCtrl	CG4928 KD	OK	18.4723	12.0811	-0.612611	-1.38508	0.0362	0.183459	no
FBgn0010040	FBgn0010040	-	3R:12374099-12374824	DriverCtrl	CG4928 KD	OK	0.65695	0.370169	-0.8276	-0.688257	0.2783	0.582955	no
FBgn0010041	FBgn0010041	-	3R:12375732-12376572	DriverCtrl	CG4928 KD	OK	16.268	6.83143	-1.25177	-2.81586	0.0001	0.00253693	yes
FBgn0010042	FBgn0010042	-	3R:12377127-12377907	DriverCtrl	CG4928 KD	OK	1.03855	0.269451	-1.94647	-1.55778	0.0347	0.17843	no
FBgn0010043	FBgn0010043	-	3R:12378499-12379255	DriverCtrl	CG4928 KD	OK	4.65927	4.32643	-0.106927	-0.180907	0.7789	0.923265	no
FBgn0010044	FBgn0010044	-	3R:12380007-12380815	DriverCtrl	CG4928 KD	OK	10.0457	17.9289	0.835717	1.86795	0.00585	0.0540377	no
FBgn0010051	FBgn0010051	-	3R:5508841-5539411	DriverCtrl	CG4928 KD	OK	7.31414	7.44645	0.0258646	0.0538243	0.93275	0.977572	no
FBgn0010052	FBgn0010052	-	2R:16119792-16122773	DriverCtrl	CG4928 KD	OK	1.99292	2.18304	0.13146	0.251562	0.70375	0.889012	no
FBgn0010053	FBgn0010053	-	2R:18853433-18855087	DriverCtrl	CG4928 KD	OK	39.2921	41.55	0.0806089	0.216128	0.74045	0.906238	no
FBgn0010078	FBgn0010078	-	2R:22854382-22858794	DriverCtrl	CG4928 KD	OK	519.164	514.456	-0.0131401	-0.0285095	0.96275	0.987683	no
FBgn0010097	FBgn0010097	-	2L:19183862-19185726	DriverCtrl	CG4928 KD	NOTEST	0.0992033	0.436986	2.13913	0	1	1	no
FBgn0010100	FBgn0010100	-	2L:21163640-21173185	DriverCtrl	CG4928 KD	OK	277.336	431.648	0.638219	1.21399	0.06285	0.259638	no
FBgn0010105	FBgn0010105	-	3L:15721510-15728430	DriverCtrl	CG4928 KD	OK	5.96193	5.5956	-0.0914874	-0.218387	0.74075	0.906264	no
FBgn0010109	FBgn0010109	-	2R:8228970-8232330	DriverCtrl	CG4928 KD	NOTEST	0.0144409	0	#NAME?	0	1	1	no
FBgn0010113	FBgn0010113	-	3R:30277931-30372382	DriverCtrl	CG4928 KD	OK	23.1684	15.4804	-0.581717	-1.3168	0.0557	0.24129	no
FBgn0010114	FBgn0010114	-	2R:9227784-9247249	DriverCtrl	CG4928 KD	OK	17.0314	15.6094	-0.125785	-0.271875	0.6716	0.872959	no
FBgn0010173	FBgn0010173	-	3R:8262119-8264451	DriverCtrl	CG4928 KD	OK	29.2219	31.0198	0.0861437	0.230558	0.7197	0.896792	no
FBgn0010194	FBgn0010194	-	X:18501400-18505405	DriverCtrl	CG4928 KD	OK	2.64043	2.36496	-0.158955	-0.357815	0.58265	0.824556	no
FBgn0010197	FBgn0010197	-	2L:11138758-11149101	DriverCtrl	CG4928 KD	NOTEST	0	0	0	0	1	1	no
FBgn0010198	FBgn0010198	-	X:13335636-13337705	DriverCtrl	CG4928 KD	OK	748.452	672.733	-0.153876	-0.362085	0.57415	0.819422	no
FBgn0010213	FBgn0010213	-	2R:16772784-16773915	DriverCtrl	CG4928 KD	OK	209.68	202.515	-0.0501599	-0.135742	0.8409	0.946482	no
FBgn0010215	FBgn0010215	-	3L:23318645-23338100	DriverCtrl	CG4928 KD	OK	16.4617	18.0452	0.1325	0.360615	0.5753	0.820276	no
FBgn0010217	FBgn0010217	-	4:1029710-1034917	DriverCtrl	CG4928 KD	OK	501.891	749.898	0.579321	1.13703	0.0732	0.286442	no
FBgn0010220	FBgn0010220	-	2R:9087833-9094658	DriverCtrl	CG4928 KD	OK	6.75582	7.2394	0.0997381	0.130184	0.8367	0.945258	no
FBgn0010222	FBgn0010222	-	3R:9042507-9052231	DriverCtrl	CG4928 KD	OK	0	20.3172	inf	#NAME?	0.1181	0.3778	no
FBgn0010223	FBgn0010223	-	3L:16662556-16667934	DriverCtrl	CG4928 KD	OK	9.53046	8.17912	-0.2206	-0.541931	0.3991	0.695897	no
FBgn0010225	FBgn0010225	-	3R:4235216-4242717	DriverCtrl	CG4928 KD	OK	97.3252	107.454	0.142837	0.31337	0.6269	0.849614	no
FBgn0010226	FBgn0010226	-	2R:17093245-17099501	DriverCtrl	CG4928 KD	OK	209.57	188.285	-0.154516	-0.376245	0.5652	0.814063	no
FBgn0010228	FBgn0010228	-	2R:21697487-21716727	DriverCtrl	CG4928 KD	OK	102.783	140.617	0.452175	1.09896	0.0966	0.337283	no
FBgn0010235	FBgn0010235	-	3L:12745343-12750056	DriverCtrl	CG4928 KD	OK	34.0645	29.0565	-0.229408	-0.600193	0.3563	0.658992	no
FBgn0010238	FBgn0010238	-	2R:12453189-12465630	DriverCtrl	CG4928 KD	OK	18.9686	20.7284	0.127998	0.339637	0.5986	0.832959	no
FBgn0010240	FBgn0010240	-	X:15925104-15933867	DriverCtrl	CG4928 KD	OK	4.96561	4.24822	-0.225111	-0.209023	0.75395	0.913109	no
FBgn0010241	FBgn0010241	-	2R:14246965-14252597	DriverCtrl	CG4928 KD	OK	10.2532	10.9535	0.0953189	0.253586	0.69365	0.883583	no
FBgn0010246	FBgn0010246	-	3L:1318479-1329617	DriverCtrl	CG4928 KD	OK	56.1145	50.6172	-0.148744	-0.377987	0.56415	0.813813	no
FBgn0010247	FBgn0010247	-	3R:3461350-3587054	DriverCtrl	CG4928 KD	OK	8.02429	8.69212	0.115335	0.310428	0.64535	0.858662	no
FBgn0010258	FBgn0010258	-	3R:13654555-13656394	DriverCtrl	CG4928 KD	OK	14.8457	13.8024	-0.105123	-0.268068	0.6788	0.876478	no
FBgn0010263	FBgn0010263	-	2L:2954761-2969638	DriverCtrl	CG4928 KD	OK	124.48	125.461	0.0113251	0.0256515	0.9681	0.989007	no
FBgn0010265	FBgn0010265	-	2L:8363476-8364662	DriverCtrl	CG4928 KD	OK	917.474	913.101	-0.00689276	-0.0161432	0.97825	0.992005	no
FBgn0010269	FBgn0010269	-	X:9247341-9250037	DriverCtrl	CG4928 KD	OK	8.5433	10.3933	0.282783	0.704171	0.2865	0.59013	no
FBgn0010278	FBgn0010278	-	2R:23806360-23809004	DriverCtrl	CG4928 KD	OK	16.2081	15.2323	-0.0895783	-0.241702	0.71445	0.894363	no
FBgn0010280	FBgn0010280	-	3L:16113211-16121651	DriverCtrl	CG4928 KD	OK	22.1508	20.4556	-0.114866	-0.302642	0.641	0.856467	no
FBgn0010282	FBgn0010282	-	3R:6380466-6382604	DriverCtrl	CG4928 KD	OK	30.4886	29.6502	-0.0402286	-0.10965	0.8702	0.956516	no
FBgn0010287	FBgn0010287	-	2L:8072894-8073948	DriverCtrl	CG4928 KD	OK	4.37335	4.73624	0.115005	0.224682	0.7352	0.903671	no
FBgn0010288	FBgn0010288	-	2L:2212737-2214211	DriverCtrl	CG4928 KD	OK	126.117	106.503	-0.24387	-0.645841	0.31355	0.618165	no
FBgn0010292	FBgn0010292	-	X:7901879-7903643	DriverCtrl	CG4928 KD	OK	8.7356	8.9464	0.0343998	0.0845753	0.8939	0.964765	no
FBgn0010294	FBgn0010294	-	X:3176439-3348400	DriverCtrl	CG4928 KD	NOTEST	0	0	0	0	1	1	no
FBgn0010295	FBgn0010295	-	X:3176439-3348400	DriverCtrl	CG4928 KD	NOTEST	0	0	0	0	1	1	no
FBgn0010296	FBgn0010296	-	X:3176439-3348400	DriverCtrl	CG4928 KD	NOTEST	0	0	0	0	1	1	no
FBgn0010300	FBgn0010300	-	2L:19132322-19181702	DriverCtrl	CG4928 KD	OK	4.09448	4.30756	0.0731939	0.155361	0.8253	0.940554	no
FBgn0010303	FBgn0010303	-	X:13079204-13090434	DriverCtrl	CG4928 KD	OK	12.652	11.4098	-0.149086	-0.399877	0.5372	0.796703	no
FBgn0010309	FBgn0010309	-	2L:19186042-19189938	DriverCtrl	CG4928 KD	OK	6.67251	4.74051	-0.493186	-1.28382	0.05105	0.22924	no
FBgn0010313	FBgn0010313	-	3R:5077778-5087072	DriverCtrl	CG4928 KD	OK	25.9592	20.2315	-0.359643	-0.906329	0.17305	0.459324	no
FBgn0010314	FBgn0010314	-	2L:9330762-9331981	DriverCtrl	CG4928 KD	OK	3.4041	3.50717	0.043036	0.0758056	0.9064	0.969912	no
FBgn0010315	FBgn0010315	-	X:15906821-15909676	DriverCtrl	CG4928 KD	OK	4.70604	6.28072	0.416417	1.01018	0.12385	0.387241	no
FBgn0010316	FBgn0010316	-	2R:9712320-9716256	DriverCtrl	CG4928 KD	OK	5.4375	4.21414	-0.367705	-0.844193	0.19	0.482331	no
FBgn0010317	FBgn0010317	-	3L:3466427-3471309	DriverCtrl	CG4928 KD	OK	0	0.58978	inf	#NAME?	0.1413	0.414218	no
FBgn0010323	FBgn0010323	-	2L:583539-594685	DriverCtrl	CG4928 KD	NOTEST	0.254819	0.16697	-0.609887	0	1	1	no
FBgn0010328	FBgn0010328	-	3R:27256594-27264055	DriverCtrl	CG4928 KD	OK	15.053	13.3914	-0.168737	-0.369186	0.5548	0.808334	no
FBgn0010329	FBgn0010329	-	X:7995696-8027394	DriverCtrl	CG4928 KD	OK	2.47877	2.63379	0.0875175	0.131553	0.83595	0.945094	no
FBgn0010333	FBgn0010333	-	3L:1300878-1302683	DriverCtrl	CG4928 KD	OK	28.7283	32.3293	0.170372	0.457365	0.48205	0.759178	no
FBgn0010339	FBgn0010339	-	2R:12037297-12038851	DriverCtrl	CG4928 KD	OK	20.3879	19.3839	-0.0728534	-0.192393	0.77075	0.920085	no
FBgn0010340	FBgn0010340	-	3R:14122653-14125548	DriverCtrl	CG4928 KD	OK	6.83176	7.83969	0.19854	0.201653	0.75135	0.911884	no
FBgn0010341	FBgn0010341	-	X:19697090-19701755	DriverCtrl	CG4928 KD	OK	28.2757	44.6514	0.659146	2.51723	0.0206	0.126898	no
FBgn0010342	FBgn0010342	-	2R:9587192-9605624	DriverCtrl	CG4928 KD	NOTEST	0	0	0	0	1	1	no
FBgn0010348	FBgn0010348	-	3L:22868379-22878984	DriverCtrl	CG4928 KD	OK	169.405	190.458	0.168995	0.376588	0.5588	0.810796	no
FBgn0010350	FBgn0010350	-	3L:8125326-8137498	DriverCtrl	CG4928 KD	OK	27.0271	31.5689	0.224094	0.469371	0.48345	0.760002	no
FBgn0010352	FBgn0010352	-	3L:16939099-16968724	DriverCtrl	CG4928 KD	FAIL	165.775	223.252	0	0	1	1	no
FBgn0010355	FBgn0010355	-	3R:6646888-6657442	DriverCtrl	CG4928 KD	OK	12.2073	10.9966	-0.150678	-0.355715	0.5821	0.824289	no
FBgn0010356	FBgn0010356	-	2R:10877311-10879673	DriverCtrl	CG4928 KD	OK	4.69639	4.49594	-0.0629314	-0.149059	0.8104	0.934762	no
FBgn0010357	FBgn0010357	-	2R:11346324-11347395	DriverCtrl	CG4928 KD	OK	927.224	781.388	-0.246879	-0.513195	0.42705	0.719178	no
FBgn0010358	FBgn0010358	-	2R:11355318-11356600	DriverCtrl	CG4928 KD	OK	3.82742	7.97998	1.06001	1.39647	0.0394	0.19408	no
FBgn0010359	FBgn0010359	-	2R:11349060-11349870	DriverCtrl	CG4928 KD	NOTEST	0.368895	0.403084	0.127872	0	1	1	no
FBgn0010379	FBgn0010379	-	3R:16099227-16105670	DriverCtrl	CG4928 KD	OK	15.9128	22.7997	0.518824	1.62494	0.03735	0.187582	no
FBgn0010380	FBgn0010380	-	X:19731003-19734581	DriverCtrl	CG4928 KD	OK	21.4847	19.9402	-0.10763	-0.290779	0.64825	0.860123	no
FBgn0010382	FBgn0010382	-	2L:15727580-15748324	DriverCtrl	CG4928 KD	OK	4.10001	3.3489	-0.291941	-0.745109	0.2592	0.563267	no
FBgn0010383	FBgn0010383	-	X:18688537-18693042	DriverCtrl	CG4928 KD	OK	5.0873	2.84846	-0.836715	-1.92828	0.0028	0.0321798	yes
FBgn0010385	FBgn0010385	-	2R:10052540-10066514	DriverCtrl	CG4928 KD	OK	0	6.84648	inf	#NAME?	0.2182	0.517206	no
FBgn0010387	FBgn0010387	-	3L:7131862-7133463	DriverCtrl	CG4928 KD	OK	307.2	301.718	-0.0259735	-0.0673954	0.9168	0.972718	no
FBgn0010388	FBgn0010388	-	2R:14745960-14746714	DriverCtrl	CG4928 KD	OK	29.4203	27.3167	-0.10703	-0.1811	0.7722	0.92075	no
FBgn0010389	FBgn0010389	-	3R:18045215-18052984	DriverCtrl	CG4928 KD	OK	4.09354	4.32385	0.0789679	0.196405	0.7594	0.91539	no
FBgn0010391	FBgn0010391	-	X:11126876-11129087	DriverCtrl	CG4928 KD	OK	43.4796	35.1799	-0.305585	-0.85962	0.2027	0.498798	no
FBgn0010395	FBgn0010395	-	2L:21053032-21071502	DriverCtrl	CG4928 KD	OK	4.23255	5.6023	0.404491	0.624426	0.34425	0.647572	no
FBgn0010397	FBgn0010397	-	2R:14526266-14587917	DriverCtrl	CG4928 KD	OK	24.4062	18.6024	-0.391756	-0.941529	0.1641	0.447095	no
FBgn0010398	FBgn0010398	-	2L:10517334-10519269	DriverCtrl	CG4928 KD	OK	3.64369	2.69166	-0.436905	-0.841493	0.1989	0.493996	no
FBgn0010399	FBgn0010399	-	3R:5508841-5539411	DriverCtrl	CG4928 KD	OK	3.49874	3.1045	-0.172473	-0.148538	0.8117	0.935082	no
FBgn0010401	FBgn0010401	-	3R:7978958-7980322	DriverCtrl	CG4928 KD	OK	16.2503	12.0044	-0.436895	-0.589816	0.40385	0.699832	no
FBgn0010403	FBgn0010403	-	3R:5976176-5976817	DriverCtrl	CG4928 KD	OK	39.8275	57.1449	0.52086	1.29582	0.04875	0.222341	no
FBgn0010406	FBgn0010406	-	3L:7970587-7974991	DriverCtrl	CG4928 KD	OK	6.42985	24.8205	1.94867	0.879744	0.20745	0.504757	no
FBgn0010407	FBgn0010407	-	2L:10251842-10255891	DriverCtrl	CG4928 KD	OK	0.845097	0.616848	-0.454201	-0.342335	0.59525	0.83153	no
FBgn0010408	FBgn0010408	-	3L:9509792-9511531	DriverCtrl	CG4928 KD	OK	710.417	728.215	0.0356973	0.0813137	0.9003	0.967258	no
FBgn0010409	FBgn0010409	-	2R:17546405-17547462	DriverCtrl	CG4928 KD	OK	1065.84	1071.2	0.00722817	0.0163113	0.97915	0.992324	no
FBgn0010411	FBgn0010411	-	2R:20263978-20264848	DriverCtrl	CG4928 KD	OK	1178.55	1034.7	-0.187793	-0.420926	0.51445	0.7808	no
FBgn0010412	FBgn0010412	-	X:16637893-16639249	DriverCtrl	CG4928 KD	OK	600.308	627.63	0.0642114	0.149663	0.81555	0.936715	no
FBgn0010414	FBgn0010414	-	2R:24404594-24411074	DriverCtrl	CG4928 KD	OK	2.2391	2.17377	-0.0427231	-0.0987794	0.87955	0.960033	no
FBgn0010415	FBgn0010415	-	2R:21389404-21481176	DriverCtrl	CG4928 KD	OK	72.9955	80.1852	0.13553	0.324222	0.62125	0.845805	no
FBgn0010416	FBgn0010416	-	X:16388819-16391438	DriverCtrl	CG4928 KD	OK	7.43322	7.27872	-0.0303033	-0.0761841	0.9065	0.969913	no
FBgn0010417	FBgn0010417	-	3L:19599087-19601382	DriverCtrl	CG4928 KD	OK	14.9707	13.3952	-0.16042	-0.44046	0.50925	0.777444	no
FBgn0010421	FBgn0010421	-	3R:10761147-10767804	DriverCtrl	CG4928 KD	OK	11.0562	13.2278	0.258718	0.462798	0.46645	0.74823	no
FBgn0010422	FBgn0010422	-	2L:15058302-15060757	DriverCtrl	CG4928 KD	OK	22.1787	20.2938	-0.128139	-0.353224	0.61045	0.84013	no
FBgn0010423	FBgn0010423	-	2R:11273844-11275286	DriverCtrl	CG4928 KD	OK	93.7155	110.028	0.231508	0.617791	0.33605	0.640047	no
FBgn0010424	FBgn0010424	-	3L:17046062-17048390	DriverCtrl	CG4928 KD	OK	33.9097	36.2372	0.095774	0.248984	0.69715	0.885439	no
FBgn0010425	FBgn0010425	-	2R:11345236-11346066	DriverCtrl	CG4928 KD	OK	50.4567	105.511	1.06427	2.84088	5e-05	0.0014209	yes
FBgn0010431	FBgn0010431	-	3L:8405453-8422205	DriverCtrl	CG4928 KD	NOTEST	0	0	0	0	1	1	no
FBgn0010433	FBgn0010433	-	3R:8278051-8279274	DriverCtrl	CG4928 KD	NOTEST	0	0.0190318	inf	0	1	1	no
FBgn0010434	FBgn0010434	-	2R:19229062-19243751	DriverCtrl	CG4928 KD	OK	31.59	37.3484	0.241581	0.564053	0.379	0.679431	no
FBgn0010435	FBgn0010435	-	2R:24976455-24990489	DriverCtrl	CG4928 KD	OK	97.281	120.318	0.306629	0.659425	0.32805	0.63231	no
FBgn0010438	FBgn0010438	-	3R:16203370-16205250	DriverCtrl	CG4928 KD	OK	11.2448	9.5232	-0.239737	-0.19108	0.76745	0.919103	no
FBgn0010441	FBgn0010441	-	3R:27251111-27256463	DriverCtrl	CG4928 KD	OK	6.74707	5.90763	-0.191681	-0.189904	0.77095	0.920085	no
FBgn0010452	FBgn0010452	-	3L:13114270-13118077	DriverCtrl	CG4928 KD	OK	4.49846	3.64098	-0.305106	-0.761436	0.24265	0.544766	no
FBgn0010453	FBgn0010453	-	2L:7255418-7277171	DriverCtrl	CG4928 KD	OK	2.81663	2.38821	-0.238041	-0.41335	0.5353	0.795488	no
FBgn0010470	FBgn0010470	-	2R:21487166-21497929	DriverCtrl	CG4928 KD	OK	38.4202	59.2689	0.62541	1.74253	0.009	0.0729308	no
FBgn0010473	FBgn0010473	-	2L:4283147-4323781	DriverCtrl	CG4928 KD	OK	12.5494	11.3383	-0.146417	-0.378655	0.55445	0.808156	no
FBgn0010482	FBgn0010482	-	2R:6721100-6740672	DriverCtrl	CG4928 KD	OK	35.8451	38.3751	0.0983931	0.225397	0.7262	0.899444	no
FBgn0010488	FBgn0010488	-	2R:12915993-12923734	DriverCtrl	CG4928 KD	OK	89.2456	81.9576	-0.122904	-0.280348	0.664	0.868549	no
FBgn0010497	FBgn0010497	-	2L:12027437-12034122	DriverCtrl	CG4928 KD	OK	14.5642	16.3121	0.163518	0.436071	0.5003	0.771508	no
FBgn0010501	FBgn0010501	-	2R:23548238-23554712	DriverCtrl	CG4928 KD	NOTEST	0	0	0	0	1	1	no
FBgn0010504	FBgn0010504	-	2R:8136985-8156654	DriverCtrl	CG4928 KD	OK	55.5542	44.9421	-0.305829	-0.252662	0.69235	0.883103	no
FBgn0010516	FBgn0010516	-	2R:11688568-11690863	DriverCtrl	CG4928 KD	OK	123.079	119.225	-0.0459009	-0.120832	0.85895	0.952333	no
FBgn0010520	FBgn0010520	-	2L:9895286-9896104	DriverCtrl	CG4928 KD	OK	6.41017	7.2954	0.186624	0.340024	0.6	0.833718	no
FBgn0010531	FBgn0010531	-	2R:10121485-10122574	DriverCtrl	CG4928 KD	OK	10.4143	12.1839	0.226404	0.503482	0.44225	0.730926	no
FBgn0010548	FBgn0010548	-	2R:7466878-7477162	DriverCtrl	CG4928 KD	OK	61.2534	56.9774	-0.1044	-0.268175	0.69255	0.883185	no
FBgn0010549	FBgn0010549	-	2R:9390164-9395281	DriverCtrl	CG4928 KD	OK	0.746654	0.6694	-0.157573	-0.273394	0.6656	0.869301	no
FBgn0010551	FBgn0010551	-	2R:18819466-18829699	DriverCtrl	CG4928 KD	OK	131.965	115.468	-0.192664	-0.496968	0.45305	0.738115	no
FBgn0010575	FBgn0010575	-	2R:18277438-18357296	DriverCtrl	CG4928 KD	OK	21.4046	20.3376	-0.073775	-0.167413	0.79815	0.930535	no
FBgn0010583	FBgn0010583	-	2L:825968-833241	DriverCtrl	CG4928 KD	OK	19.7143	16.2967	-0.274664	-0.736473	0.2457	0.548565	no
FBgn0010590	FBgn0010590	-	2R:16008338-16014787	DriverCtrl	CG4928 KD	OK	94.0404	85.342	-0.140026	-0.279061	0.66805	0.870811	no
FBgn0010591	FBgn0010591	-	2R:17088440-17091958	DriverCtrl	CG4928 KD	OK	27.1394	30.7356	0.179519	0.489846	0.4469	0.73401	no
FBgn0010602	FBgn0010602	-	2L:540598-542580	DriverCtrl	CG4928 KD	OK	43.9699	45.5489	0.0508988	0.136181	0.83615	0.945101	no
FBgn0010607	FBgn0010607	-	2L:4969003-4973921	DriverCtrl	CG4928 KD	OK	1.45512	1.36276	-0.0946089	-0.0244107	0.97305	0.990697	no
FBgn0010611	FBgn0010611	-	2R:16324812-16341242	DriverCtrl	CG4928 KD	OK	57.0408	44.6359	-0.35379	-0.451072	0.4852	0.760975	no
FBgn0010612	FBgn0010612	-	2L:10975521-10976399	DriverCtrl	CG4928 KD	OK	597.811	739.495	0.30685	0.76915	0.23435	0.535826	no
FBgn0010620	FBgn0010620	-	2R:17394592-17405171	DriverCtrl	CG4928 KD	OK	41.5563	42.749	0.0408222	0.109574	0.86775	0.955304	no
FBgn0010621	FBgn0010621	-	2R:12174801-12178553	DriverCtrl	CG4928 KD	OK	43.6942	31.9274	-0.452646	-1.20699	0.0755	0.292016	no
FBgn0010622	FBgn0010622	-	2R:23055473-23062593	DriverCtrl	CG4928 KD	OK	13.5259	12.1407	-0.15588	-0.184467	0.7807	0.924092	no
FBgn0010638	FBgn0010638	-	2R:14618770-14619681	DriverCtrl	CG4928 KD	OK	63.6452	68.142	0.098493	0.264708	0.6859	0.879967	no
FBgn0010651	FBgn0010651	-	2R:18796974-18803727	DriverCtrl	CG4928 KD	OK	39.9793	33.409	-0.259015	-0.693516	0.2982	0.601861	no
FBgn0010660	FBgn0010660	-	2R:22918936-22924742	DriverCtrl	CG4928 KD	OK	7.57135	6.41091	-0.240022	-0.648165	0.3145	0.618979	no
FBgn0010741	FBgn0010741	-	3L:11070525-11074388	DriverCtrl	CG4928 KD	OK	29.6142	33.8219	0.191668	0.325291	0.62715	0.849746	no
FBgn0010747	FBgn0010747	-	3L:5152677-5154777	DriverCtrl	CG4928 KD	OK	45.1178	41.6361	-0.115862	-0.312998	0.6282	0.850312	no
FBgn0010750	FBgn0010750	-	3R:4750034-4777490	DriverCtrl	CG4928 KD	OK	12.8859	12.4239	-0.0526801	-0.0875641	0.8895	0.963508	no
FBgn0010762	FBgn0010762	-	3L:10664738-10690734	DriverCtrl	CG4928 KD	OK	12.7965	12.8084	0.00133925	0.00360835	0.99575	0.997846	no
FBgn0010768	FBgn0010768	-	3R:19164210-19170576	DriverCtrl	CG4928 KD	OK	1.32557	1.35674	0.0335257	0.0627962	0.92315	0.975186	no
FBgn0010770	FBgn0010770	-	3R:21116253-21118856	DriverCtrl	CG4928 KD	OK	3.63488	4.23457	0.220305	0.311482	0.64015	0.856122	no
FBgn0010772	FBgn0010772	-	3R:5660634-5669334	DriverCtrl	CG4928 KD	OK	34.0472	31.8978	-0.0940795	-0.21332	0.73545	0.903671	no
FBgn0010774	FBgn0010774	-	3R:7074775-7080387	DriverCtrl	CG4928 KD	OK	42.77	36.1809	-0.241373	-0.449785	0.4969	0.769078	no
FBgn0010786	FBgn0010786	-	3L:1333238-1339415	DriverCtrl	CG4928 KD	OK	51.2974	58.4677	0.188753	0.471136	0.464	0.746294	no
FBgn0010803	FBgn0010803	-	3R:9265026-9266904	DriverCtrl	CG4928 KD	OK	23.1934	19.0395	-0.284716	-0.772083	0.2388	0.540277	no
FBgn0010808	FBgn0010808	-	3R:31052615-31053915	DriverCtrl	CG4928 KD	OK	75.9065	72.2674	-0.0708789	-0.19558	0.7644	0.917516	no
FBgn0010812	FBgn0010812	-	3R:8033300-8037403	DriverCtrl	CG4928 KD	OK	9.25968	7.94697	-0.220558	-0.576851	0.37185	0.673733	no
FBgn0010825	FBgn0010825	-	3L:8449921-8472669	DriverCtrl	CG4928 KD	OK	19.7959	16.8257	-0.234529	-0.582923	0.3577	0.660236	no
FBgn0010830	FBgn0010830	-	3L:22738601-22741388	DriverCtrl	CG4928 KD	OK	7.55893	8.02511	0.0863402	0.221789	0.73645	0.904094	no
FBgn0010877	FBgn0010877	-	3R:18288865-18298879	DriverCtrl	CG4928 KD	OK	13.3716	14.5798	0.124799	0.336665	0.61015	0.840014	no
FBgn0010894	FBgn0010894	-	3L:5559469-5561598	DriverCtrl	CG4928 KD	OK	4.3082	5.01749	0.219881	0.495254	0.4464	0.733714	no
FBgn0010905	FBgn0010905	-	3L:2505244-2554292	DriverCtrl	CG4928 KD	OK	16.4446	14.7901	-0.152986	-0.334771	0.6087	0.839418	no
FBgn0010909	FBgn0010909	-	3L:2554846-2586540	DriverCtrl	CG4928 KD	OK	13.2304	13.5725	0.0368276	0.112996	0.87925	0.959974	no
FBgn0010926	FBgn0010926	-	3R:17534814-17539963	DriverCtrl	CG4928 KD	OK	3.83408	3.31543	-0.209687	-0.31066	0.63225	0.852331	no
FBgn0011016	FBgn0011016	-	3L:16129616-16130983	DriverCtrl	CG4928 KD	OK	67.0535	61.1894	-0.132032	-0.35713	0.5803	0.823201	no
FBgn0011020	FBgn0011020	-	3R:7151366-7154219	DriverCtrl	CG4928 KD	OK	2.15532	2.24184	0.0567851	0.118829	0.85435	0.950989	no
FBgn0011202	FBgn0011202	-	2L:20758143-20768053	DriverCtrl	CG4928 KD	OK	14.8383	14.3404	-0.0492418	-0.131404	0.8444	0.947602	no
FBgn0011204	FBgn0011204	-	3L:1502842-1523380	DriverCtrl	CG4928 KD	OK	37.6713	24.3502	-0.629534	-0.65595	0.322	0.625936	no
FBgn0011205	FBgn0011205	-	3L:20384428-20393553	DriverCtrl	CG4928 KD	OK	71.3654	56.966	-0.325123	-0.739534	0.25835	0.562234	no
FBgn0011206	FBgn0011206	-	3L:9097628-9134405	DriverCtrl	CG4928 KD	OK	191.061	176.206	-0.116773	-0.266557	0.68245	0.87785	no
FBgn0011207	FBgn0011207	-	2L:9700809-9708883	DriverCtrl	CG4928 KD	OK	14.3015	13.1376	-0.122467	-0.300267	0.63805	0.855131	no
FBgn0011211	FBgn0011211	-	2R:22799098-22802180	DriverCtrl	CG4928 KD	OK	429.458	435.873	0.0213918	0.0433797	0.9469	0.982296	no
FBgn0011217	FBgn0011217	-	3R:14732413-14741319	DriverCtrl	CG4928 KD	OK	187.568	185.817	-0.0135281	-0.0330978	0.95865	0.985914	no
FBgn0011224	FBgn0011224	-	3R:31846986-32015520	DriverCtrl	CG4928 KD	OK	64.0005	54.6012	-0.22915	-0.549053	0.39535	0.693355	no
FBgn0011225	FBgn0011225	-	3R:24252825-24271233	DriverCtrl	CG4928 KD	OK	66.0844	54.7739	-0.27082	-0.667759	0.29795	0.601861	no
FBgn0011227	FBgn0011227	-	2R:12756433-12757529	DriverCtrl	CG4928 KD	OK	279.698	458.585	0.713316	1.75035	0.0066	0.0586871	no
FBgn0011230	FBgn0011230	-	2L:8043470-8071624	DriverCtrl	CG4928 KD	OK	27.582	24.0281	-0.199005	-0.397575	0.53515	0.795461	no
FBgn0011232	FBgn0011232	-	2L:9431404-9435341	DriverCtrl	CG4928 KD	OK	7.43889	8.62731	0.213824	0.568673	0.3788	0.679322	no
FBgn0011236	FBgn0011236	-	2R:23870272-23877442	DriverCtrl	CG4928 KD	OK	10.3333	8.91623	-0.212801	-0.567265	0.3769	0.677753	no
FBgn0011239	FBgn0011239	-	2L:15292467-15294136	DriverCtrl	CG4928 KD	OK	28.0427	30.4583	0.119207	0.31114	0.62745	0.849904	no
FBgn0011241	FBgn0011241	-	2R:9863650-9875072	DriverCtrl	CG4928 KD	OK	9.74348	9.37869	-0.0550519	-0.0736376	0.9087	0.97038	no
FBgn0011244	FBgn0011244	-	2L:728361-730564	DriverCtrl	CG4928 KD	OK	172.985	135.832	-0.348816	-0.840971	0.18235	0.472502	no
FBgn0011259	FBgn0011259	-	2L:8542146-8672041	DriverCtrl	CG4928 KD	OK	3.66886	4.11004	0.163821	0.474494	0.4905	0.764585	no
FBgn0011260	FBgn0011260	-	2R:16500177-16533459	DriverCtrl	CG4928 KD	OK	2.81167	3.93515	0.484995	1.10676	0.0861	0.315116	no
FBgn0011270	FBgn0011270	-	3R:12231644-12232729	DriverCtrl	CG4928 KD	OK	142.664	115.718	-0.302006	-0.798911	0.212	0.509882	no
FBgn0011272	FBgn0011272	-	2L:9967312-9968645	DriverCtrl	CG4928 KD	OK	961.27	933.48	-0.0423221	-0.0955729	0.8847	0.961967	no
FBgn0011273	FBgn0011273	-	3R:25811910-25813134	DriverCtrl	CG4928 KD	OK	323.773	311.754	-0.0545752	-0.131845	0.83795	0.945558	no
FBgn0011274	FBgn0011274	-	2L:17410640-17433161	DriverCtrl	CG4928 KD	OK	18.9268	17.4705	-0.11551	-0.20955	0.74625	0.909031	no
FBgn0011276	FBgn0011276	-	X:2680198-2681723	DriverCtrl	CG4928 KD	NOTEST	0.16971	0.100927	-0.749769	0	1	1	no
FBgn0011277	FBgn0011277	-	X:4645126-4647414	DriverCtrl	CG4928 KD	NOTEST	0.162097	0.0957596	-0.75937	0	1	1	no
FBgn0011278	FBgn0011278	-	3R:21441576-21446537	DriverCtrl	CG4928 KD	OK	1.92288	1.33316	-0.528424	-0.966802	0.15165	0.430364	no
FBgn0011279	FBgn0011279	-	3L:12393803-12399322	DriverCtrl	CG4928 KD	OK	2.29799	3.65679	0.670203	0.375821	0.55305	0.80711	no
FBgn0011280	FBgn0011280	-	X:20419612-20420979	DriverCtrl	CG4928 KD	OK	116.18	158.803	0.450879	1.15014	0.07045	0.27938	no
FBgn0011281	FBgn0011281	-	3R:5972154-5975245	DriverCtrl	CG4928 KD	OK	15.5085	21.0001	0.437338	1.06738	0.1248	0.388747	no
FBgn0011282	FBgn0011282	-	3R:7249794-7251957	DriverCtrl	CG4928 KD	OK	2.02222	2.30885	0.191238	0.120197	0.86035	0.952965	no
FBgn0011283	FBgn0011283	-	2L:7496790-7497365	DriverCtrl	CG4928 KD	OK	2.40066	4.04164	0.751511	0.970984	0.14745	0.42389	no
FBgn0011284	FBgn0011284	-	3L:13041755-13044234	DriverCtrl	CG4928 KD	OK	337.568	428.45	0.343949	0.807839	0.21005	0.50779	no
FBgn0011286	FBgn0011286	-	2R:8860363-8888097	DriverCtrl	CG4928 KD	OK	16.067	14.0556	-0.192956	-0.444528	0.4962	0.76868	no
FBgn0011288	FBgn0011288	-	3L:24074179-24299205	DriverCtrl	CG4928 KD	OK	13.3965	22.1628	0.726285	2.14722	0.0037	0.0393477	yes
FBgn0011289	FBgn0011289	-	3R:27251111-27256463	DriverCtrl	CG4928 KD	OK	28.9025	34.6744	0.262676	0.673249	0.32065	0.624682	no
FBgn0011290	FBgn0011290	-	3R:11678385-11679690	DriverCtrl	CG4928 KD	OK	14.427	16.0148	0.150637	0.353601	0.58225	0.824289	no
FBgn0011291	FBgn0011291	-	2L:9762423-9763262	DriverCtrl	CG4928 KD	OK	4.83666	5.3645	0.149433	0.278772	0.6625	0.867809	no
FBgn0011293	FBgn0011293	-	3L:17023122-17023741	DriverCtrl	CG4928 KD	OK	16.3604	13.5873	-0.267946	-0.526959	0.41535	0.709768	no
FBgn0011294	FBgn0011294	-	2L:1329160-1329993	DriverCtrl	CG4928 KD	OK	2.33086	2.55627	0.133181	0.18567	0.76805	0.919176	no
FBgn0011296	FBgn0011296	-	2R:23683376-23687980	DriverCtrl	CG4928 KD	OK	91.5238	81.2032	-0.172611	-0.414997	0.52915	0.791443	no
FBgn0011297	FBgn0011297	-	2R:23705438-23709947	DriverCtrl	CG4928 KD	OK	7.9756	9.53513	0.257658	0.200404	0.7564	0.913948	no
FBgn0011300	FBgn0011300	-	2R:8952338-8962796	DriverCtrl	CG4928 KD	OK	7.71041	10.2925	0.416716	1.13033	0.091	0.325329	no
FBgn0011305	FBgn0011305	-	2L:10261794-10263554	DriverCtrl	CG4928 KD	OK	39.3802	33.624	-0.227978	-0.609071	0.36265	0.665094	no
FBgn0011327	FBgn0011327	-	3L:9475492-9476965	DriverCtrl	CG4928 KD	OK	77.5978	72.3979	-0.100067	-0.269258	0.6796	0.876741	no
FBgn0011335	FBgn0011335	-	3L:12116100-12118055	DriverCtrl	CG4928 KD	OK	4.09291	4.32417	0.0792972	0.160856	0.8041	0.932706	no
FBgn0011336	FBgn0011336	-	3R:25065790-25069637	DriverCtrl	CG4928 KD	OK	49.9672	48.5446	-0.0416713	-0.107987	0.8643	0.95426	no
FBgn0011361	FBgn0011361	-	3L:1329948-1331631	DriverCtrl	CG4928 KD	OK	103.518	107.14	0.0496168	0.129078	0.8437	0.94746	no
FBgn0011455	FBgn0011455	-	3L:12136966-12138584	DriverCtrl	CG4928 KD	OK	125.511	174.402	0.474602	1.25846	0.05275	0.233435	no
FBgn0011474	FBgn0011474	-	3R:14316037-14326689	DriverCtrl	CG4928 KD	OK	6.33469	6.5467	0.0474934	0.0699218	0.91065	0.970946	no
FBgn0011476	FBgn0011476	-	3R:15275521-15278668	DriverCtrl	CG4928 KD	OK	24.4856	33.5948	0.4563	0.536665	0.3972	0.694782	no
FBgn0011481	FBgn0011481	-	3R:18192493-18199595	DriverCtrl	CG4928 KD	OK	22.8265	24.9898	0.130628	0.333486	0.63145	0.851875	no
FBgn0011509	FBgn0011509	-	3L:8718948-8720225	DriverCtrl	CG4928 KD	OK	23.3996	24.0736	0.0409635	0.104638	0.8732	0.957494	no
FBgn0011554	FBgn0011554	-	2R:11340512-11341423	DriverCtrl	CG4928 KD	OK	16.322	17.5382	0.103675	0.250294	0.6932	0.883583	no
FBgn0011555	FBgn0011555	-	2R:11341713-11342760	DriverCtrl	CG4928 KD	OK	97.769	107.493	0.136794	0.359665	0.5724	0.818331	no
FBgn0011556	FBgn0011556	-	2R:11339185-11340132	DriverCtrl	CG4928 KD	OK	34.883	31.2006	-0.16095	-0.425619	0.5231	0.78704	no
FBgn0011559	FBgn0011559	-	2L:18320101-18393441	DriverCtrl	CG4928 KD	OK	544.324	508.74	-0.0975361	-0.19029	0.7693	0.919568	no
FBgn0011566	FBgn0011566	-	X:2604196-2608876	DriverCtrl	CG4928 KD	OK	5.70444	5.54094	-0.0419544	-0.0684721	0.916	0.972424	no
FBgn0011569	FBgn0011569	-	3L:10263908-10267111	DriverCtrl	CG4928 KD	OK	3.31082	2.1345	-0.633288	-1.33387	0.0354	0.180932	no
FBgn0011570	FBgn0011570	-	2L:1704901-1706962	DriverCtrl	CG4928 KD	OK	24.0006	24.8296	0.0489904	0.13096	0.84125	0.946482	no
FBgn0011571	FBgn0011571	-	X:16288809-16293520	DriverCtrl	CG4928 KD	OK	32.3264	31.8189	-0.0228306	-0.060159	0.92575	0.976109	no
FBgn0011573	FBgn0011573	-	3L:1795391-1798610	DriverCtrl	CG4928 KD	OK	37.9375	31.4382	-0.271106	-0.571074	0.40205	0.698381	no
FBgn0011576	FBgn0011576	-	X:2172525-2180998	DriverCtrl	CG4928 KD	OK	16.2207	19.4763	0.263885	0.352331	0.5909	0.829473	no
FBgn0011581	FBgn0011581	-	3R:24341550-24343825	DriverCtrl	CG4928 KD	OK	23.6461	17.1876	-0.460233	-1.11327	0.08325	0.309033	no
FBgn0011582	FBgn0011582	-	3R:14165378-14214810	DriverCtrl	CG4928 KD	OK	1.27034	0.976653	-0.379298	-0.756886	0.2248	0.524565	no
FBgn0011584	FBgn0011584	-	2L:10009380-10013170	DriverCtrl	CG4928 KD	OK	56.9686	60.9616	0.0977359	0.262731	0.6998	0.887009	no
FBgn0011586	FBgn0011586	-	X:8904143-8906248	DriverCtrl	CG4928 KD	OK	29.3654	32.7747	0.158467	0.399461	0.555	0.808535	no
FBgn0011589	FBgn0011589	-	2R:17873938-17926695	DriverCtrl	CG4928 KD	OK	1.25597	1.39154	0.147884	0.110513	0.84075	0.946353	no
FBgn0011591	FBgn0011591	-	3L:20925890-20949512	DriverCtrl	CG4928 KD	OK	2.58921	5.22558	1.01308	1.06129	0.20605	0.503198	no
FBgn0011592	FBgn0011592	-	2R:12529052-12564184	DriverCtrl	CG4928 KD	OK	3.51492	4.07611	0.213701	0.429154	0.54435	0.801428	no
FBgn0011596	FBgn0011596	-	3R:23168316-23226711	DriverCtrl	CG4928 KD	OK	31.2813	40.0466	0.35638	0.278682	0.6686	0.871033	no
FBgn0011603	FBgn0011603	-	2L:4465173-4477022	DriverCtrl	CG4928 KD	OK	7.89239	15.5205	0.975639	2.43563	0.0003	0.00605556	yes
FBgn0011604	FBgn0011604	-	2R:12636670-12640628	DriverCtrl	CG4928 KD	OK	17.7458	16.2247	-0.129284	-0.345927	0.5846	0.825908	no
FBgn0011606	FBgn0011606	-	X:2599157-2604052	DriverCtrl	CG4928 KD	OK	26.8973	22.0112	-0.28922	-0.78685	0.23445	0.536023	no
FBgn0011638	FBgn0011638	-	2L:20348392-20350012	DriverCtrl	CG4928 KD	OK	21.3477	18.5753	-0.200692	-0.543009	0.40545	0.701265	no
FBgn0011640	FBgn0011640	-	3L:7335441-7345183	DriverCtrl	CG4928 KD	OK	34.5066	34.744	0.00989434	0.0170525	0.97935	0.992372	no
FBgn0011642	FBgn0011642	-	4:1057364-1077273	DriverCtrl	CG4928 KD	NOTEST	0	0	0	0	1	1	no
FBgn0011648	FBgn0011648	-	2L:3146055-3159643	DriverCtrl	CG4928 KD	OK	11.5825	12.4172	0.100388	0.266115	0.68785	0.880651	no
FBgn0011653	FBgn0011653	-	3L:4161665-4167464	DriverCtrl	CG4928 KD	OK	0.564079	0.52838	-0.0943222	-0.148697	0.8222	0.939587	no
FBgn0011655	FBgn0011655	-	3R:31596641-31616160	DriverCtrl	CG4928 KD	NOTEST	0	0	0	0	1	1	no
FBgn0011656	FBgn0011656	-	2R:9913495-9958858	DriverCtrl	CG4928 KD	OK	25.2854	22.3467	-0.178246	-0.445785	0.4912	0.76537	no
FBgn0011659	FBgn0011659	-	2R:8170273-8173613	DriverCtrl	CG4928 KD	OK	1.89261	2.14365	0.17969	0.138769	0.82265	0.939587	no
FBgn0011660	FBgn0011660	-	2R:15340471-15371520	DriverCtrl	CG4928 KD	OK	3.95952	3.06703	-0.368483	-0.576462	0.3617	0.664101	no
FBgn0011661	FBgn0011661	-	X:8873011-8898332	DriverCtrl	CG4928 KD	OK	130.971	114.877	-0.189153	-0.45318	0.48775	0.762937	no
FBgn0011666	FBgn0011666	-	3R:25516117-25609127	DriverCtrl	CG4928 KD	OK	9.83978	13.306	0.435375	0.475045	0.46815	0.749607	no
FBgn0011668	FBgn0011668	-	3R:25831574-25831899	DriverCtrl	CG4928 KD	OK	7334.29	4926.62	-0.574059	-1.22046	0.05835	0.247872	no
FBgn0011669	FBgn0011669	-	3R:25830719-25830914	DriverCtrl	CG4928 KD	OK	9389.85	9378.97	-0.00167279	-0.00392529	0.9952	0.997846	no
FBgn0011670	FBgn0011670	-	3R:25829320-25829698	DriverCtrl	CG4928 KD	OK	401.205	355.056	-0.176293	-0.460879	0.47605	0.755049	no
FBgn0011672	FBgn0011672	-	3R:21051382-21060800	DriverCtrl	CG4928 KD	OK	15.4303	18.3134	0.247133	0.663924	0.3138	0.618439	no
FBgn0011674	FBgn0011674	-	2R:20821261-20836028	DriverCtrl	CG4928 KD	OK	3.76501	2.55338	-0.560245	-0.53543	0.41385	0.708383	no
FBgn0011676	FBgn0011676	-	2L:10804273-10837511	DriverCtrl	CG4928 KD	OK	2.04118	1.52751	-0.418219	-0.93913	0.14525	0.420303	no
FBgn0011692	FBgn0011692	-	3L:4242733-4246233	DriverCtrl	CG4928 KD	OK	1.17987	1.29663	0.136132	0.253333	0.69975	0.887003	no
FBgn0011693	FBgn0011693	-	3L:16351990-16354297	DriverCtrl	CG4928 KD	OK	134.72	191.983	0.511016	1.18438	0.06335	0.26104	no
FBgn0011694	FBgn0011694	-	2R:25173567-25174230	DriverCtrl	CG4928 KD	OK	1921.53	2159.09	0.16817	0.400574	0.5335	0.794386	no
FBgn0011695	FBgn0011695	-	2R:24026171-24027518	DriverCtrl	CG4928 KD	OK	1145.59	1444.33	0.334313	0.699243	0.26595	0.570407	no
FBgn0011701	FBgn0011701	-	3R:18236191-18242159	DriverCtrl	CG4928 KD	OK	5.1814	5.19065	0.00257291	0.00473662	0.9948	0.997842	no
FBgn0011703	FBgn0011703	-	2L:10325025-10327943	DriverCtrl	CG4928 KD	OK	1.25295	1.76156	0.491532	0.862487	0.1788	0.467369	no
FBgn0011704	FBgn0011704	-	2R:11983144-11985393	DriverCtrl	CG4928 KD	OK	6.08408	7.1383	0.230541	0.542275	0.3934	0.691702	no
FBgn0011705	FBgn0011705	-	2L:8985935-8989539	DriverCtrl	CG4928 KD	OK	5.52791	7.27388	0.395989	0.851453	0.19585	0.489882	no
FBgn0011706	FBgn0011706	-	3L:18397534-18398435	DriverCtrl	CG4928 KD	OK	0.921271	0.336471	-1.45314	-1.27753	0.09235	0.3282	no
FBgn0011708	FBgn0011708	-	2L:16307345-16309274	DriverCtrl	CG4928 KD	OK	55.8949	48.065	-0.217729	-0.593768	0.36085	0.663321	no
FBgn0011710	FBgn0011710	-	X:21358285-21361688	DriverCtrl	CG4928 KD	OK	7.32974	10.4853	0.516535	1.46237	0.0383	0.190854	no
FBgn0011715	FBgn0011715	-	3R:5470925-5472754	DriverCtrl	CG4928 KD	OK	14.9103	14.0967	-0.0809596	-0.21337	0.743	0.907367	no
FBgn0011722	FBgn0011722	-	2L:6412314-6423310	DriverCtrl	CG4928 KD	OK	11.4429	7.5707	-0.595956	-1.45273	0.0241	0.140726	no
FBgn0011723	FBgn0011723	-	3L:11850644-11938872	DriverCtrl	CG4928 KD	OK	0	3.49765	inf	#NAME?	0.1561	0.436281	no
FBgn0011725	FBgn0011725	-	3R:24196892-24226934	DriverCtrl	CG4928 KD	OK	200.899	160.639	-0.322655	-0.733665	0.2522	0.555575	no
FBgn0011726	FBgn0011726	-	2R:24037942-24046805	DriverCtrl	CG4928 KD	OK	124.256	139.75	0.169528	0.289029	0.6454	0.858686	no
FBgn0011737	FBgn0011737	-	2L:6908082-6914138	DriverCtrl	CG4928 KD	OK	33.4223	31.6353	-0.079275	-0.1913	0.76915	0.919473	no
FBgn0011739	FBgn0011739	-	3R:30789624-30806619	DriverCtrl	CG4928 KD	OK	9.98332	12.5527	0.330409	0.942639	0.1704	0.45517	no
FBgn0011740	FBgn0011740	-	3R:9412547-9417264	DriverCtrl	CG4928 KD	OK	10.8882	11.0321	0.0189352	0.0515614	0.93505	0.978563	no
FBgn0011741	FBgn0011741	-	X:15734269-15737120	DriverCtrl	CG4928 KD	OK	9.46652	9.14092	-0.0504958	-0.0753227	0.90635	0.969885	no
FBgn0011742	FBgn0011742	-	X:16548289-16553968	DriverCtrl	CG4928 KD	OK	17.4847	19.6989	0.172016	0.465651	0.4685	0.74978	no
FBgn0011743	FBgn0011743	-	2R:16774245-16775676	DriverCtrl	CG4928 KD	OK	48.8514	41.2014	-0.245705	-0.657062	0.3107	0.615125	no
FBgn0011745	FBgn0011745	-	3R:12691732-12694842	DriverCtrl	CG4928 KD	OK	38.0453	37.3351	-0.0271872	-0.0477006	0.9431	0.980987	no
FBgn0011746	FBgn0011746	-	2R:9062294-9077554	DriverCtrl	CG4928 KD	OK	9.5555	9.91186	0.0528246	0.135884	0.83305	0.943814	no
FBgn0011747	FBgn0011747	-	4:115073-129849	DriverCtrl	CG4928 KD	OK	22.9223	26.3501	0.201059	0.526494	0.41605	0.710559	no
FBgn0011754	FBgn0011754	-	X:11695136-11705300	DriverCtrl	CG4928 KD	OK	46.7139	56.0747	0.263497	0.681564	0.28475	0.588317	no
FBgn0011758	FBgn0011758	-	X:17397477-17403278	DriverCtrl	CG4928 KD	OK	0.435263	0.659269	0.59898	0.886818	0.1949	0.488508	no
FBgn0011760	FBgn0011760	-	X:4687799-4702034	DriverCtrl	CG4928 KD	OK	80.934	88.9744	0.136644	0.32548	0.6202	0.84532	no
FBgn0011761	FBgn0011761	-	X:5312170-5313125	DriverCtrl	CG4928 KD	OK	0.764578	6.70146	3.13174	3.98906	5e-05	0.0014209	yes
FBgn0011762	FBgn0011762	-	3L:8340313-8344404	DriverCtrl	CG4928 KD	OK	0.294374	0.503366	0.77396	0.184945	0.7779	0.922809	no
FBgn0011763	FBgn0011763	-	2R:13220282-13228202	DriverCtrl	CG4928 KD	OK	15.1567	19.1436	0.336902	0.519892	0.42495	0.717344	no
FBgn0011766	FBgn0011766	-	3R:21620303-21660871	DriverCtrl	CG4928 KD	OK	34.5777	33.2688	-0.0556724	-0.143225	0.82265	0.939587	no
FBgn0011768	FBgn0011768	-	3R:10870905-10872381	DriverCtrl	CG4928 KD	OK	85.0025	88.6151	0.0600477	0.160217	0.8116	0.935082	no
FBgn0011769	FBgn0011769	-	3L:9367376-9371238	DriverCtrl	CG4928 KD	OK	11.5107	10.5008	-0.132478	-0.137722	0.83035	0.942669	no
FBgn0011770	FBgn0011770	-	X:10326463-10329872	DriverCtrl	CG4928 KD	OK	58.8974	79.9621	0.441113	1.07316	0.0999	0.343882	no
FBgn0011771	FBgn0011771	-	3L:22284353-22288195	DriverCtrl	CG4928 KD	OK	5.48139	6.89478	0.330961	0.867789	0.18085	0.470553	no
FBgn0011774	FBgn0011774	-	3R:11410046-11412440	DriverCtrl	CG4928 KD	OK	4.81124	3.61797	-0.411228	-0.934935	0.16285	0.445432	no
FBgn0011785	FBgn0011785	-	3R:24318815-24333316	DriverCtrl	CG4928 KD	OK	9.29574	7.74934	-0.262497	-0.579245	0.3753	0.67656	no
FBgn0011787	FBgn0011787	-	3L:8956790-8957584	DriverCtrl	CG4928 KD	OK	50.6769	43.9396	-0.205807	-0.5562	0.3982	0.695403	no
FBgn0011802	FBgn0011802	-	3L:10459080-10463101	DriverCtrl	CG4928 KD	OK	12.2526	6.53011	-0.907904	-2.35893	0.0002	0.00437667	yes
FBgn0011812	FBgn0011812	-	2R:8432885-8433384	DriverCtrl	CG4928 KD	NOTEST	0.113971	0	#NAME?	0	1	1	no
FBgn0011817	FBgn0011817	-	3L:7979045-8054147	DriverCtrl	CG4928 KD	OK	53.0419	44.1407	-0.265021	-0.673724	0.30615	0.610236	no
FBgn0011818	FBgn0011818	-	2L:2492954-2498846	DriverCtrl	CG4928 KD	OK	26.9357	22.427	-0.264286	-0.721483	0.2744	0.579107	no
FBgn0011822	FBgn0011822	-	X:268508-470726	DriverCtrl	CG4928 KD	HIDATA	0	0	0	0	1	1	no
FBgn0011824	FBgn0011824	-	2R:21092221-21101453	DriverCtrl	CG4928 KD	OK	11.8888	10.711	-0.150509	-0.195218	0.75175	0.912058	no
FBgn0011826	FBgn0011826	-	X:16554626-16560016	DriverCtrl	CG4928 KD	OK	16.6507	16.3573	-0.0256457	-0.067816	0.9176	0.973117	no
FBgn0011828	FBgn0011828	-	3L:2600330-2630693	DriverCtrl	CG4928 KD	OK	8.69622	11.6944	0.42736	0.845178	0.2075	0.50478	no
FBgn0011829	FBgn0011829	-	2L:21179932-21198762	DriverCtrl	CG4928 KD	NOTEST	0.325365	0.290235	-0.16484	0	1	1	no
FBgn0011832	FBgn0011832	-	2L:2250430-2251275	DriverCtrl	CG4928 KD	NOTEST	0	0	0	0	1	1	no
FBgn0011834	FBgn0011834	-	X:20962604-20963505	DriverCtrl	CG4928 KD	OK	7.34989	13.8767	0.916865	1.98951	0.0033	0.0363009	yes
FBgn0011836	FBgn0011836	-	3L:9878984-9888683	DriverCtrl	CG4928 KD	OK	5.22268	5.5049	0.0759272	0.192978	0.76135	0.916043	no
FBgn0011837	FBgn0011837	-	X:12659414-12682554	DriverCtrl	CG4928 KD	OK	27.437	28.0822	0.0335327	0.081977	0.9168	0.972718	no
FBgn0011840	FBgn0011840	-	3R:17620143-17620216	DriverCtrl	CG4928 KD	NOTEST	0	0	0	0	1	1	no
FBgn0011844	FBgn0011844	-	3L:13228691-13279642	DriverCtrl	CG4928 KD	NOTEST	0	0	0	0	1	1	no
FBgn0011845	FBgn0011845	-	3R:24544718-24556549	DriverCtrl	CG4928 KD	NOTEST	0	0	0	0	1	1	no
FBgn0011848	FBgn0011848	-	2R:19727980-19728052	DriverCtrl	CG4928 KD	NOTEST	0	0	0	0	1	1	no
FBgn0011849	FBgn0011849	-	2R:19727459-19727531	DriverCtrl	CG4928 KD	NOTEST	0	0	0	0	1	1	no
FBgn0011850	FBgn0011850	-	2R:19726141-19726213	DriverCtrl	CG4928 KD	NOTEST	0	0	0	0	1	1	no
FBgn0011851	FBgn0011851	-	3L:1342492-1475257	DriverCtrl	CG4928 KD	NOTEST	0	0	0	0	1	1	no
[truncated: 16,328 more rows]

## Sheet: RNAi ctrl against CG4928 KD
test_id	gene_id	gene	locus	sample_1	sample_2	status	value_1	value_2	log2(fold_change)	test_stat	p_value	q_value	significant
[truncated: 17,639 more rows]
